# Supplementary material for: THBS1, a fatty acid-related metabolic gene, can promote the development of laryngeal cancer
Source: Sci Rep. 2022 Nov 5;12:18809. doi: 10.1038/s41598-022-23500-6 (PMC9637133; doi:10.1038/s41598-022-23500-6)
Supplement: Supplementary file 1 — Supplementary Information 1. [file 41598_2022_23500_MOESM1_ESM.xlsx]

## Sheet: symbol
id	TCGA-CV-6962-11A-01R-1915-07	TCGA-CV-7177-11A-01R-2016-07	TCGA-CV-7261-11A-01R-2016-07	TCGA-CV-6935-11A-01R-1915-07	TCGA-CV-7250-11A-01R-2016-07	TCGA-CV-7424-11A-01R-2081-07	TCGA-CV-7245-11A-01R-2016-07	TCGA-H7-A6C5-11A-11R-A30B-07	TCGA-CV-7242-11A-01R-2016-07	TCGA-CV-7437-11A-01R-2132-07	TCGA-CV-7440-11A-01R-2187-07	TCGA-CV-7101-11A-01R-2016-07	TCGA-CV-7418-01A-11R-2081-07	TCGA-CN-5360-01A-01R-1436-07	TCGA-CV-7247-01A-11R-2016-07	TCGA-CN-6021-01A-11R-1686-07	TCGA-BA-6868-01B-12R-1915-07	TCGA-CV-A45Y-01A-11R-A24Z-07	TCGA-BA-6870-01A-11R-1873-07	TCGA-CV-7424-01A-11R-2081-07	TCGA-D6-A6EQ-01A-11R-A31N-07	TCGA-D6-6824-01A-11R-1915-07	TCGA-CN-4722-01A-01R-1436-07	TCGA-CV-7422-01A-21R-2081-07	TCGA-QK-AA3J-01A-11R-A39I-07	TCGA-BA-6869-01A-11R-1873-07	TCGA-CR-7402-01A-11R-2016-07	TCGA-HD-7229-01A-11R-2016-07	TCGA-CN-A63U-01A-11R-A30B-07	TCGA-D6-8568-01A-11R-2403-07	TCGA-CV-7421-01A-11R-2081-07	TCGA-UF-A71D-01A-12R-A34R-07	TCGA-D6-A6ES-01A-12R-A31N-07	TCGA-CV-6935-01A-11R-1915-07	TCGA-CV-7437-01A-21R-2132-07	TCGA-CN-6997-01A-11R-2016-07	TCGA-CV-7242-01A-11R-2016-07	TCGA-CV-7410-01A-21R-2081-07	TCGA-BA-A6DI-01A-11R-A30B-07	TCGA-TN-A7HJ-01A-12R-A34R-07	TCGA-CN-6992-01A-11R-1915-07	TCGA-CN-A497-01A-11R-A24H-07	TCGA-D6-A74Q-01A-11R-A34R-07	TCGA-QK-A8Z8-01A-11R-A39I-07	TCGA-BA-4076-01A-01R-1436-07	TCGA-CV-5441-01A-01R-1514-07	TCGA-CR-7364-01A-11R-2016-07	TCGA-CV-5435-01A-01R-1686-07	TCGA-D6-6517-01A-11R-1873-07
AP2S1	45.9078	40.2211	53.5229	51.1401	39.5234	30.2273	22.6174	27.1673	53.2493	56.7626	33.4824	37.1084	53.607	43.42	60.7517	37.5344	48.1255	56.8771	43.5498	52.8897	166.449	36.303	71.805	59.2701	53.5241	50.111	54.0827	46.8595	77.9269	62.0097	68.4923	30.9016	341.961	63.4873	72.6785	29.1997	44.1874	36.6022	40.8696	113.616	29.6796	48.499	74.5595	57.9782	101.023	80.5101	50.1181	38.0516	34.1504
SMARCE1P2	0	0	0.0106275	0	0	0	0	0	0	0.00963996	0	0	0.0134365	0.0829173	0	0	0	0	0	0	0	0	0	0	0.0266689	0	0.0103308	0	0.015817	0	0	0	0.0191951	0.0119944	0	0.0103048	0.0495036	0.0240211	0	0.0376172	0.0949144	0	0	0.112207	0	0.0325879	0.0160464	0.0480064	0
RNU6-336P	0	0	0	0	0	0	0	0	0	0	0	0	0.153076	0	0	0.18506	0	0	0	0.168862	0	0	0	0.259667	0	0	0.117693	0	0.180195	0.262011	0	0	0	0	0	0	0	0	0	0	0	0	0	0	0	0	0	0	0
7SK	0	0	0	0	0	0	0.0531403	0	0	0	0	0	0	0	0	0	0	0	0	0	0	0	0	0	0	0	0	0	0	0	0	0	0	0	0	0	0	0	0	0	0	0	0	0	0	0	0	0	0
LINC01033	0.0101581	0.0113373	0	0	0	0	0.0421414	0	0.0330681	0.00931889	0	0	0.25978	0.849649	0	0	0.00883712	0.387429	0.0211574	0.171942	0.0384551	0.0126958	0	0.0440672	0	0.026472	0.02996	0	1.57488	0	0.0126302	0	0	0.0231899	0.0138131	0.0199232	0.287129	0.0116105	0.0122185	0	0	0.0373112	0.0436979	0.83677	0.0169077	0.141761	0.124095	0.0154691	0
ZFHX4	0.225371	0.247888	0.152781	0.161319	0.198243	0.124882	0.830794	0.111484	0.131137	0.114612	0.092679	0.257934	0.807106	0.628867	0.099242	0.46452	1.24883	0.189827	0.0229599	0.357056	0.329215	0.86747	0.300069	0.0965288	0.0186514	0.0287274	0.0923196	0.255335	0.0848078	0.0839964	0.137063	0.018132	0.0208825	0.0699044	0.329778	0.070467	0.0403915	0.239861	0.467518	0.131541	0.330262	0.0674834	0.771614	0.143247	0.0883434	0.541919	0.889057	0.968677	0.56507
IMP4	8.10166	7.65731	10.3982	11.3009	11.9483	10.7449	8.40942	12.0805	15.5844	13.1024	11.2727	12.0368	23.2218	13.9899	18.3735	19.6373	14.5407	16.4675	18.2458	14.989	19.3666	12.684	12.2832	19.167	19.4038	22.4616	26.4128	9.60165	22.7565	16.8167	15.6462	19.7709	41.5737	14.5417	22.6875	27.9503	17.6494	14.1517	11.5606	17.6901	23.2141	20.7342	27.3446	19.1352	7.2118	22.9181	15.2137	19.1024	16.1222
ARL6IP6	4.13465	4.15359	6.07712	3.41659	4.43214	4.34219	2.98706	5.83022	5.10082	3.81762	5.19767	5.23546	9.58098	10.9557	13.7154	6.95917	8.41178	6.21721	7.45654	4.90415	3.01174	5.78901	2.86621	10.4202	12.4204	7.13674	6.99037	9.98228	8.96396	10.8323	6.85291	6.77331	0.971167	6.45708	4.5041	13.0116	7.65798	5.1324	9.53709	3.98445	10.4334	11.1899	8.6162	9.35289	4.60282	7.61518	6.64672	7.83991	7.2147
RN7SKP163	0	0	0	0	0	0.0456649	0.201289	0.0623476	0	0	0	0	0	0	0	0	0	0	0	0	0	0	0	0	0	0	0.0381612	0	0	0.084955	0	0	0	0	0	0.0761306	0	0.0443663	0	0	0.0389565	0.071287	0	0.0592125	0	0	0.0592743	0	0
CLGN	0.258072	0.237739	0.791302	0.208846	0.591825	0.737326	1.24906	2.88849	0.431169	0.308152	0.649236	1.00029	1.44044	0.394349	0.10316	0.094986	0.167493	0.0743977	0.0639897	0.410247	0.031015	0.875474	0.0245969	0.453151	7.26705	0.101414	0.149008	0.0776315	0.295965	0.295862	3.12219	0.0341105	0	0.570447	1.00822	0.196839	0.458328	0.103006	0.261144	0.212633	0.645454	0.0978002	0.0234956	0.193714	0.245457	0.0762226	0.106341	0.0623812	0.0591452
SIGLEC18P	0	0	0.0142519	0	0.0209887	0	0.0292301	0	0.0152911	0	0	0	0.0180188	0.111195	0	0.0871349	0.0122592	0	0	0.099385	0	0.0528363	0.0507687	0.0152829	0	0.0183615	0.0138539	0.0190754	0	0.0308417	0	0	0	0.0321699	0.019162	0.0552763	0.0497895	0.0805329	0	0.025223	0.0141426	0.0517595	0	0.0644888	0.0234551	0.0437015	0.0215187	0	0.029066
KRT19	686.541	603.03	368.147	235.626	283.453	659.48	95.6742	1098.51	232.033	544.888	1077.75	1383.65	1204.21	844.592	156.752	1744.3	164.292	87.5693	94.0233	1002.96	12.5797	762.208	25.3068	41.7301	1259.15	725.934	188.089	271.294	2194.14	204.155	935.653	5.89024	6.53084	975.784	1196.23	1208.5	711.119	0.714495	1199.51	459.123	762.698	797.484	591.525	219.96	1.88929	178.838	1120.2	624.353	18.0853
LINC01560	1.01207	0.810089	0.599672	0.727505	1.06585	1.20267	2.15233	1.55993	0.931819	1.10665	1.13939	0.92754	0.732028	1.58108	1.61185	1.26426	2.03662	1.13257	0.553603	3.43195	0.774013	1.11159	1.1663	2.82722	3.42477	1.57182	1.82918	0.581214	1.53878	1.23059	2.00832	1.47553	0.317462	1.23691	0.444841	2.44614	1.25217	1.69428	2.75441	0.567245	1.9186	1.57708	1.53919	1.26317	0.62958	1.33155	1.7172	1.29214	0.537698
THOC7-AS1	0.0190332	0	0	0	0.0283488	0.0223914	0	0	0	0.0174608	0	0	0.048675	0.12015	0	0	0.0331162	0.0345679	0	0	0	0	0.0228572	0.0412843	0	0.0248003	0	0	0.0286491	0	0	0.0528299	0	0	0.0258816	0.018665	0.0224164	0.0217546	0	0.0681358	0.0573059	0.034955	0	0	0.03168	0.0295131	0	0	0.0196293
HMGB3P5	0	0.14016	0.0211683	0	0	0	0	0.0336188	0.272542	0.0192012	0	0	0.107053	0	0	0	0.0182085	0.0760267	0	0.0885695	0	0	0.0251355	0	0	0	0	0	0	0.0458091	0.0520481	0	0.458801	0	0	0.0205254	0.0246507	0.023923	0	0.112391	0.0210059	0	0	0	0	0.0324548	0	0.0318735	0
SEPTIN14P4	0	0	0.208951	0	0.512869	0	0.0714252	0	0	0	0.0704183	0	0	0	0	0	0	0	0	0.291422	0	0	0	0.0746892	0.0873909	0	0	0	0	0	0	0	0	0	0.187294	0	0	0.0787144	0	0	0.0691163	0	0	0	0	0	0	0.314622	0
PPIL3	4.47053	3.63051	4.468	3.44571	2.97246	4.34913	2.61234	4.39878	3.05277	4.89159	2.68788	4.11146	1.46704	4.26643	4.27401	4.98773	2.0727	4.52669	3.4242	7.34136	2.85394	2.58766	3.60026	2.48858	4.25054	3.55119	3.31468	3.89158	4.49269	2.4437	2.3666	2.58667	0.586175	6.72355	4.18422	6.00057	3.09594	3.45171	3.74348	3.46984	5.77489	4.35135	2.62846	2.91023	3.00713	3.15589	1.38951	1.25849	3.14169
MIR6867	0	0	0	0	0	0.224917	0	0	0.207457	0.17539	0	0	0	0.90516	0.209333	0	0	0.347227	0.1991	1.34837	0	0.238946	0.459192	0	2.18347	1.74379	0.187958	0	0.287774	0	0	0.530665	0	0.218227	0	0.562457	1.57617	0	1.14981	0.342204	1.15125	0.70223	1.91901	1.16657	0	0	0	0	0
GOLGA2P11	0	0	0	0	0	0	0	0	0	0	0	0	0.00932045	0	0.00266034	0	0	0	0	0.0102816	0	0	0	0.00263509	0	0	0	0	0	0	0	0	0	0	0	0	0	0	0.00292251	0.00869791	0.00731542	0	0	0	0	0	0	0	0
KIF21A	5.75117	16.4011	10.7352	6.03864	3.78405	10.2241	2.27636	9.19698	7.87197	7.03975	6.61883	11.9706	5.73286	8.87439	2.78177	6.37075	3.25802	1.85626	1.54184	6.21507	1.15309	4.86582	2.61148	4.21271	4.07412	2.77901	6.32648	3.19738	3.98809	4.32419	5.20602	6.03942	0.906895	5.81292	3.47023	14.6965	11.1051	2.34943	7.59862	3.92405	15.8477	10.4133	4.67637	4.82997	2.56337	2.65708	6.40542	16.035	4.06608
LINC02533	0.0112759	0.0188772	0.011404	0.0119766	0	0.0331633	0.00584731	0.00905577	0.030589	0.0517215	0.00576488	0	0	0.0177951	0.00617311	0.00871541	0.0147143	0.0102395	0.0176141	0.0159051	0.0106716	0	0.0338533	0.00611452	0.00715436	0.00734621	0.00554278	0.0305274	0.0169726	0	0	0	0.0102988	0.032177	0	0.0110577	0.0398404	0.0128881	0	0.0403656	0.00565829	0.0103542	0.0242531	0	0	0.0174844	0	0	0
LINC01989	0.0199523	0.0111342	0	0	0	0	0	0	0	0	0	0	0.994994	0	0.076462	0.0308433	0	0	0.0311676	0.0422154	0	0	0.0119805	0.0216389	0	0	0.00980778	0	0	0.0218342	0	0	0	0.0797107	0.0135657	0.0391325	0.0469976	0	0	0.0535694	0.720876	0	0	0	0	0.0154691	0	0	0.0102886
RNU7-176P	0	0	0	0	0	0.243055	0	0	0	0	0	0	0.528359	0	0	0	0	0	0	1.16569	0	0	0	0.448135	0	0	0	0	0	0	0	0	0	0	0	0	0.243326	0.944573	0	0	0	0	0	0	0	0.32036	0	0	0
RPLP1P5	0.0419979	0	0.0424753	0	0.0625532	0.0494079	0	0.067458	0.0911451	0	0.0858872	0	0.859233	0.132559	0.0459846	0	0	0	0.0437368	0.829359	0.15899	0	0.0504358	0.182193	0.0532941	0.32834	0.0412892	0.056851	0.252864	0	0.208875	0.116572	0.30687	0.0958768	0.0571092	0.205927	0.148389	0	0	0.225518	0.252898	0.0771302	0.120444	0.064066	0.0699038	0.26049	0	0.063956	0
IGKJ4	0	0	0	0	0	0	0	0	0	0	0	0	0	0	0	0	0	0	0	0	0	0	0	0	0	0	0	0	0	0	0	0	0	0	0	0	0	0	0	0	0	0	0	0	0	0	0	0	0
MTAPP2	0	0.0687325	0	0	0	0.0181123	0	0	0	0.0141239	0.0157426	0	0.0196865	0	0.0168573	0	0.0669688	0	0	0.0434331	0	0	0.0184891	0.166973	0.0586107	0	0.015136	0.479339	0.0695224	0.134784	0	0	0	0.0527207	0.167484	0.181176	0.036265	0	0.111112	0	0	0	0	0	0.153755	0.167111	0	0	0.0793901
RNA5SP271	0.291122	0	0	0	0	0	0	0	0	0	0	0	0	0	0	0	0	0.264366	0	0	0	0	0	0	0	0.189666	0	0	0	0	0	0	0	0.16615	0	0	0.171434	0	0	0	0	0	0	0	0	0	0	0	0
RN7SL798P	0.0425561	0	0.0430398	0	0	0	0	0	0.0461782	0	0	0	0.108831	0.0671602	0	0	0.0740439	0	0	0	0	0.0531874	0	0	0.108005	0	0	0.0576065	0	0.18628	0	0	0	0.0485755	0	0.292129	0	0.0486408	0	0	0.0427097	0	0	0.194752	0	0	0	0	0
TSKS	0.0589306	0.0538132	0.0270911	0.00569027	0.0239382	0.00630256	0.461172	0.0258152	0.133706	0.0442326	0.125993	0.0480075	0.63023	1.87695	0.744966	0.0248449	0.978736	0.408656	1.00424	0.332497	2.454	0.0602613	0.0836378	0.0929632	1.67918	4.25118	7.8635	0.464128	4.20937	2.00502	0.0799333	0.743508	3.50346	0.0489208	0.00728494	0.0210147	3.84254	0.5511	0.264202	0.057535	0.0268834	2.44004	6.56812	5.1159	1.89933	2.24292	1.25168	0.04895	1.07187
LINC01444	0	0	0	0	0	0	0	0	0	0	0	0	0	0	0	0	0	0	0	0	0	0	0	0	0	0	0	0	0	0	0	0	0.332768	0	0	0	0	0	0	0	0	0	0	0.0731292	0	0	0	0	0
SNRPGP11	0	0	0	0	0	0	0	0	0	0	0	0	0.0705997	0	0	0	0	0	0	0.0778801	0	0	0	0	0	0	0	0	0	0	0	0	0	0	0	0	0	0	0	0	0	0	0	0	0	0	0	0	0
LINC02019	0.161672	0.249839	0.339597	0.046232	0.314892	0.321871	0.374046	0.179779	0.317128	0.250995	0.120805	0.146269	0.15107	0.206078	0.0885093	0.086511	0.838475	0.417852	0.0582803	0.289442	0.459026	0.0544009	0.0522721	0.242776	0.465547	0.0891245	0.0855848	0.134676	0.215272	0.176921	0.0773141	0.189854	0	0.134856	0.152199	0.524414	0.146468	0.156359	0.134628	0.233729	0.093609	0.205556	0.463651	0.0284565	0.507142	0.183196	0.047477	0.132569	0.0513029
CLDN8	4.2925	2.83439	3.33898	3.76978	1.82669	6.46352	0.873681	7.50161	3.27999	2.59684	5.23152	5.72404	7.99948	13.2455	0.311975	1.07242	0.350258	1.69869	0.187066	12.3192	0.0117244	3.52238	0.0892626	16.7539	3.53705	0.330906	0.194866	0.28508	0.354291	0.569379	0.123224	2.42417	0	22.4126	0.0589594	1.12374	1.3277	0.00707973	5.06629	1.55216	0.130546	0	13.6603	3.9307	0.0412392	0	1.39042	20.2612	0.0830448
MTCYBP42	0	0	0	0	0	0	0	0	0	0	0	0	0	0	0	0	0	0	0	0.0159895	0	0	0	0	0	0	0.0111444	0	0	0	0	0	0	0	0	0	0	0	0	0	0	0	0	0	0	0	0	0	0
RPL7AP52	0.0324288	0.0723867	0.0491961	0.0688882	0.0483006	0.0190752	0.0504497	0	0	0.0297497	0.033159	0.0363247	0.103665	0.0511778	0	0.0501302	0	0	0	0.160098	0	0	0.0389441	0	0	0	0	0	0	0	0	0	0	0	0	0.0159007	0.038193	0	0.0585094	0.0290224	0.0488188	0	0	0	0	0	0	0	0
ALG1L6P	0.540765	0.471516	0.717822	0.19744	0.528566	0.596415	0.508269	0.977163	0.605129	0.418575	0.414706	0.984313	0.929159	1.36013	0.518085	0.470218	0.323429	0.276224	0.0351971	0.738936	0.0639735	0.802582	0.263823	0.623132	0.471772	0.396347	0.614707	0.228754	0.356111	0.295885	0.672368	0.703586	0.277822	0.443652	0.505544	0.662878	0.577178	0.444248	0.447183	0.362971	1.11936	0.0620705	0.484636	0.386678	0.478168	0.209629	0.412887	0.823497	0.470559
PPP1R21-DT	0.13848	0.180315	0.0933692	0.0980571	0.206256	0.13576	0.215434	0.889717	0.150266	0.105866	0.165198	0.180969	0.206584	0.0728477	0.277979	0.214069	0.200786	0.335339	0.21632	1.30221	0.131059	0.144229	0.055434	0.575712	0.380741	0.390951	0.0453809	0.0624849	0.416884	0.454624	1.52093	0.256249	0	0.131723	0.43938	0.384768	0.625195	0.10552	1.49911	0.206556	0.301123	0.211934	0.0992849	0.14083	0.115247	0.393668	0.281953	0.070294	0.190422
PPP4R3B-DT	0.550941	0.245959	0.139301	0.175554	0.369266	0.648147	0.514261	0.884933	0.298917	0.429611	0.591514	0.401134	0.493135	0.260842	0.422267	0.255502	0.527224	0.450274	0.401626	1.28226	0.364993	0.275431	0.165408	0.657265	1.29338	0.717875	0.270821	0.186447	0.373178	0.723488	0.650769	0.841075	2.46568	0.345878	0.486963	0.567296	0.7462	0.503772	1.0603	0.640989	0.939982	0.404726	0.632007	0.798414	0.458509	0.469862	0.420656	0.377547	0.113639
RPS23P4	0	0	0	0	0	0	0	0	0	0	0	0	0	0	0	0	0	0	0	0.0854288	0	0	0.0363663	0	0	0	0	0	0	0	0	0	0	0	0	0	0	0	0	0.0542026	0	0	0	0	0	0	0	0	0
IGHVIV-44-1	0	0	0	0	0	0	0	0	0	0	0	0	0	0	0	0	0	0.0688289	0	0	0	0	0	0	0	0	0	0	0	0	0	0	0	0	0	0	0	0.0433162	0	0	0	0	0	0	0	0.0587643	0	0.0577118	0
RAB32	4.59959	4.26424	2.93802	3.30913	5.14201	3.54137	12.4555	13.8799	5.26519	3.93957	3.85293	1.26151	28.5457	19.8166	11.9163	22.6325	43.146	24.4494	27.7755	23.6653	38.4509	17.8248	10.7946	15.6615	18.7657	15.0448	21.3888	12.994	1.39418	38.747	34.2091	16.9154	29.6667	29.8792	13.5396	27.5384	13.6855	19.5613	12.407	18.2743	15.9084	3.7887	40.1312	8.18855	109.441	4.56981	7.87564	22.8084	25.5092
GOLGA8Q	0	0.00668992	0.00606223	0	0.0267834	0	0.0062167	0.0192557	0.0130085	0	0.0122581	0.0067142	0.00766454	0.0472982	0	0.00926599	0	0.0108864	0.0124845	0	0	0.0149831	0.0143967	0	0.00760632	0	0.00589293	0	0	0	0.0223585	0	0.0218988	0	0.0163016	0.0176344	0.0211786	0.0137023	0.00720986	0.0107289	0	0.0110083	0	0	0	0	0.0183065	0	0.0123636
RNA5SP310	0.331277	0	0.111681	0	0	0.259817	0.114527	0	0	0	0	0	0	0	0.120908	0	0.192131	0	0	0.31152	0	0	0	0	0	0	0.217124	0	0	0	0	0	0	0	0	0.108289	0	0.126214	0.398469	0	0	0	0	0.168449	0	0	0	0	0
NOP53-AS1	0.237211	0.344172	0.239907	0.251952	0.141324	0.251157	0.270622	0.342912	0.334621	0.174091	0.0485104	0.132854	0.121327	0.224614	0.0779184	0.256685	0.0825452	0.172327	0.148219	0.267677	0.1347	0.177882	0.313356	0.180084	0.180608	0.21636	0.0932829	0.128441	0.321348	0.103834	0.324433	0.131683	0.0433312	0.189534	0.548354	0.255883	0.195562	0.216902	0.199727	0.382128	0.119034	0.30495	0.442185	0.361854	0.0789654	0.147128	0.507124	0.43348	0.12232
PPP1R13B	7.40393	5.15594	6.54276	6.41328	4.11108	7.64734	3.07156	3.93678	4.54189	6.29259	4.66132	9.01155	7.57201	6.10195	4.75379	3.21217	4.05962	2.47042	2.1285	8.24482	2.61763	4.66402	3.00641	4.39332	7.78987	3.41352	6.12996	2.67648	2.81815	3.85557	4.11615	4.6141	3.64028	2.99515	2.24696	6.43586	4.66736	2.83058	4.75651	5.18926	5.83208	8.15589	5.43241	7.64642	4.32976	3.55195	5.75054	8.51024	4.63706
RNA5SP191	0	0	0	0	0	0	0	0	0	0	0	0	0	0	0	0	0	0	0	0	0	0	0	0	0	0	0	0	0	0.274854	0	0	0	0	0	0	0	0	0	0	0	0	0.180076	0	0	0	0	0	0
LINC02656	0.0261736	0.0116848	0.0105885	0	0.0311871	0.0123166	0.0542913	0.0336325	0	0	0.0160578	0.0117272	0.0267742	0.0330449	0	0.0242764	0.141174	0.161623	0.0218058	0.110757	0.00990845	0.0261699	0	0.0113545	0.0265708	0	0.0257319	0.0425163	0.0157588	0.0458278	0.260347	0	0	0.0657267	0.0284729	0.0924021	0.0184956	0.101714	0.0251859	0.0468486	0.0577899	0.0576822	0.0450373	0.0159707	0.0609908	0.0324681	0.0159873	0.135518	0.0269933
NADSYN1	3.94686	3.85913	4.11997	5.87117	2.83899	4.14935	1.82493	3.02871	4.07425	4.7162	3.51788	3.62346	19.8951	3.84466	12.9973	3.39825	2.91284	3.98393	7.33549	3.80406	3.15915	2.81934	3.10723	28.1261	5.98394	7.59969	3.18411	3.79566	8.44953	3.32016	1.44744	6.67672	20.4321	2.86257	3.75292	3.26957	6.89608	4.29423	4.14675	5.28254	12.5473	9.29098	5.60868	7.6524	3.6498	9.90369	5.07204	2.87987	5.34496
MCM8	0.722828	1.18594	1.09488	0.606769	1.55537	1.15602	1.17115	1.34561	1.45484	1.50193	1.33345	1.29099	2.29576	4.24228	3.36454	2.32231	2.37477	1.68485	0.851619	2.49257	0.942601	1.44461	0.788047	4.20505	3.46609	1.81858	3.08649	2.04711	3.29663	2.7266	1.0644	1.89538	0.556753	1.057	2.95325	5.35225	2.22831	2.39858	1.86508	1.2461	2.19136	4.26387	2.22581	3.71189	1.45815	1.7458	1.17246	5.45556	3.79087
RAP1GAP2	2.48171	4.4095	7.84173	3.22088	2.11813	3.75403	1.16041	3.4851	2.38469	4.45743	3.68521	4.1893	2.21285	3.61399	3.46721	4.04919	7.02123	3.47855	1.39023	5.9539	0.547596	3.53078	2.78986	4.66853	2.94354	6.96009	3.69229	11.4276	0.241339	4.88231	1.69885	11.7935	0.582583	4.18346	0.782046	30.1768	3.18555	2.229	4.85702	4.69472	4.12954	0.761753	3.96842	2.40862	5.09665	0.0810708	1.86557	11.8765	5.78387
ZDHHC13	8.73539	14.4419	14.0814	10.9643	7.95049	12.5323	2.25554	6.93598	13.3464	14.2533	10.3595	11.6756	6.08916	4.99457	2.60705	5.64734	4.3093	1.4085	3.1893	3.67974	1.57413	4.20085	4.12563	3.22475	5.5655	5.9276	6.27794	3.1896	8.68546	2.53519	2.65274	4.52046	1.96221	3.32994	2.18991	5.84469	8.22426	2.95533	5.97603	5.52296	6.51144	9.44564	5.04443	7.16614	5.10839	3.44386	9.00544	4.49785	2.81125
MIR6807	0	0	0	0	0	0	0	0	0	0	0	0	0	0.219731	0	0	0	0.252871	0	0	0	0	0	0	0	0	0	0	0	0	0	0	0	0	0	0	0	0	0	0	0	0	0.199649	0	0	0	0	0.212028	0
COL23A1	0.267904	0.143522	0.245661	0.383198	0.266017	0.20171	0.44827	0.327038	0.240317	0.0819236	0.266631	0.200059	0.47959	1.25147	0.524091	0.988414	1.4046	1.53105	0.513352	0.267042	0.899251	1.25004	0.394654	0.189826	0.494078	6.09258	8.60734	0.319133	1.16137	0.83652	1.27467	0.584974	0.345828	0.542281	0.106861	0.150626	0.466975	0.718571	0.313649	0.402801	0.641706	4.09354	0.727332	0.730166	0.927502	0.515114	0.894569	0.766991	0.725731
SLC2A4	0.170961	0.321545	0.387433	0.151321	19.0551	1.66486	33.8629	0.467838	0.223301	0.124888	2.66747	0.539035	0.453401	1.03924	0.769555	0.298538	0.21483	0.212747	0.0725343	0.138436	0.0719109	0.193886	0.193902	0.206014	2.79214	0.272264	0.644288	0.042856	0.424122	0.685981	0.263739	0.623918	0.086748	0.140936	0.103322	0.316678	0.137961	0.108558	0.11805	0.0736678	0.130272	0.395373	0.258764	0.0965898	0.084313	0.132546	0.0725179	0.356769	0.0391809
RGL4	0.0434677	0.0970273	0.0384665	0.0692535	0.283247	0.140627	0.135246	0.13091	0.0648551	0.0797531	0.0611138	0.0395604	0.062529	0.445893	0.0237969	0.113391	0.120535	0.281242	0.166923	0.157115	0.164554	0.207121	0.110927	0.0736595	0.341297	0.0778776	0.184291	0.128714	0.094053	0.231892	0.0304009	0.082948	0.0248132	0.012404	0.048025	0.242439	0.211175	0.608613	0.140514	0.0972542	0.188131	0.204563	0.214257	0.149193	0.158266	0.0968894	0.0829714	0.0372342	0.100865
LINC00566	0.0224726	0	0	0	0	0	0	0	0	0	0	0	0.143677	0	0	0	0	0.0408143	0	0.126794	0	0	0	0.0243723	0	0	0	0	0	0	0	0	0	0	0	0	0.0529341	0	0.0540613	0	0.112769	0	0.032224	0	0	0.0348462	0	0.0342221	0
MVK	9.62534	6.34314	11.4559	8.13215	5.9155	6.05058	2.05649	4.29103	6.46989	10.3351	6.29698	10.6243	3.06429	2.62957	2.8471	6.15181	2.54618	3.34245	2.541	2.92809	7.95214	2.95802	11.552	4.47048	10.1702	7.75353	3.01163	3.3913	3.03823	3.07507	3.78422	7.77773	9.87573	2.01711	2.59135	6.79795	5.69142	3.06931	2.96105	6.98492	5.30868	3.18363	4.03789	6.41174	6.54145	5.08756	7.19807	4.75234	8.64102
CCDC54	0	0.0198011	0	0	0.0660621	0.0104359	0.0184004	0	0	0.00813789	0.0634935	0	0.0226858	0.0139995	0.0291385	0	0	0	0.0277141	0.0375378	0	0.0110868	0.010653	0.00962063	0.0225134	0.0115586	0.00872105	0.012008	0	0.0194149	0.0330887	0	0	0.0303765	0	0	0.0104475	0.0101391	0	0.0158779	0	0	0.01272	0	0.014765	0	0.0135461	0	0.0182971
PARAL1	0.0123643	0	0	0.0131327	0.073663	0.0872746	0.0128234	0.0198597	0	0	0	0	0	0.253666	0.108304	0	0.0645383	1.23507	0.0643809	0.0174403	0.163824	0.0463593	0.0148484	0	0.0627595	0.0322212	0	0	0.316385	0	0	0	0.090343	0.0141131	0.0336261	0.0242501	0.14562	0.0989249	0	0	0.0124089	0	0.0709178	0.0565834	0.0617394	0.210894	0	0	0.0382544
LINC00536	0.0237916	0.138078	0.0384992	0.0202161	0.0850463	0.0223914	0.0296102	0	0.0154899	0.0611128	0.00973091	0.0319798	0.09735	0.0150187	0.05731	0	0.0165581	0.112346	0.00991063	0.033559	0.0180134	0	0.0114286	0	0	0.00620007	0.018712	0.0193234	0	0.0624855	0.00591631	0.0132075	0	0.179235	0	0.00466625	0.0056041	0.032632	0.00572343	0.00851697	0.00477549	0.183514	0.00682307	0.225016	0.01584	0.00737828	0.043597	0.0507229	0.0294439
PCLO	0.27049	0.18751	0.658142	0.218896	0.224377	0.795866	0.102224	0.584687	0.172583	0.391481	0.623596	0.754015	0.853579	0.412736	0.361164	0.402556	0.136902	0.0223762	0.0244947	0.391018	0.0519413	0.84971	0.0168134	0.0838159	0.356746	0.512254	0.621594	0.0500332	0.00505772	0.0710899	0.693525	0.275135	0	1.15893	1.32886	0.105444	0.43993	0.00960142	0.392714	0.135323	0.525511	1.8122	0.0248939	0.252015	0.070842	0.00434187	0.744006	2.2523	0.175578
U3	0	0	0	0	0	0	0	0	0	0	0	0	0	0.0944637	0	0	0	0	0	0.0844308	0	0	0	0	0	0.0779934	0	0	0	0	0	0	0	0	0	0	0.0704964	0	0	0	0.060073	0	0	0	0	0	0	0	0
LRRC34	0.102982	0.061889	0.0614233	0.04207	0.121921	0.114939	0.227306	4.16075	0.0974207	0.138077	0.137701	0.0443669	0.405173	0.679258	0.0664981	0.416356	0.124048	0.172647	0.0549978	0.718854	0.0449832	0.207914	0.0856193	0.148916	0.237906	1.02187	0.202488	0.103658	0.0953908	0.208053	0.29877	0.161245	0.00964701	0.0723375	0.201077	0.971053	0.889437	0.162978	0.142926	0.203234	0.180207	0.121236	0.143882	0.177235	0.0922972	0.524094	0.30242	0.0482538	0.12527
LINC01090	0.0201247	0.0112305	0.0203535	0	0.0149872	0.0118377	0	0.0323247	0.0327564	0.00923104	0	0.0338136	0.231598	0.01588	0	0.0311098	0	0	0.010479	1.03612	0	0.0377284	0	0	0	0	0.00989253	0	0	0	0.0125112	0	0.0551426	0.0344569	0.0136829	0.0394707	0.0118509	0.0575054	0.0242066	0.0180107	0.0100987	0	0.0144287	0	0	0	0	0.0153233	0
LY86-AS1	0.00228616	0.00510311	0.00231215	0.00971296	0.00681018	0.0107581	0.0071132	0	0	0.00419458	0	0.00256082	0.00292328	0.0288634	0.00500636	0.00706815	0.00596659	0.0124563	0.0119041	0.0257979	0.00432732	0.00571458	0	0.00743826	0.00580214	0.0089366	0.00224758	0.0185681	0.00688234	0.0100072	0.0142127	0.0126913	0	0	0.00310874	0.00448386	0.0107701	0.0966826	0	0.0204602	0.00917768	0	0.00327819	0.00348744	0	0	0.0104732	0.00696291	0.00943102
APBA2	0.110024	0.0936579	0.160311	0.122803	0.138876	0.076784	0.199209	0.398375	0.123435	0.143703	0.0648312	0.0710206	6.21162	0.941749	0.242977	1.17615	2.18524	1.98469	2.40033	4.6295	1.91313	0.752808	0.378471	0.416624	0.437781	0.403354	0.671001	0.260005	0.176837	1.74276	1.05034	1.72881	0.374708	1.40912	0.474192	3.65563	0.491966	1.57514	0.293839	0.173568	7.92786	1.12675	1.62044	0.682724	1.1174	0.9629	0.586616	0.249902	0.498111
TEKT4	0.0115504	0.0193368	0.0408859	0.0122682	0.0258053	0.122295	0.017969	5.5843	0.0564007	0.286096	0.165346	0.045283	0	0.200512	0.0063234	0.0803484	0.0401934	0.0104888	0.0120286	0.0733155	0.0874517	0.122705	0.173387	0	0	0.0451504	0.0170332	0	0.00869291	0.0126398	0.222601	0	0	0	0.0157063	0.00566346	1.24472	0.0132019	0.131985	0.0826968	0.0347763	0	0.0662496	0	0	0	0.00881898	0	0
EPN3	25.1441	23.6959	27.35	26.7155	14.9893	24.2597	5.10282	8.27952	18.8043	25.9856	14.6581	23.584	7.78026	9.07551	7.7529	13.8124	6.09514	9.61238	6.621	6.51965	6.70655	7.73915	18.8691	4.41725	8.50203	6.92505	5.79471	9.48782	6.52526	3.34586	5.06759	16.0386	2.59091	7.46494	4.1088	2.94149	11.0076	3.02469	10.1699	9.89318	10.7675	8.17942	8.90687	16.0042	3.88108	6.8932	12.8437	5.41243	12.2714
MED4-AS1	0.0236335	0.211016	0.0239022	0.100409	0	0.111213	0	0.0379607	0.0512902	0.173448	0.0483314	0.158837	0.151099	0	0.155262	0.073068	0.102801	0.0429228	0.221508	0.466706	0	0.0590753	0.0567636	0.128157	0.0599804	0.0923833	0.162643	0.0639836	0.320162	0.155176	0.0293851	0.262395	0.0431713	0.0539528	0.192822	0.370821	0.111337	0.243114	0.0568542	0.21151	0.118594	0.0868071	0.203333	0.0360519	0.078674	0.109939	0.0360895	0.10797	0.121868
NAP1L1	8.7086	9.23353	10.8462	8.32789	11.7814	10.4144	10.8631	19.695	13.4856	11.3625	13.645	11.3174	20.9338	11.0412	16.2768	9.64684	12.7707	10.6448	6.76632	21.2144	12.051	16.6948	9.57367	18.2219	14.6082	17.4273	15.7395	9.69836	16.9234	15.0522	17.1904	15.4736	11.5976	8.92437	10.7009	21.2566	19.2726	18.5358	16.2873	10.8317	18.8979	22.2519	13.3014	17.3165	11.9165	14.489	15.148	22.3199	17.4001
MIR3938	0	0	0	0	0	0	0	0	0	0	0	0	0	0	0	0	0	0	0	0	0	0	0	0	0	0	0	0	0	0	0	0	0	0	0	0	0	0	0	0	0	0	0	0	0	0	0	0	0
OR13G1	0	0	0	0	0	0	0	0	0	0	0	0	0	0	0	0	0.0120602	0	0	0	0	0	0	0	0	0	0	0	0	0	0	0	0	0	0	0	0.0163271	0	0	0	0	0	0	0	0	0	0	0	0
SH2D7	0.0133385	0.0446606	0.0179868	0.00472247	0.0132445	0.0261531	0.0138338	0.0214245	0.00964917	0	0.00909254	0.0199212	0.227409	0.0561339	0.0535503	0.0206193	0.116039	0.0323001	0.0185209	0.16933	0.0252475	0.0889103	0.0213578	0.081974	0.0225681	0.0115867	0.0218556	0.0662045	0	0.0778484	0.0165846	0	0	0.0101501	0.0423214	0.0130804	0.0104729	0.0203275	0.0160439	0.0636659	0.0356977	0.0326619	0	0.0203472	0.0666039	0.0620482	0.0882633	0.0541662	0.00458539
ZNF737	0.372807	0.605949	0.369724	0.384443	0.458234	1.22207	0.600626	1.49412	0.451669	0.388494	0.558849	0.563551	0.143474	0.828259	0.130781	1.2869	0.0346368	0.216931	0.211083	1.13341	0.0205532	1.36616	0.208641	0.125615	0.0643023	0.108472	1.40913	0.122489	0.11441	0.158435	0.436533	0.914231	0	0.0991549	0.0196873	0.0958355	0.456125	0.827402	0.831542	0.291536	0.552149	1.66847	0.301025	0.712256	0.0542204	0.0617366	0.502969	0.0716546	0.100787
KRTAP4-6	0	0	0	0	0	0	0	0	0	0	0.0372449	0	0.0310505	0	0	0	0	0	0	0	0	0	0	0	0	0	0	0	0	0	0	0	0	0	0	0	0	0	0	0	0.0121854	0	0.0174101	0.0185214	0	0	0	0	0
NDUFB11P1	0	0	0	0	0	0	0	0	0	0	0	0	0	0	0	0	0	0	0	0	0	0	0	0	0	0.0358937	0	0	0	0	0	0	0.0503201	0	0	0.0270141	0	0	0	0	0.0276465	0	0	0	0	0	0	0	0
CYP2C61P	0	0	0	0	0	0	0	0	0	0	0	0	0	0	0	0	0	0	0	0	0	0	0	0	0	0	0	0	0	0	0	0	0	0	0	0	0	0	0	0	0	0	0	0	0	0	0	0	0
RN7SL301P	0	0	0	0	0	0	0	0	0	0	0	0	0	0	0	0	0	0	0	0	0	0	0	0	0.054546	0	0	0	0	0	0	0	0	0	0	0	0.10125	0	0.0517029	0	0	0	0	0	0	0	0	0	0
MIR6792	0	0	0	0	0	0	0	0	0	0	0	0	0	0	0	0	0	0	0	0	0	0	0	0	0	0	0	0	0.287774	0	0	0	0	0	0	0	0	0	0	0	0	0	0	0	0	0	0	0	0
HSPA8	135.67	265.422	207.186	279.679	294.345	280.722	208.827	259.367	319.663	378.054	270.832	167.308	243.191	168.755	270.935	422.27	152.223	205.607	225.05	100.487	196.428	297.833	358.633	113.346	170.351	324.484	326.239	452.834	103.116	496.429	211.603	252.174	170.75	153.304	233.195	217.761	166.353	211.699	376.258	195.578	231.757	266.17	236.314	394.389	207.759	270.695	368.834	102.686	309.522
MAP3K1	7.34099	5.52696	9.64908	6.78684	4.48038	11.3685	3.37292	4.02641	4.73409	5.44608	3.94666	5.55074	3.20323	7.1576	7.01266	6.05129	2.85522	3.9256	4.52783	3.46799	1.39832	8.22879	6.06864	11.2257	4.80099	1.8473	4.40011	3.90567	2.07902	4.10208	2.14874	2.36385	1.50412	4.76004	3.39065	3.75739	3.01294	10.6714	4.23127	3.8718	3.51714	3.2348	1.77107	2.56027	3.22463	1.13521	6.9055	4.56822	4.45487
LINC01618	0	0	0	0	0.0524862	0	0	0	0	0.0161638	0	0	0	0	0	0	0	0	0	0.0745592	0	0	0	0	0.0223586	0	0.0173221	0	0.0530423	0	0.0438149	0	0	0	0	0	0	0	0	0.0315374	0.0353662	0	0	0.0268777	0.0879807	0	0	0	0
SFRP4	1.75836	0.269593	0.075445	0.332024	2.78827	1.2119	39.8442	3.39488	0.208148	0.0586578	0.875366	0.258635	14.2443	11.5315	9.76638	0.186702	0.00927089	17.1352	0.147972	125.866	4.80078	66.475	4.54321	34.4646	0.36963	0.120343	0.53432	0.0480853	0.160407	8.50539	35.5679	0.57187	0.583997	13.0196	1.56987	9.68068	1.44754	31.0966	0.0256364	0.0699402	18.6703	0.371855	4.26848	0.243845	0.0236502	0.484716	0.0108489	12.7556	3.07366
GLYR1	13.8187	16.4918	17.1849	14.7048	13.8748	17.794	12.0926	21.2856	15.1651	15.951	19.4719	20.5099	12.9745	22.5176	21.4662	16.967	12.9669	11.9213	15.6857	10.0151	8.64344	19.0679	12.6101	18.6871	22.6466	8.56194	21.8021	15.967	18.4314	14.8222	12.2813	19.2008	1.30041	12.2529	10.4828	19.6116	24.2786	17.9705	15.6272	12.4866	18.4656	27.8254	18.4248	20.6082	14.5776	20.8101	21.2162	16.7322	14.5485
IGDCC4	0.164984	0.0386687	0.0800926	0.0578283	2.88736	0.22903	4.71583	0.0424002	0.107416	0.0287572	0.182195	0.0314168	0.221511	0.682173	0.272775	0.326453	0.294235	0.422495	0.18556	0.646955	0.156144	0.445393	0.382394	0.139566	0.117242	0.144033	0.397389	0.109433	0.141552	0.653576	0.201033	0.119065	0.0180826	0.139357	0.0471129	0.168264	0.192367	0.414863	0.0535809	0.07678	0.284798	0.578725	0.335937	0.236575	0.145543	0.39653	0.597094	0.19597	0.149733
LINC01254	0.0079438	0	0	0.0126562	0	0.00934537	0	0	0.0172399	0.0109313	0.00406133	0	0.0406304	0.00626829	0.0260936	0	0.0380092	0.0504959	0.0248181	0.072833	0.00751813	0	0.0095398	0.00430765	0.00504022	0	0.00780973	0.0053766	0	0.00869307	0	0	0	0	0.00540102	0.00779011	0.0093558	0.0363185	0.00477751	0.00710936	0.0239175	0	0.0113908	0.00605895	0.00661106	0	0.00606527	0	0.311317
TMEM114	0	0	0	0	0	0	0.0187246	0	0	0	0	0	0.0461709	0	0.454661	0	0.0157063	0.229527	0	0.0891313	0.05126	0	0.0216814	0.0685309	0	0.0352867	0	0	0	0.019757	0	0	0	0	0	0.0177048	0.0318948	0.082542	0	0	0.00905964	0	0	0.0275407	0	0.125977	0.0827083	0	0.00930973
LLGL1	6.93536	7.40017	9.44008	7.19214	7.74588	5.97056	5.53379	4.6555	8.44071	8.97178	4.42381	9.26865	5.70481	7.06833	14.8198	9.07441	12.8056	10.097	10.2389	6.01547	5.43507	7.58988	7.45277	6.86866	11.4944	13.6431	19.108	12.5123	9.16408	11.6947	6.7349	7.53084	2.03039	6.51104	4.42674	7.75114	10.9863	9.89439	9.23102	7.2845	10.6013	15.4481	13.2791	4.85118	13.6956	15.1616	7.60555	10.485	13.1926
ALG1L12P	0.0295147	0.0658819	0.119401	0.219442	0.219801	0.173611	0.214276	1.04296	0.128107	0.189534	0.120717	0.132242	0.528359	0	0.0646328	0.456254	0.205412	0.160812	0	0.541213	0.111733	0.110664	0.0354445	0.0960289	0.0374532	0	0	0	0	0.129194	0.183487	0	0	0.303205	0.401343	0.202606	0.104283	0	0.0710022	0.0528288	0.118485	0	0.0423219	0.0450233	0.24563	0	0.0901406	0.134838	0.273951
MAGEB17	0.00795119	0.0266227	0	0	0.0592139	0	0.0989578	0	0	0	0	0	0.101671	0.138031	0.0348239	0.0491655	0.0138344	0.115527	0.0331216	0.314034	0	0	0.0954868	0.0172467	0.0100898	0	0.171974	0.0538161	0.0119683	0.0348047	0.00988623	0	0.421208	0.00907586	0	0.0233921	0.00936451	0	0.372993	0.412727	0.630413	0	0.0228029	1.39486	0.0264688	0.0369876	0	0.0242167	0.0328008
GPX5	0	0	0	0	0	0	0	0	0	0	0	0	0.0245441	0	0	0	0	0	0	0.0451253	0	0	0	0.00693915	0	0	0.00629031	0	0.00963081	0	0	0	0	0	0	0	0	0.00731313	0	0.0114524	0.00642139	0	0	0	0	0	0	0	0
RNVU1-18	0	0	0	0	0	0	0	0	0	0	0	0	0	0.123264	0	0	0	0.283709	0	0	0	0	0	0	0	0.101772	0	0	0	0	0.0971141	0	0	0	0	0	0	0	0	0	0	0	0	0	0	0	0	0	0
LHFPL3-AS1	0	0	0.00426291	0	0	0.00495867	0	0	0	0	0	0.0236069	0.0107793	0	0	0	0	0	0	0	0	0	0	0.0045713	0.0053487	0.00549213	0.0621579	0	0.00634448	0	0	0	0	0	0	0	0.0148926	0.00481766	0	0	0	0	0.036264	0	0	0.00653581	0	0.0128375	0
PDE4B	0.597198	0.390322	0.481091	0.964846	1.82312	1.05995	9.51811	3.41563	0.551547	0.343942	3.09262	0.522871	3.47327	7.08141	6.1235	1.46838	0.551766	2.38186	1.01236	1.19772	0.667578	4.98581	1.09802	6.52341	0.729619	0.967375	2.79428	1.04912	0.359119	6.39905	2.80984	0.715698	1.08548	1.05041	0.177326	0.565299	1.36132	2.79809	0.862705	0.718811	1.04999	3.21138	1.29407	0.504101	0.604299	0.6319	2.59555	4.49753	0.780954
PPIAP42	0.0526052	0.088068	0.0798048	0.0558744	0	0.123773	0.0272794	0.211239	0.114165	0.144778	0.0268949	0	0.201796	0.0415097	0.201596	0.12198	0.183057	0.191082	0.16435	0.333909	0.0497864	0.0986206	0.189523	0.171156	0.0667544	0.411267	0.129294	0.106814	0.197956	0.057567	0.163519	0.0730073	0.432422	0.030023	0.178833	0.464287	0.0309779	0.270571	0.0949126	0.235397	0.237578	0.241527	0.264012	0.12037	0.0437796	0.652561	0	0.120164	0.0271263
NUS1P3	0	0	0	0	0.0221331	0	0	0	0	0	0.0151947	0	0.114008	0.0703546	0	0	0	0	0	0.188647	0	0	0.0178456	0.0161162	0	0	0	0.0201155	0.0223676	0	0	0	0	0.016962	0	0.0145726	0.0175014	0	0	0.0265982	0.0149137	0	0	0	0	0.0460843	0	0.0452589	0
METTL21EP	0.0164434	0.061174	0.0221737	0.0174652	6.68613	0.767334	6.99215	0.0528234	0.0237906	0.0452546	0.190554	0.0122792	0.0210258	0.0519005	0.0780184	0.00847301	0.00953668	0.0597283	0.0171242	0.0541195	0	0.034252	0.019747	0.00594445	0.0486876	0.00714189	0	0.051937	0	0.0239924	0.00681502	0.0152138	0.0700863	0	0.0298131	0.0268754	0.0258215	0.0250593	0.0263714	0.0294322	0.0165027	0.0100662	0.015719	0.0083612	0.0182462	0.00849907	0.0167398	0.0417343	0.0282638
Y_RNA	0.634127	0.283096	0.769603	0.269414	0.188898	0.447606	0.263071	0	0.13762	0.698086	0.648406	0.284124	1.6217	0.800603	0.694322	2.9408	0.330998	1.61237	0.792458	1.43114	1.68041	0.475527	0.152306	0.687732	1.60938	4.13133	0.74811	3.2619	1.1454	1.66545	0.15769	4.92835	2.31672	1.30288	2.75933	0.746231	1.34432	1.59455	3.05099	3.63211	0.509134	1.39751	1.09115	0.967333	1.68876	1.3766	1.54935	0.579404	1.04638
PNISR	2.91422	3.99167	3.04984	1.48696	2.98906	5.67286	4.22507	6.23677	3.65968	2.90805	3.68956	2.70069	4.76155	5.71494	1.70833	1.99836	3.91923	5.03379	2.41268	6.04378	1.50785	3.33002	1.6416	3.48391	7.11349	3.29513	5.49026	5.72987	14.4278	3.99765	2.48205	3.3821	0.919163	1.68944	2.34113	6.81467	5.10045	5.87925	6.27922	3.82198	5.68155	8.97056	4.65529	7.18868	1.65348	3.23243	1.96325	4.61913	2.57891
SETP7	0	0	0	0	0	0	0	0.0908375	0	0	0	0	0.036157	0	0.0619219	0	0.0245996	0	0	0.0398856	0	0	0	0.0306671	0	0	0	0	0.0425626	0	0	0	0	0	0	0.0277297	0	0.0323198	0	0.101226	0.0851366	0	0	0	0	0	0	0.0430609	0
CCDC117	0.627736	0.624598	0.781611	0.729648	0.613024	1.052	0.792315	0.556459	0.404844	0.589457	0.614622	0.543947	1.02606	1.53273	1.07962	1.78515	0.481705	0.419465	0.259024	0.818623	0.0728612	1.26195	1.049	1.23636	0.924331	0.378104	1.88927	0.857759	0.311988	0.803596	0.40866	0.978038	0	0.638791	1.07908	1.31249	0.777677	0.656572	0.598349	0.471698	1.76223	1.03865	0.335425	1.27828	1.50319	1.0147	1.76343	0.703428	0.76649
DNAJC8	18.0209	19.7268	18.2437	17.6051	20.4594	19.2438	18.4648	25.9036	22.5003	23.6487	24.2999	19.1525	15.9424	15.3924	27.7738	20.4185	18.8415	30.3691	25.7741	25.044	33.4306	26.614	20.1714	28.9004	33.7702	28.752	32.3769	26.8919	49.7244	28.0837	39.0613	36.0716	35.7545	11.457	19.5051	23.4224	28.5583	33.6466	31.4178	21.6098	18.6469	24.2334	40.5133	26.9827	39.1346	39.7934	26.0423	18.3111	29.2799
QRSL1P3	0	0.0108635	0.0196884	0.0103385	0	0	0	0.0156343	0.0211241	0	0	0	0.0124461	0.0153611	0	0	0	0.0353559	0	0.0411889	0	0	0.0116892	0.0105564	0.0247032	0	0.00956929	0.0131759	0	0.0213033	0	0.0270171	0	0	0.0132358	0.0572715	0.0114637	0	0	0	0.00976872	0.0178759	0	0	0	0.0452789	0	0.0148226	0
WFDC1	0.123938	0.0374293	0.0766829	0.106861	0.0369196	0.0274457	0.092247	0.908706	0.106007	0.0200645	0.20873	0.195992	0.154749	0.393489	0.288968	0.27048	0.461727	0.879193	0.235362	0.0452476	0.604424	0.451945	0.733688	0.139159	0.181327	0.144392	0.463017	0.0907933	0.324823	0.322316	0.288258	0.145699	0.375553	0.2147	0.0971539	0.181596	0.200921	0.174991	0.275353	0.247937	0.310233	0.658746	0.165173	0.206856	0.199009	0.431839	0.322854	0.0377475	0.169925
MCL1	137.439	119.244	119.639	110.135	109.317	115.387	119.186	90.6963	129.561	93.197	183.723	130.05	237.657	105.211	66.1542	100.747	94.9769	94.9887	115.345	73.5211	71.157	113.608	64.4703	97.4519	163.22	134.689	85.6977	126.935	121.111	236.083	59.2688	178.098	54.1422	77.2372	88.3388	123.302	101.59	105.936	205.655	114.187	105.936	89.7448	124.536	80.4046	82.9901	116.016	140.513	112.184	74.3699
RPL12P42	0.0513402	0.0859501	0.0259619	0.0272654	0.0764678	0.0301992	0.0266234	0.206159	0.11142	0.0235493	0	0.028754	0.196943	0.121534	0.112427	0.119047	0.267983	0.0466216	0.160397	0.506923	0.0485891	0	0.0308275	0.22272	0.130298	0.234137	0.0252369	0.0694972	0.038639	0.168548	0	0.213755	0.234457	0	0.139626	0.0251734	0	0.0586809	0.123507	0.689209	0.206102	0	0.73618	0.156634	0.299087	0.27863	0.0391994	0.195457	0.0794219
MANEA-DT	0.0282394	0.0567316	0.0456966	0.0239955	0.0252364	0.10631	0.0292881	0.26308	0.0490287	0.0362689	0.0115501	0	0.115549	0.427836	0.03092	0.0349231	0.142489	0.174379	0.0882256	0.223064	0.0534523	0.0635294	0.0474782	0.0857542	0.121839	0.044155	0.133261	0.191133	0.0425063	0.0123612	0.0912907	0.141089	0	0.0580207	0.0998403	0.144004	0.266071	0.225939	0.129075	0.181966	0.272077	0.528995	0.129578	0.396316	0.0564039	0.122607	0.0689965	0.0602055	0.116495
TNFSF4	0.12023	0.206721	0.0394368	0.0862851	0.193594	0.114683	0.519001	0.151361	0.105781	0.122221	0.0531621	0.0764366	0.739595	2.45639	0.640425	0.291345	0.17244	4.17835	0.148896	3.1122	0.504356	1.20619	0.339501	2.00876	0.268025	1.67245	2.04136	0.743375	0.210319	0.504946	1.76963	0.117252	0.0831009	1.82858	0.561168	2.09996	0.704177	1.85332	0.199336	0.157039	1.08924	0.519191	0.568458	0.604742	0.30829	0.2217	1.35465	0.534427	0.435659
U2	0	0	0	0	0	0	0	0	0	0	0	0	0	0	0	0	0	0	0	0	0	0	0	0	0	0	0	0	0	0	0	0	0	0	0	0	0	0	0	0	0	0	0	0	0	0	0	0	0
TMEM147-AS1	0.350617	0.48547	0.463916	0.226804	0.227735	0.592356	0.226932	0.546231	0.343271	0.636045	0.159039	0.339586	1.00115	1.88049	0.577292	0.627581	1.19027	1.3789	0.33768	1.93362	0.419152	0.32289	0.364074	0.506054	2.00382	1.14728	1.17923	0.649475	1.71024	0.784684	0.642444	0.643918	0.17336	0.677047	1.22598	1.26158	1.58034	0.915997	1.03055	0.905971	1.16677	2.27549	1.54608	2.27613	1.29003	0.363809	0.378409	1.15618	0.459472
KYNUP3	0	0	0	0	0	0	0	0	0	0	0	0	0	0	0	0	0	0	0	0	0	0	0	0	0	0	0	0	0	0	0	0	0	0	0	0	0	0	0	0	0	0	0	0	0	0.0148116	0	0	0
SNORA63B	0	0	0	0	0	0	0	0	0	0	0	0	0	0	0	0	0	0	0	0	0	0	0	0	0	0	0	0	0	0	0	0	0	0	0	0	0	0	0	0	0	0	0	0	0	0	0	0	0
PPP2CB	20.9613	22.0682	22.2094	19.2241	21.8628	25.5306	16.1975	25.322	25.9649	22.8283	25.1805	21.6781	18.4029	14.4049	13.8514	22.0157	9.38422	18.159	10.1879	18.4723	7.9943	20.8661	14.5995	16.1747	16.4887	30.0771	20.588	10.6011	14.546	25.2788	17.81	26.4848	8.03104	16.8131	12.7127	14.0441	25.3653	17.4095	18.2665	18.7595	10.2139	12.6062	24.3832	12.483	12.2561	11.4222	18.573	21.0443	9.36671
GNAI2	20.8081	19.6785	16.6738	24.5413	18.964	19.0012	32.7334	23.1217	20.6132	20.6727	20.1398	18.4295	22.8987	36.3689	35.3475	26.3734	56.6314	45.0899	34.7565	41.4742	35.9664	45.0858	28.0894	31.6615	18.8193	22.649	33.4995	26.3946	21.1207	31.2125	30.7521	23.308	7.16341	31.8169	37.2	26.7996	32.6434	53.8191	20.9542	25.6041	30.6955	28.3127	35.2972	19.9692	31.6828	34.3528	24.1118	23.6348	37.8235
MRI1	4.31797	3.51618	5.89646	5.51539	4.87457	7.25564	2.68316	3.10168	5.46172	5.06971	4.76387	4.40079	7.76302	7.19466	7.32514	9.20743	4.75925	7.54605	8.00537	10.2104	3.41661	3.34456	2.93326	8.60222	9.4772	9.06488	6.37676	5.07744	5.72401	6.72487	3.87108	6.89281	0.751525	10.1705	3.92617	11.8092	11.7381	7.54073	6.41087	4.5444	9.44085	10.5099	9.12539	14.1632	9.42649	10.368	3.02803	3.27368	4.26207
GAPDHP50	0	0	0	0	0	0	0	0	0.0139976	0.011834	0	0	0.0329892	0	0.0141242	0	0	0	0	0.0363911	0	0	0	0	0	0	0	0	0	0	0	0	0	0	0	0	0	0	0	0	0	0	0.0184972	0	0	0.0200024	0	0.0196441	0
NIT2	2.26349	2.92285	3.31286	2.52605	3.41868	3.1053	2.40061	3.9577	4.1876	4.01598	3.26738	2.69649	6.12096	4.5781	4.67662	8.51563	5.16763	5.36151	4.82672	12.7612	5.88352	2.91536	3.18319	4.97863	4.93572	7.39942	4.46281	3.64235	5.23647	5.33225	6.62066	6.4362	9.17111	6.29419	3.70214	3.87803	4.76656	5.92494	6.84721	6.86049	2.47982	7.321	7.15159	10.291	11.2932	3.44332	4.15745	3.39639	5.04948
LIN9	1.04101	1.1168	1.53407	0.961752	1.09095	1.19415	0.849384	1.31545	1.10459	1.39945	1.18535	1.10794	3.91963	2.75331	2.93325	1.73853	1.04362	1.41931	1.42947	2.53817	0.698668	1.61464	0.862303	5.07587	4.91447	1.40904	2.43812	1.79563	3.7546	1.89341	1.6063	2.20915	0.426678	1.88279	2.34492	3.6989	1.35511	1.78314	1.90772	1.53299	2.62785	2.68506	2.02202	2.33584	2.03031	1.08657	1.97719	1.67312	1.06767
DNAJC27	0.428194	0.549078	0.679537	0.377391	0.895587	0.782409	1.35119	1.24019	0.430038	0.633106	0.517019	0.642916	1.22319	1.1682	0.523705	0.690092	0.519137	0.843864	0.479129	0.986297	0.366449	0.979238	0.456783	1.77358	2.82954	0.884388	1.06809	0.551881	0.901648	0.822511	0.764618	0.651159	0.1581	0.772137	0.891975	0.969365	1.16151	0.892927	1.03283	0.509595	1.79439	1.27161	0.708711	1.26121	0.97429	0.794635	0.709521	0.835898	0.5614
OR10V1	0	0	0	0	0	0	0	0	0	0	0	0	0	0	0	0	0	0	0	0.0520197	0	0	0	0	0	0	0	0	0	0	0	0	0	0	0	0	0.0144781	0	0.0147864	0	0	0	0	0	0	0.0190617	0	0	0
ZNF236-DT	0.613267	0.264952	0.410158	0.409739	0.766096	0.430555	0.98484	0.699063	0.397132	0.453711	0.445022	0.531827	0.518567	1.35809	0.693143	1.05506	0.103261	0.431151	0.648959	0.6139	0.224673	0.445049	0.64145	0.472012	0.276142	0.296435	0.787682	0.415078	0.193553	0.627814	0.491945	0.192187	0.216823	0.383877	0.295909	0.950604	0.361137	0.678342	0.618679	0.336391	0.198543	0.490477	0.368772	0.150889	0.296349	0.122702	0.211465	0.256071	0.499857
AHR	8.5883	9.7484	9.70894	6.41157	7.76496	14.1894	15.8619	17.387	11.2495	8.84906	25.4917	14.6261	29.896	17.5658	49.4076	17.5748	18.963	27.5461	11.6535	19.4896	8.77238	39.6282	19.5768	20.5473	7.82842	19.6824	22.4242	17.7951	8.63457	23.3507	17.9997	31.3377	5.07601	21.9285	14.0711	64.0505	16.1779	26.5496	22.7261	12.2435	16.0594	65.718	6.53527	17.2754	28.8874	67.9393	90.8722	31.733	19.6184
CYYR1-AS1	0.0137995	0.00770071	0	0.0109928	0.0102767	0.0243513	0.0357799	0	0.0187175	0.00632971	0.00705511	0.00772866	0.0397016	0.0544445	0.0188868	0.010666	0.00600248	0.0062656	0.0467052	0.14112	0.0261201	0.00862344	0.012429	0.0112245	0	0.0224759	0.00339165	0.0280197	0.0051928	0	0.0171578	0	0	0.0315027	0.0609852	0.483787	0.0203154	0.027602	0.020748	0	0.0519349	0.00633577	0.0593624	0.115778	0.00574216	0	0.0158043	0.105072	0.0462528
ARIH2P1	0.00867256	0.00967933	0.0263134	0.00921153	0.0129172	0.0408109	0.0539679	0	0.0188214	0.0477364	0.0266035	0.0194289	0.0221789	0.0136867	0.0284874	0.0402195	0.0377238	0	0.00903163	0.0244661	0	0.0216783	0.0416599	0.0470284	0	0.0452013	0.0170524	0.0234794	0.0391622	0.0189811	0	0	0	0	0.0825512	0.0595334	0.0102141	0.0495629	0.0312948	0.0310463	0.0609272	0.0318547	0.0124358	0	0	0.0403433	0.0132434	0.0132069	0.00894415
SLC22A17	1.32944	0.708469	1.04173	0.741016	0.526248	1.07437	2.58683	4.25634	0.744043	0.576843	1.29815	3.18291	8.66815	4.53638	0.567176	2.75868	7.09044	5.29671	1.02589	6.20012	1.96099	2.47738	1.33045	1.25673	0.911905	0.811511	2.5522	0.364787	3.36221	1.34343	3.65964	0.548527	1.41662	3.29473	1.33548	2.00844	1.66449	1.7899	1.09848	0.530585	2.33192	2.43606	3.86847	1.30176	3.38898	2.7811	1.28483	3.08695	0.490994
MTCYBP28	0	0	0	0	0.016854	0.0133122	0	0	0	0	0	0	0.0578768	0.017858	0	0	0.00984418	0	0.0117842	0.143652	0	0	0.0135892	0	0.0143593	0.088466	0	0	0	0	0.0140695	0	0	0	0.0153872	0.0110968	0	0.0129336	0.0136108	0	0.0340697	0	0	0.0345232	0	0	0.0172796	0	0.0233401
RN7SL823P	0	0	0	0	0	0	0	0	0	0	0	0	0.0555225	0	0	0	0	0	0.0452194	0	0	0	0	0	0	0.113157	0	0	0	0	0	0	0.0793181	0	0	0	0	0	0	0	0.0435784	0	0	0	0	0	0	0	0
Y_RNA	0	0	0	0	0	0	0	0	0	0	0	0	0	0	0	0	0	0	0	0	0	0	0	0	0.15936	0	0	0	0	0	0	0	0	0	0	0	0	0	0	0	0	0	0	0	0	0	0	0	0
CLPB	1.79644	2.46096	2.89543	2.7313	3.54818	2.86969	3.21222	1.73708	2.83925	2.51613	3.12087	2.56748	22.8785	3.89703	2.16761	6.16704	10.8274	2.71706	3.13158	3.59754	3.03075	4.46792	3.48497	4.41461	1.53627	3.60507	5.48737	4.76594	3.67169	7.18631	4.06385	3.76892	1.62431	1.27216	4.9714	3.94758	4.90373	4.39844	2.91239	2.89285	11.3452	4.66743	4.53162	2.98326	1.91006	13.3596	4.76627	5.94713	5.78734
EBLN2	0.137325	0.21287	0.0925907	0.0405165	0.318168	0.341059	0.34815	0.122541	0.0993422	0.111982	0.0624076	0.0769114	0.302414	0.337121	0.0584736	0.0353807	0.265482	0.13856	0.0794504	0.269032	0.0144407	0.190702	0.229049	0.314415	0.222667	0.0596448	0.18001	0.15491	0.206704	0.13358	0.0379433	0.381168	0.0139362	0.0435414	0.0933679	0.456375	0.206661	0.22672	0.339533	0.0819334	0.306269	0.392312	0.0765777	0.279311	0.114286	0.082809	0.128151	0.185888	0.157362
MIR4482	0.548973	5.92278	1.66564	0.777453	0.272553	0.215277	0.569361	0	0.794265	0.671492	0.935557	1.02487	3.7438	4.33183	6.21121	5.94042	1.43275	0.332345	0	10.8409	0.346371	1.60094	3.29634	1.58768	0.69663	1.43062	19.0697	29.7249	1.65265	0.801004	1.36515	1.01584	0	1.46212	0	0.897253	3.6638	0.209155	0.66032	0	2.75478	4.70494	0.524792	2.23316	1.21832	11.9174	5.30928	3.62265	0.377443
CDX4	0	0	0	0	0.0125932	0	0	0	0	0	0	0	0.0108113	0	0	0.0130702	0	0.0153559	0	0	0	0	0.0101537	0	0	0.0110169	0	0	0	0	0	0	0	0	0	0	0	0.0193279	0	0	0.0254567	0.0155279	0	0	0	0	0	0	0.00871981
LINC01414	0	0	0	0	0	0	0	0	0	0	0	0	0.379241	0.0632517	0	0.235436	0.0418408	0	0.0166955	0.373123	0	0	0	0.0782413	0.0813752	0	0.0078806	0	0	0	0.488366	0	0.175711	0	1.01371	0	0.00944069	0	0	0.0143477	0.539003	0	0	0.0489114	0	0.0372885	0.0244812	0.0122069	0.0248007
RN7SKP141	0	0	0	0	0	0	0	0	0	0	0	0	0	0	0	0	0	0	0	0	0	0	0	0	0	0	0	0	0	0	0	0	0	0	0	0	0	0	0	0	0	0	0	0	0	0	0	0	0
LY6G6D	0.0417243	0	0.0632979	0	0	0	0.021637	0	0	0.0574159	0	0.0233685	0.0533522	0.131695	0	0	0.0181492	0	0	0.029427	0	0.026074	0.0250536	0	0	0	0	0	0.0942062	0	0.0518785	0	0	0	0	0	0.0737112	0.0238451	0.0501872	0.0373415	0.146563	0.153255	0.0299148	0.0318243	0	0	0.0318575	0.0953091	0
VWA2	1.93247	1.30361	1.93088	0.721281	0.999885	3.25492	0.635881	5.75917	0.930572	1.31715	3.04729	2.94267	2.03933	1.16355	1.84398	0.305929	1.14103	1.06419	0.852675	0.235363	0.220351	5.00021	0.633771	0.214632	5.41659	0.353936	0.789697	0.78267	1.09225	1.36736	6.43148	0.204646	0.127591	0.39864	0.548774	0.15602	1.44875	0.483446	2.09572	0.652894	0.922988	0.94783	0.211443	0.396603	0.368154	0.379075	3.48427	0.0531837	0.488241
PNMA8C	0	0.0264258	0	0	0	0	0	0.0380309	0	0	0	0	0	0	0.0259248	0	0.123589	0	0.0246575	0	0.044817	0	0	0	0	0	0	0	0	0	0	0	0	0	0	0	0.0278858	0	0	0	0.0237627	0	0	0.0361185	0	0	0	0	0
PIN4P1	0.0646938	0.18051	0.0327146	0	0.0963572	0.228324	0	0.207825	0.0702002	0.0593491	0.0330753	0.108699	0	0	0.177087	0.400029	0.168843	0	0.0673723	0.13688	0.306136	0.161711	0.0776915	0.210488	0.246283	0.21074	0.063602	0.0437867	0.973781	0.212387	0.120657	0.179568	0.118176	0.184611	0.0879712	0.190326	0	0	0.116723	0.115796	0.0973911	0.237623	0.60298	0.148031	0	0.150472	0	0.246295	0.0667197
IGKV2D-24	0.689736	0.843119	0.0664358	0.104657	4.10926	0	0.0681287	1.4244	0.14256	0.783408	0.167921	0.110371	0.0419978	1.71052	0	3.90951	0	5.48796	4.03612	2.59441	0.0621692	6.28061	0.788868	0.142484	2.29233	1.2411	6.19973	0.978128	0.0494381	0	0	0	0	0.187451	0	0.386509	5.68635	2.51523	0.0395063	0.470311	0.131853	4.82558	0.941933	1.40288	0.218673	0	2.30714	0	1.01619
RNU6-968P	0	0	0	0	0	0	0	0	0	0	0.122409	0	0	0	0	0	0	0.217422	0	0	0	0	0	0	0	0	0	0	0	0	0	0	0	0	0	0	0	0	0	0	0	0.219857	0.171661	0	0	0	0	0	0
RNU6-187P	0	0	0	0	0	0	0	0	0	0	0	0	0	0	0	0	0	0	0	0	0	0	0	0	0	0	0	0	0	0	0	0	0	0	0	0	0	0	0	0	0	0	0	0	0	0	0	0	0
HPRT1P3	0	0	0	0	0	0	0	0	0	0	0	0	0	0	0	0	0	0	0	0	0	0	0	0	0	0	0	0	0	0	0	0	0	0	0	0	0	0	0	0	0	0	0	0	0	0	0	0	0
RNU6-84P	0	0	0	0	0	0	0	0	0	0	0	0	0	0	0	0	0	0	0	0	0	0	0	0	0	0	0	0	0	0	0	0	0	0	0	0	0	0	0	0	0	0	0	0	0	0	0	0	0
BRD7P1	0	0	0	0	0	0	0	0	0	0	0	0	0.0684246	0.0211125	0	0	0.00581912	0	0.00696591	0.0849158	0	0	0.00803286	0.0145088	0	0.00871571	0	0	0	0	0	0	0	0	0	0.0131191	0.00787793	0.00764537	0	0	0.00671312	0	0	0	0	0	0	0.0101862	0
CANX	66.354	83.8407	107.139	84.4889	74.3841	89.5512	51.6616	100.639	80.843	76.7752	108.648	96.0148	188.101	85.0953	123.821	67.0676	96.6143	81.8257	80.1217	68.3954	48.072	151.331	90.9431	95.9619	67.4251	107.615	155.923	117.233	76.1185	159.254	95.2844	72.4948	16.6888	103.413	145.16	80.5934	69.6846	100.962	82.0735	70.971	105.264	123.377	39.9288	159.749	116.493	73.9764	158.006	73.8435	136.254
HOXC13	0.190317	0.348116	0.00534667	0.168454	0.023622	0.018658	0	0	0.0114731	0.00969964	0.00540561	0.0118434	1.89276	2.83664	5.31376	8.37658	9.63051	10.3983	3.90337	4.31757	8.1954	0.693763	3.16801	0.819885	1.39537	0.916157	0.239078	2.56193	0	1.53887	3.93731	0.176085	9.8501	3.59647	3.34276	1.92337	1.65619	2.83391	4.61016	6.04655	1.72965	0.0388357	1.33418	3.4919	5.85152	0	0.799212	1.44911	7.76383
MTND2P26	0	0	0	0	0	0	0	0	0	0	0	0	0	0	0	0	0.0108296	0	0	0	0	0	0	0	0	0.0162202	0	0	0	0	0	0	0	0	0.0169274	0.0244151	0	0	0	0	0	0	0.0178501	0	0	0	0	0	0
ADAMTS19-AS1	0	0.0181888	0.0329643	0.0173097	0	0.0191723	0.152119	0.104706	0	0	0	0.0182548	0.0625158	0.0514382	0	0	0	0	0	0	0	0.0407364	0	0	0	0	0.0320437	0	0.0245304	0	0	0	0	0	0.0664821	0	0	0	0.0196024	0	0	0	0	0	0	0	0	0	0
LINC00671	0.0118222	0	0	0	0	0.0208621	0.0429144	0.0189891	0.00641423	0	0.00604421	0.00662125	0.0604675	0.00932867	0	0.00913771	0.00514241	0.0214713	0	0.0583652	0	0	0	0	0	0	0	0.0320066	0.0266925	0.0129373	0.0146993	0	0.0215956	0.00674721	0	0.0289837	0.0069618	0.0405377	0.00711005	0.0105804	0	0.0108559	0	0	0.00983879	0.0183316	0	0.00900166	0.0121924
LINC02149	0	0	0	0	0	0	0	0	0	0	0	0	0	0	0	0	0	0	0	0	0	0	0.018714	0	0	0	0	0	0	0	0	0	0	0	0	0	0	0	0	0	0	0	0	0	0	0	0	0	0
ERICH3-AS1	0	0	0	0	0	0	0	0.0076614	0	0	0	0	0.00304955	0	0	0	0	0	0	0.00672805	0	0	0	0	0	0.00310754	0	0	0	0	0	0	0	0	0	0	0	0.00272591	0	0	0	0	0	0.109142	0	0	0	0	0
RNU6-251P	0	0	0	0	0	0	0	0	0	0	0	0	0	0	0	0	0	0	0	0	0	0	0	0	0	0	0	0	0	0	0	0	0	0	0	0	0	0	0	0	0	0	0	0	0	0	0	0	0
RNU7-197P	0	0	0	0	0	0	0	0	0	0	0	0	0	0	0	0	0	0	0	0.874267	0	0	0	0	0	0	0	0	0	0	0	0	0	0	0	0	0	0	0	0	0.207349	0	0	0	0	0	0	0	0
AGAP11	0	0	0	0	0	0	0	0	0	0	0	0	0	0	0	0	0	0	0	0	0	0	0	0	0	0	0	0	0	0	0	0	0	0	0	0	0	0	0	0	0	0	0	0	0	0	0	0	0
OSBP	13.5674	14.9524	15.663	12.3866	11.8565	16.7734	12.0079	14.2322	11.0473	13.2553	14.6551	17.1071	9.19462	13.8584	11.0859	15.4892	19.9355	10.1156	10.357	11.7746	9.31519	19.0148	15.6182	20.3804	17.4327	12.3204	18.4427	22.1733	10.7709	13.0579	10.0455	18.6771	3.00793	18.5427	24.5163	21.4772	16.4212	16.9202	15.8058	12.0859	11.9006	12.4734	12.8627	16.6369	14.1659	20.564	27.2287	21.2186	15.0482
EEF1E1P1	0.208525	0.0997421	0.210895	0.126562	0.133107	0.280361	0.0617911	0.478481	0.290923	0.136641	0.09138	0.066736	0.342819	0.0470122	0.097851	0.414448	0.0777461	0.324616	0.0930678	0.336152	0	0.111694	0.143097	0.0323074	0.567024	0.194077	0.410011	0.120974	0.134518	0.195594	0.111117	0.16537	0	0.102008	0.364569	0.671897	0.421011	0.272388	0.250819	0.159961	0.74742	0.273543	0.427156	0.545306	0.297498	0.0923829	0.409406	0.272185	0.276499
LINC00471	0	0.111516	0.0505264	0.0212253	0.104174	0.0705277	0.393786	0.160489	0.0542107	0.0549974	0.0408668	0	0.357734	0.0946111	0.142222	0.0154457	0.191232	0.145174	0.104054	0.239594	0.0945631	0.249757	0.0239983	0.0866907	0	0.208307	0.0392923	0.189355	0.045119	0.328024	0.236043	0.083201	0	0.034215	0.190215	0.176371	0.270658	0.159885	0.372568	0.160959	0.421167	0.23855	0.0859643	0.228629	0.0498923	0.061973	0.0457734	0.152158	0.237006
MIR33A	0	0	0	0	0	0	0	0	0	0	0	0	0	0	0	0	0	0	0	0	0	0	0	0	0.235575	0	0.18251	0	0	0	0	0	0	0	0	0.546154	0	0	0	0	0	1.02281	0.798596	0.28319	0.308995	0	0.566971	0	0
TRAM2	1.98223	3.14363	1.51717	1.64455	1.45272	2.31015	6.6887	3.31197	1.66602	1.62454	2.29989	1.65748	21.8586	11.6791	7.91817	9.12963	6.23965	9.95833	9.54326	12.4526	3.40805	15.342	5.3867	11.5574	10.1086	8.20033	46.2346	13.2582	10.2936	16.6596	11.7491	11.3077	0.765509	5.47766	5.53462	9.59027	12.8761	6.5299	4.84662	4.786	16.2929	12.6273	4.0628	14.3977	8.05234	24.8135	11.8898	28.1417	11.7017
LY6L	0	0.01447	0	0	0	0	0.0537858	0.0208246	0	0	0.0132569	0	0.0165781	0	0	0	0.0338369	0	0	0.0182876	0.0245405	0.0162039	0	0.0140609	0	0.0168933	0	0	0	0.0283757	0	0	0	0	0.0176299	0	0	0	0.0155946	0	0	0.0238104	0	0	0.0215796	0.0201036	0	0	0
GJA1P1	0.056034	0.0125078	0.0340026	0	0.0166918	0.0395523	0.023246	0.0180006	0	0.0102809	0	0	0.0143299	0	0.0245412	0.0346481	0.00974944	0.0407072	0.0700247	0.0316154	0.0424251	0.028013	0.121125	0.0364624	0	0.0438073	0.0220353	0.136532	0.0168687	0.0490554	0.0418024	0	0	0.0895437	0.106674	0.0329699	0.0131988	0.243374	0.121319	0.100296	0.0337418	0	0	0.0512864	0.0373065	0.781982	0.0513399	1.68955	0.0577887
OLA1	8.93716	10.3426	11.5023	10.4182	12.3167	10.5807	8.52423	10.3379	12.4071	12.7663	13.6453	11.608	23.1966	9.014	14.2437	18.3569	10.0658	15.0645	13.261	44.1278	9.45593	11.9336	11.5826	61.7132	14.7651	14.1979	8.76569	9.09616	13.7716	14.8402	11.7388	16.7514	5.78066	27.1235	17.8752	19.4457	16.4291	14.2785	12.9448	13.9746	16.725	17.1306	17.0759	18.451	51.6414	13.7473	18.4189	13.2773	18.7741
SETD5	7.20705	7.33998	10.5361	5.4885	5.92415	10.1518	7.10964	8.39131	7.10286	6.63881	7.48688	9.02474	12.7526	12.397	8.27919	7.04628	8.28966	6.74592	4.59139	10.2227	2.39588	9.36153	7.42388	17.9269	7.63105	3.95645	9.58005	5.83333	6.62735	6.10869	4.74206	11.6881	1.00454	5.14746	11.7599	9.45951	9.65781	7.6171	7.34592	5.76798	9.97477	7.78353	6.11464	7.00393	5.44063	7.97581	7.25918	10.8958	4.65448
PROSER2-AS1	0.0899864	0.235798	0.197846	0.137135	0.116547	0.257754	0.190714	0.144538	0.225009	0.240478	0.0760105	0.131474	0.095053	0.0802682	0.0771092	0.0544327	0.142954	0.0284229	0.03667	0.149005	0	0.0293392	0.0328896	0.0763773	0.168803	12.3472	0.150011	0.0423691	1.70784	0.14557	0.102157	0.369229	0.0357343	0.0178634	0.0478817	0.168817	0.129021	0.031303	0.0658841	0.105044	0.235595	4.52675	2.44042	0.0775875	0.00651211	4.80482	3.44729	0.0893705	0.0605246
PTPN2	2.6707	3.73056	3.0043	2.7836	3.60293	3.71455	1.82548	6.32908	4.16326	3.86101	5.28378	3.36057	6.76843	6.37622	6.83129	5.79079	3.19286	4.3967	2.95282	5.86348	4.43511	5.66263	2.48936	6.86881	10.4349	27.0869	19.0581	7.62128	22.0221	6.10041	5.54363	15.2626	5.1186	6.9314	4.72139	3.53197	6.61126	5.69262	5.02006	4.00845	6.269	51.6857	10.114	30.7967	14.5064	23.0048	9.05815	5.16061	5.77017
SNRPEP3	0	0.0517984	0	0.049295	0.0691258	0	0	0	0	0.0425765	0.0474558	0	0.0593447	0	0	0	0	0	0.0483323	0	0	0.0580051	0	0.050334	0	0.0604732	0	0	0.0698582	0	0	0	0.0847784	0	0.0631098	0	0	0.0530467	0	0	0	0	0	0	0	0	0.0708714	0	0
Y_RNA	0	0	0	0	0	0	0	0	0.136271	0	0	0	0	0	0	0	0	0	0	0	0	0	0	0	0	0	0	0.339991	0	0	0	0	0	0	0	0	0	0	0	0	0	0	0	0	0	0	0.383539	0	0
UBIAD1	2.19539	2.58809	2.18466	2.45497	3.30368	3.20544	3.78005	4.1781	4.69065	3.66269	4.13656	3.27791	3.71608	3.52434	4.79102	3.89249	2.89444	5.66727	5.18417	4.0033	3.51619	3.99133	3.83816	4.7264	6.22105	4.03635	5.03777	2.95475	3.43353	5.07523	4.65391	2.23877	3.69722	2.52606	3.58511	3.70766	4.60127	4.94655	4.25661	3.43329	3.01027	5.4067	4.713	6.47108	4.20372	6.37846	4.7073	2.52949	4.65825
IGKV6-21	2.83952	0.38734	0.159544	5.39526	2.86651	0	0.327219	6.2839	0.855889	0.665704	0.322606	0.494767	0.322741	15.3855	0	1.99965	0.0274473	25.6135	33.8093	5.74088	2.56792	7.72868	5.00135	0.0342172	4.16377	12.8674	20.7509	1.79375	0.284939	2.69303	0	15.4128	0	0	0.128707	0.309398	115.525	3.3537	1.36618	1.07297	2.50146	1.10091	6.83134	7.21926	0.26257	0.880596	5.78143	0	2.73321
RNU6-577P	0	0	0	0	0.194681	0	0.135562	0	0	0	0	0	0.167134	0	0	0	0.341131	0	0	0.184369	0	0	0	0.425271	0	0	0	0	0.196744	0.286073	0.162517	0.362801	0	0.149196	0	0.640895	0	0	0	0	0.26236	0.720144	0	0	0	0	0	0	0
FXNP2	0.0234175	0	0	0	0	0	0	0.0376137	0	0	0.0239448	0.0262308	0.0898307	0.0739131	0.0256404	0.0362	0	0	0.024387	0.0660628	0	0	0	0.025397	0.0297161	0.030513	0.0230223	0.0950981	0.0352484	0	0	0	0	0	0	0.114822	0	0	0	0	0.0705062	0.0860136	0	0.0357223	0.0389774	0	0.0357596	0.0713221	0.0241508
NUP58P1	0	0	0	0	0	0	0	0	0	0	0	0	0.00942412	0	0	0	0	0	0.00767532	0.10396	0	0.0184228	0	0	0	0	0	0	0	0	0	0	0	0	0	0	0	0.00842398	0	0.039576	0	0	0	0	0	0.0342848	0	0	0
DUX4L17	0	0	0	0	0	0	0	0	0	0	0	0	0	0	0	0	0.00879527	0	0	0	0	0	0	0	0	0	0	0	0	0	0	0	0	0	0	0	0	0	0	0	0	0	0	0	0	0	0	0	0
EFNB1	19.0208	25.202	19.6983	15.379	24.2312	19.0164	7.61668	15.6514	26.5452	26.0446	45.621	24.8562	22.3248	42.5532	77.0503	62.8817	141.763	79.6345	68.1114	32.0528	69.4456	47.3229	32.358	73.9086	47.9695	54.3074	70.699	90.1248	17.2795	112.005	53.4991	26.5747	31.6809	41.7282	32.6711	81.3203	49.9475	36.8098	101.171	61.0967	38.9509	16.7598	62.0478	36.9281	44.4298	38.7298	27.5169	67.2724	84.2937
TBX3	1.94401	1.23021	1.93998	1.20277	3.29308	2.46176	6.10444	2.72831	1.11197	1.07439	2.57774	2.30537	2.77206	3.75765	1.42139	5.41793	4.60915	7.40544	1.13892	4.2483	0.977989	5.41091	2.66551	2.16204	1.03538	0.948138	1.31223	1.58824	0.340251	3.3171	2.3609	1.89425	0.212359	3.81134	3.94034	2.55031	2.12221	1.32383	3.12293	0.978762	6.01946	2.08757	1.0928	1.94416	1.37599	0.450658	2.653	4.27178	1.87167
RN7SL268P	0.128953	0.0479744	0.0869462	0.136967	0.384135	0.252842	0.356647	0.27617	0.0932861	0	0.0439524	0.144445	0.769489	0.407018	0.0941296	0.132895	0.0747893	0.390339	0.0895283	1.21263	0	0.268614	0	0.186472	0.054546	0.280043	0.0845181	0.0581864	0.0647009	0.188155	0.0534453	0	0	0.147193	0.292253	0.463681	0.2025	0.196522	0.206812	0.0769385	0.172559	0.631536	0.18491	1.31142	0.214637	0	0.196918	0.0654584	0.132992
LIPC	0.106251	0.0193045	0.0424835	0.107605	0.0331228	0.0494174	0.1512	0.067471	0.166238	0.0498697	0.0480051	0.0110712	0.0537124	0.105288	0.0514045	0.0229183	0.0171969	0.139118	0.0180127	0.121988	0.701562	0.228529	0.0830868	0.0267982	0.0188133	0.00965891	0.0121462	0.0167241	0.0781054	0.0378561	0.0553011	0	0.0361093	0.0366658	0.00336001	0.0363471	0.0523827	0.358679	0.0475539	0.101724	0.0223188	0.0363036	0.407463	0.0980021	0.0164511	0.0498091	0.0339592	0.0112885	0.0535148
YWHAZP2	0.721407	1.17827	0.60504	0.728862	0.891039	1.65598	0.383224	0.395667	0.763716	0.88779	0.953549	1.02487	0.94495	0.638668	0.770622	0.979191	0.581672	0.607169	0.604685	0.620473	0.0666098	0.769683	1.47913	1.22129	0.625181	0.458533	0.761127	1.35763	0.317817	0.847216	1.02824	0.586064	0.192847	0.863615	1.10061	1.10431	0.497348	1.00555	0.973549	1.32275	1.25378	0.549341	0.252304	0.617339	1.28861	1.41874	1.45092	2.59909	1.17951
BNIP3P42	0	0	0	0	0	0.026484	0	0	0	0	0	0	0.201501	0	0	0	0.0195845	0	0	0.22228	0	0	0.027035	0	0	0.0586664	0	0	0	0.0492709	0	0	0	0	0	0.110383	0.0530272	0.0514618	0.0541563	0.0402947	0	0.041344	0.0322807	0.0343412	0	0.0349074	0	0.0342822	0
CYCSP28	0	0	0	0	0	0	0	0	0	0	0	0	0	0	0	0	0	0.0724741	0.12467	0.0562872	0	0	0	0.0432778	0	0	0.0392311	0	0.060065	0	0	0	0	0	0	0	0	0	0	0	0.0400487	0	0	0	0	0	0	0	0
LINC01433	0	0	0.0929339	0	0	0.0432408	0	0.0295189	0.0199421	0.0337191	0.131542	0	0.0234995	0.0580064	0.0201224	0.0852285	0.223831	0.13351	0.0191388	0.0777684	0.278289	0	0.0441404	0.199314	0.0466419	0.0478927	0.108406	0.0248774	0.276627	0.0402226	0	0.0510108	0.0335708	0.125864	0.0249904	0.23429	0.151512	0.0630167	0.0221054	0.0986844	0.0737769	0.202508	0.0790575	0.0560692	0.0917675	0	0.0561277	0.391811	0.132674
DDX20	1.41522	1.91679	1.5583	1.31782	2.30758	2.0605	1.7481	2.57397	2.49404	2.54585	2.2283	2.05963	2.85186	2.25696	3.32516	2.54632	3.2918	1.97894	2.3027	2.38648	1.7402	3.16518	2.1187	4.49148	5.10137	3.02255	4.60084	2.8059	4.28927	3.26976	1.18544	2.63455	1.08461	1.32876	1.75948	2.81951	1.68432	3.08191	1.99153	2.98262	2.68902	5.50304	2.70984	2.22379	3.28719	3.48144	1.89463	2.40146	3.40633
MAGI2-AS3	0.310731	0.17955	0.255199	0.19428	0.55636	0.51074	2.20104	0.941569	0.271417	0.128378	0.27942	0.220932	0.288836	0.601675	0.264219	0.35089	0.042178	0.516315	0.17442	0.770909	0.118883	0.868984	0.341402	0.362093	0.148215	0.0674802	0.417065	0.0745787	0.107807	0.735546	0.504175	0.0978706	0.0120768	0.231424	0.0674257	0.307961	0.325733	0.610824	0.314114	0.207089	0.340605	0.289379	0.199082	0.122704	0.0788635	0.148647	0.260807	0.226528	0.127275
CTCF-DT	0.0142485	0	0.0288209	0.015134	0	0.0670497	0.0295553	0.0915448	0.0463837	0.0784279	0.0582772	0.0478807	0.0182193	0.0449727	0.031202	0.022026	0.136351	0.129389	0.074192	0.0803924	0.0809098	0.017808	0.0855558	0.0154529	0.271213	0.111394	0.07004	0.0771504	0.235917	0.249479	0.106296	0.079098	0	0.0487916	0.0581256	0.069864	0.100687	0.0488572	0.0514154	0.0765106	0.157299	0.0523353	0.3269	0.173883	0.213444	0.0883752	0.0652742	0.108491	0.088168
CYCSP1	0	0	0	0	0	0	0	0	0	0	0	0	0.0519972	0	0	0	0	0	0	0.114719	0	0	0	0	0.0516022	0.052986	0	0	0	0	0	0	0	0	0	0	0	0	0	0	0	0.0746816	0	0	0	0.12611	0	0	0
ADAM20P2	0	0	0	0	0	0	0	0	0	0	0	0	0	0	0	0	0	0	0	0	0	0	0	0	0	0	0	0	0	0	0	0	0	0	0	0	0	0	0	0	0	0	0	0	0	0	0	0	0
RNA5SP400	0	0	0	0	0	0	0	0	0	0	0	0	0	0	0	0	0	0	0	0	0	0	0	0	0	0	0	0	0	0	0	0	0	0	0	0	0	0	0	0	0	0	0	0	0	0	0	0	0
CBX1P3	0	0	0	0	0	0.0285947	0	0	0	0	0	0	0.12432	0	0.0266135	0.0375738	0	0	0.0253125	0.239995	0	0	0	0.0527218	0	0	0.023896	0.131609	0.0365861	0.159593	0	0	0	0	0	0.023836	0	0.0277816	0.0292362	0.043506	0	0	0.10456	0.037078	0	0.0376894	0	0	0
GPX8	1.90419	1.8813	1.10191	1.43863	1.28737	1.80771	7.85153	8.3086	1.08524	1.20914	1.68294	1.43186	3.64169	5.79594	11.1898	4.10567	4.70463	6.39945	4.42818	9.94965	5.07109	11.0634	5.30528	7.08257	5.09745	1.1478	9.10955	5.56766	8.86282	7.6611	8.44099	1.05708	1.26431	6.52058	16.0899	5.21558	2.62878	6.23411	3.09902	3.272	5.55039	10.327	3.58996	3.07146	9.7784	7.35851	3.05949	5.23975	6.57793
EIPR1	5.48751	6.42656	5.59924	5.39741	4.60202	5.00748	2.80655	8.5719	5.19642	6.60708	5.11665	6.9617	6.12338	6.61939	5.56155	5.35924	4.01749	5.59146	7.00595	6.81116	5.14728	4.49372	3.40156	11.8619	11.1489	7.08375	6.14722	4.90612	9.51524	3.30111	6.04526	5.76876	3.41157	2.18242	9.08164	5.92949	8.67817	5.30367	5.11982	4.99843	7.42176	7.07167	7.84325	7.47769	5.67443	7.42215	7.48549	5.44833	7.18514
RASA3	1.24517	1.28766	1.02541	1.22829	2.17505	2.11978	7.74568	3.65878	1.2636	1.04608	1.27046	0.780222	2.81296	9.732	2.6914	2.83531	7.65991	6.69156	3.48967	6.26677	3.68551	5.84513	3.12632	2.45877	2.75064	3.26944	2.01999	4.51418	0.550535	4.49104	2.69514	1.12718	4.66699	5.44573	1.74439	6.50626	3.36059	10.1376	1.17424	1.31896	3.42511	3.01776	14.5037	4.24607	3.63029	2.08507	1.87679	2.39583	4.27962
ZNF213	3.60444	2.98886	3.35788	3.6046	3.21285	3.3025	2.56093	2.45568	3.1087	3.60941	2.61834	3.98847	2.53453	5.46247	6.55879	3.018	4.60065	4.22099	4.10771	2.65288	2.64173	2.91713	4.12567	2.26613	4.45282	2.08535	7.1869	3.78386	4.67134	2.46716	4.73624	3.84075	0.265112	3.27236	3.25224	2.94201	3.56843	4.16525	2.37939	2.51589	4.51134	6.15593	3.97687	4.27317	3.47458	2.58337	3.12094	3.85106	3.46512
ISCA1	3.9982	4.2561	3.85251	3.70246	7.25617	4.89138	10.5018	9.76792	5.1816	4.66577	6.81086	4.05044	16.1375	9.50447	10.8616	10.063	5.31605	10.0913	4.1375	9.32437	8.87164	10.8182	5.79003	12.093	8.29256	9.16067	14.8145	8.28887	8.74277	8.29105	7.77537	9.74544	2.42427	9.44866	6.73888	7.82523	8.15646	10.4886	7.7391	5.34478	12.2824	10.2737	9.18987	5.86844	11.4223	7.183	3.7646	5.5258	8.96582
MARK2P10	0	0	0	0	0	0	0	0	0	0	0	0	0.0569907	0	0	0	0	0	0	0.0377206	0	0	0	0.019335	0	0.0116149	0	0	0	0	0.0443332	0	0	0	0	0.00874151	0.0104984	0.0101885	0	0	0	0	0	0	0	0.0138221	0	0.0135745	0
OGN	7.12789	0.91693	1.20929	1.62233	4.1478	2.58644	36.779	3.34548	2.8628	0.11323	1.00965	0.522776	0.833506	2.43484	0.549019	0.0775123	0.0167775	0.20315	0.0160671	0.582143	0.335837	11.3044	13.5394	0.715316	2.12422	0.00502577	0.0834237	0.00522118	0.0290287	1.66303	1.97106	0.0856478	0.0704572	0.220133	0.0209796	0.442548	0.199878	0.321826	0.0695911	0.117365	0.793557	0.00708362	0.0663693	0.12356	0.0128399	0.167463	0.0117799	0.264317	0.0636459
ANKRD27	4.93622	5.70035	5.55637	4.23492	3.33726	5.32945	3.40457	4.08089	4.19201	4.25613	4.63217	5.03604	5.90524	5.67982	7.37423	7.32816	9.20713	4.19969	2.83947	7.33078	3.09904	5.09325	4.50227	6.13874	6.47291	4.56202	4.66533	6.99763	7.06679	5.58205	7.8488	4.55804	2.92523	5.80567	5.71223	4.4761	4.98777	5.04929	4.9096	6.2814	4.88367	7.20865	5.94875	7.94043	6.41384	9.01454	5.44606	8.3887	3.4275
Y_RNA	0	0	0	0	0	0	0	0	0	0	0	0	0	0	0	0	0	0	0	0	0	0	0	0	0	0	0	0	0	0	0	0	0	0	0	0	0	0	0	0	0	0	0	0	0	0	0	0	0
SMARCA1	4.41854	3.41763	4.17778	2.69115	4.4603	5.47099	10.9801	11.0159	4.78825	3.19432	8.11746	4.78494	4.00562	6.31987	5.75735	2.14217	18.3232	5.71073	4.10617	14.2251	2.26733	14.1601	1.60422	5.69634	4.35893	3.62656	5.48409	4.31204	9.47914	3.90037	6.30425	1.8417	2.85849	8.29083	17.4063	14.4071	8.29518	3.94629	6.14463	3.42102	3.06437	7.72115	9.27015	8.49142	5.40469	12.8561	8.76928	17.45	8.47495
EEF1E1-BLOC1S5	0	0	0	0	0	0	0	0	0	0	0	0	0	0	0	0	0	0	0	0	0	0	0	0	0	0	0	0	0	0	0	0	0	0	0	0	0	0.0190636	0	0	0	0	0	0.0254429	0	0	0	0	0
RPL12P24	0	0	0	0	0	0	0	0	0	0	0	0	0	0	0	0	0	0	0	0.111532	0	0	0	0	0	0	0.0518238	0	0	0	0.032771	0	0	0	0	0	0	0	0	0	0	0.0484048	0	0.120618	0	0	0	0	0
SLC16A12-AS1	0	0	0	0	0	0	0	0	0	0	0	0	0	0	0	0	0.0161502	0	0	0	0	0	0	0	0	0	0	0.0251298	0	0	0	0	0	0	0	0	0	0	0	0	0	0	0	0	0	0	0	0	0
CYP7B1	2.13302	1.69151	2.81581	2.95718	5.41762	2.78672	1.57768	1.52372	4.62915	2.72408	3.39211	1.90514	1.22736	2.31208	1.65944	1.31894	0.708073	3.0482	0.56118	3.53129	0.509994	3.62702	4.47601	0.395702	5.42061	0.336445	1.7604	0.197558	0.143635	1.30225	5.45082	0.623217	0.840799	0.313952	0.0763291	6.44041	0.892481	2.43159	1.59341	1.89892	1.15487	1.38138	0.321958	0.359634	0.289632	0.609274	6.05159	0.495785	0.353129
FBXL13	0.0607079	0.0606231	0.0937127	0.0576933	0.0523487	0.0864546	0.172318	1.22145	0.0416053	0.0703484	0.10128	0.0393691	0.0735406	0.216826	0.374335	0.0790278	0.119525	0.0696358	0.0432567	0.229852	0.0483831	0.215642	0.0920904	0.0797007	0.385182	0.720248	0.135073	0.0735276	0.163519	0.0629375	0.385356	0.141899	0.00583657	0.0838832	0.086896	0.175467	0.428992	0.10956	0.149886	0.0972239	0.0897874	0.187775	0.123704	2.15434	0.079773	0.609396	0.0731872	0.0827169	0.121923
HSPD1P18	0	0	0.0530942	0	0	0	0	0	0	0	0	0	0	0	0	0	0	0	0	0	0	0	0	0	0	0	0.0516114	0	0	0	0	0	0	0	0	0.0514818	0	0	0	0	0	0	0	0	0	0	0	0	0
DSTNP3	0.163803	0.109691	0.132532	0.069593	0.195179	0.192703	0.271818	0.263104	0.0710979	0.15027	0.234488	0.0366963	0.0418904	0	0.143481	0.151929	0.171002	0.0594992	0.136468	0.0462102	0.0620102	0.163779	0.078685	0.0710598	0.166288	0.128061	0.772984	0	0.345182	0.143402	0.0814666	0.272797	2.03468	0.0373944	0.0445481	0.19276	0.192919	0.112334	0.0788106	0.351831	0.164394	0.120331	0.0939524	0.0999495	0.109057	0.507988	0	0.249445	0.135146
KLRF2	0	0	0.0177223	0.0372242	0.0260995	0.0206148	0	0.028146	0	0.0482262	0.0179177	0	0.336097	0.0276542	0	0	0	0.0318251	0.12774	0.247171	0.0331682	0.0657021	0	0	0.0667088	0	0	0	0	0	0.0653627	0	0	0	0	0.0687362	0.0825512	0.0400571	0	0.0313648	0	0.0965446	0.301522	0.080192	0	0.0271715	0.0267586	0.0800544	0
TMEM234	1.7182	2.36605	1.68331	1.43255	1.56006	1.85677	1.07888	3.14008	1.5803	2.31337	1.82658	1.91256	1.07329	1.34164	1.29609	0.831759	3.79151	3.15314	2.46547	2.79295	2.74982	1.9726	0.926163	1.71561	2.75388	5.68817	1.38945	4.55946	1.76557	2.5358	1.60561	2.51899	4.46222	0.691959	3.09735	1.12917	3.2741	2.19757	3.38266	1.94542	2.58121	2.95788	2.26832	2.50613	2.81808	1.55183	2.38823	0.868538	2.51188
CICP6	0	0	0	0	0	0.00552195	0	0	0	0.00430601	0	0	0	0	0	0	0	0	0	0	0	0	0.00563684	0	0	0	0	0	0	0	0	0	0	0.0107154	0.0127653	0	0	0	0	0	0	0	0	0	0	0	0	0	0
RNF167	37.4525	32.0835	35.324	32.8831	29.9183	37.1683	21.9175	40.3096	31.5173	37.8999	34.2433	33.9725	46.1648	21.9539	25.9397	48.2768	24.5736	39.873	40.2622	31.1057	34.0009	31.6104	30.7883	29.6829	40.465	55.3454	36.8663	27.9998	73.7999	35.4833	35.69	36.6689	23.7911	41.2207	45.7103	56.6185	36.1597	40.5452	41.6406	39.5386	36.899	32.235	34.3859	24.1546	32.1208	43.7131	24.0871	37.3284	32.4774
TRMU	1.12216	1.82326	2.08762	1.42054	1.25979	2.12121	1.13691	1.57437	2.02945	2.3026	1.03815	1.36129	4.3554	2.6793	2.63622	1.66625	2.9061	8.25476	2.04468	4.292	3.1933	1.55515	1.40261	3.5103	3.0882	2.98998	3.23761	2.44696	4.22846	3.08754	1.2244	2.42822	4.05505	1.11707	2.96049	4.49311	3.19886	3.38712	2.79869	3.02788	4.3562	4.00958	4.78348	3.82418	3.40012	3.20544	2.31276	2.33196	2.91607
TPI1P1	1.2297	1.31527	1.43368	1.26984	3.02716	1.3462	1.3108	2.1672	1.74209	1.78617	1.205	0.880026	2.90457	0.727748	3.12297	1.26729	2.51103	1.08566	2.38336	2.62591	0.840527	0.683068	2.31769	3.03776	0.845244	4.96267	3.34139	1.91891	3.44485	0.971885	0.785718	2.18068	7.26924	1.46212	6.45638	4.00295	1.44828	1.11271	1.70509	4.70782	4.73087	3.45029	2.64495	0.937926	2.58691	6.99154	2.13862	4.08338	1.49719
ELOCP29	0	0	0	0	0	0	0	0	0	0	0	0	0.196157	0	0	0.0592857	0	0.0696532	0	0.649156	0	0	0	0.0831867	0	0	0	0	0	0	0.0953695	0	0	0	0	0	0.0451683	0.043835	0	0	0.0384899	0	0	0	0	0.0594681	0	0.058403	0
SOCS6	7.63768	8.78233	8.39779	4.59274	5.72936	9.71806	5.24832	8.28283	6.29247	7.16967	12.9796	9.49037	5.13216	6.94899	3.21101	6.7571	0.789587	4.51754	1.19933	3.66557	0.931914	7.071	5.18762	2.08011	6.91585	4.13918	4.4194	2.30943	2.86442	4.84899	4.29042	4.27201	1.16916	2.15506	2.611	6.81607	2.89674	1.70288	7.60847	3.84299	3.86485	3.61284	2.05654	2.43598	3.14252	2.02806	8.41063	5.99476	2.96707
BRINP1	0.39691	0.435664	0.22891	0.707273	0.210086	0.050167	0.159897	0.231828	0.0925456	0.192592	0.965984	0.124927	0.020972	0.310605	0.222681	0.0101416	0.00285368	0.166811	0.0751533	0.0925387	0.0186269	0.897839	0.0157572	0.0533631	0.0749256	0.0555641	0.228967	0.0888069	0.00493748	0.150765	0.134592	0.0364195	0.011984	0.0898615	0.0312236	0.0675525	0.0270432	0.0149971	0.327483	0.158527	0.0855945	0.0301213	0.0987764	0.0500387	0.0600582	0.0101728	0.265482	0.0449576	0.0575105
RNU6-32P	0	0	0	0	0.178306	0.140836	0	0.192287	0	0	0	0	0.153076	0	0	0	0.104146	0	0	0.168862	0	0	0	0	0	0.311974	0	0	0	0.262011	0	0	0	0	0	0	0	0	0.143995	0	0	0	0.171661	0.182618	0	0.185629	0	0	0
LINC00387	0	0	0	0	0	0	0	0	0	0	0	0	0	0	0	0	0	0	0	0.0394502	0	0	0	0	0	0	0	0	0	0	0	0	0	0	0	0	0	0	0	0	0	0	0	0	0	0	0	0	0
TRAJ6	0	0	0.417903	0.219442	0.923164	0	0	0	0	0	0	0.231423	0	0.326052	0	0	0	0	0	0	0	0.258216	0	0	0	0	0	0	0	0	0	0	0	0	0	0	0.243326	0.70843	0	0.369801	0.207349	0	0	0	0	0	0	0	0.426145
RPEP6	0	0	0	0	0	0	0	0	0	0	0.020923	0	0	0	0	0	0.0178013	0.0371632	0	0	0	0	0	0	0	0	0	0	0	0.0447846	0	0.0567964	0	0	0	0	0	0	0.0738377	0	0	0	0	0.0312143	0.0681171	0	0	0	0
ARSG	0.968433	1.00489	1.26265	0.974915	0.877616	1.45272	1.28474	0.933936	1.07618	1.38794	1.05188	1.95391	0.668891	2.19431	0.892152	1.2235	0.443241	0.882958	0.57717	1.48122	0.430663	0.836077	0.726293	1.17262	2.35912	1.98402	1.019	0.118458	1.24988	0.570322	1.24764	1.29544	0.12433	0.601541	0.40194	0.602619	1.26654	0.769052	0.83271	0.685707	1.10074	1.72855	1.79578	2.06169	0.563199	1.0192	1.30958	1.74721	0.533474
PTX4	0	0.00846941	0	0.0241803	0	0	0.0393516	0.0121888	0.0494063	0.00696156	0	0	0.184362	2.49098	0	0.0117307	0.00660166	0	0.0158053	0.224782	0	0.0189685	0.00911311	0.123449	1.19407	4.80547	2.22321	0.0102722	1.80473	0.033217	0.0188705	7.83548	0.0138619	0.0259856	0.0206378	0.0372084	5.22834	0.052041	0.00912765	0.0271655	0.0456954	4.84988	4.24372	0.104183	0	2.51809	0.011588	0.0577802	0.0313045
ST13P5	0.19618	0.33487	0.175067	0.269657	0.70471	0.13576	0.813861	0.166822	0.150266	0.148212	0.176997	0.465349	0.250852	0.218543	0.290615	0.321104	0.311218	0.272463	0.276408	0.260442	0.0218432	0.173075	0.18016	0.500619	0.102507	0.451097	0.453809	0.656091	0.382143	0.303083	0.272619	0.28828	0.0632401	0.500546	0.298151	0.441352	0.217459	0.356129	0.180448	0.247867	0.555919	0.339095	0.0992849	0.14083	0.34574	0.322092	0.440552	0.35147	0.17852
TRNT1	1.09569	1.54415	2.04256	1.71362	2.00192	2.70365	1.3651	2.93072	3.33259	2.5619	2.45673	2.23623	2.44589	1.78779	2.801	1.68301	1.43788	1.42081	1.03469	2.56386	0.650309	2.20209	1.51097	4.17924	1.31675	1.24015	1.58841	1.18781	2.06855	1.77824	1.27287	2.8222	0.84385	1.16323	2.13704	2.709	1.92747	1.73525	1.77306	1.70358	3.05898	2.7967	1.92731	1.86973	1.3253	2.72126	1.32932	1.2797	1.67825
RNU2-22P	0	0.0674357	0	0	0.269982	0.142164	0.250662	0.194101	0	0	0	0	0.30904	0.0953549	0.132314	0	0.105128	0.109737	0.125846	0.255682	0.114368	0.151032	0	0	0.0766731	0.0787292	0.178206	0.0817903	0	0.264483	0	0	0	0	0.0821618	0.118505	0.284646	0.138122	0.290707	0.108149	0.363839	0.221931	0.17328	0.184341	0	0	0	0.0920122	0.0623137
Metazoa_SRP	0	0	0	0	0	0	0	0	0	0	0	0.0507005	0.17363	0	0	0	0	0	0	0.12769	0	0	0	0	0	0	0	0	0	0	0	0	0	0	0	0.0443871	0	0	0	0	0	0	0	0	0	0	0	0.0689279	0
DFFA	5.38528	5.56569	7.71782	6.26852	6.45369	7.57567	5.6254	7.0809	7.36752	6.62087	7.23722	7.24563	4.53629	5.38808	9.86559	5.97152	8.96604	8.1119	4.85081	8.0491	5.3347	8.74207	5.26625	9.17195	8.13962	10.5381	7.02305	6.94682	8.63592	8.02698	7.77816	4.66043	11.9291	5.1777	6.81002	8.71645	9.06267	7.34918	5.69579	7.07012	5.97354	10.1744	8.22691	7.30025	11.52	14.4513	9.37557	6.97253	10.2281
CD28	0.141598	0.0409722	0.0848637	0.161538	0.913904	0.172751	0.454168	0.23165	0.298764	0.288666	0.171599	0.0646185	0.26153	2.19326	0.0401954	0.616134	0.13459	1.2906	0.453305	0.473435	0.302764	1.94669	0.771508	0.577301	0.222941	0.28017	0.652216	0.220072	0.0513104	0.53373	0.110851	0.298411	0.244287	0.254412	0.217506	0.210859	0.873982	5.16702	0.0756969	0.211207	0.600017	0.972772	0.248161	0.196001	0.288058	0.345609	0.84889	0.099829	0.762613
ANKRD13D	4.48318	4.32141	4.89298	3.33223	3.07304	4.23749	2.19585	4.83163	3.52983	4.73724	3.0068	3.71504	10.4962	4.66201	14.0823	2.70954	7.2753	9.25944	9.5605	8.12701	9.51152	3.09681	3.32066	6.92204	5.22167	8.236	3.74782	7.73141	9.43291	7.48673	4.1573	13.9585	13.7899	4.75855	2.43064	7.33308	7.61465	6.5193	5.23247	8.62851	7.51444	8.65134	7.81934	7.67721	8.22272	13.8435	3.16537	4.25193	7.12329
ALDOAP2	0.0476185	0.0132866	0.0963195	0.0252889	0.248236	0.0280101	0.0246935	0.0573644	0.0516715	0.0436844	0.036518	0.0266696	0.0304445	0.0563622	0.117312	0.0368056	0.0621391	0.043242	0.04959	0.016792	0.0450669	0.0148786	0.0571856	0.012911	0	0.124094	0.117037	0.0483445	0.0358381	0	0.0148018	0.0660865	0.0652384	0.0679424	0.064752	0.385252	0.0841239	0.0816406	0.128873	0.191774	0.119476	0.0874525	0.0512111	0.0363199	0	0.31381	0.0908946	0.199417	0.0491097
TDGF1P6	0.0285924	0	0.0289174	0	0	0.0336371	0.0593084	0.0459257	0	0	0	0	0.877453	0.13537	0	0	0.0248741	0.051929	0.0297761	3.38779	0.108241	0.0357353	0	0.093028	0	0.149023	0.0281098	0	0	0.125157	0.0711014	0.0793628	0	0	0.0388801	0.112157	0.168373	0.359486	0	0.102356	0.143478	0.0525105	0	0.0872327	0.0475908	0.221678	0	0.0435415	0
CORO1B	23.974	19.2264	18.0621	21.6762	13.7494	19.0157	9.52426	24.7035	18.4528	22.172	23.0902	25.9761	37.3488	17.3311	58.0522	21.7604	22.9022	16.7439	35.7971	23.4612	13.1539	22.9006	13.3644	33.0053	21.6129	26.0902	11.709	25.9817	21.4453	15.8885	11.2178	26.2638	9.53611	23.0201	20.8222	31.3249	22.4807	17.9885	16.495	35.4998	21.5049	24.6817	18.5504	22.2839	25.6032	37.0438	15.514	19.8252	28.2983
LINC01217	0	0	0	0	0	0	0	0	0	0	0	0	0	0	0	0	0	0	0	0.0321498	0	0	0	0	0	0	0	0	0	0	0	0	0	0	0	0.0223515	0	0	0	0	0	0	0	0	0	0	0	0	0
GGH	6.4538	11.501	14.2381	8.33713	6.18687	9.03202	2.0246	6.49451	10.9021	12.6184	8.46126	9.7183	28.3103	7.83421	16.6556	14.4051	17.4773	11.2456	9.3378	10.6389	22.2242	8.17861	30.24	6.99935	17.8542	17.4851	16.4959	14.3813	32.3278	25.2137	31.2683	10.9958	20.8048	37.889	12.9886	10.5027	4.47767	13.7054	26.0795	17.8221	12.5312	14.0772	6.37295	19.2342	9.65901	35.2445	9.65527	9.74706	21.9092
CLEC2B	5.54037	4.05371	2.50456	5.09043	5.17107	10.0025	5.15691	12.2918	6.47034	6.40565	5.20337	3.64417	10.698	3.86986	6.82126	1.04336	5.05644	5.87337	11.7974	3.18488	29.7238	8.43559	4.72917	8.39956	23.3407	8.86411	3.69489	12.6859	0.782052	6.45085	7.32943	0.983882	27.7451	1.5242	0.997029	7.93311	8.90419	11.6883	12.5105	9.69081	1.73975	8.02587	26.2913	23.6511	10.5876	0.820695	4.8271	0.89473	5.08289
WNT10A	1.69315	2.97073	2.22118	0.909155	3.74082	2.35404	0.494492	0.446227	1.05103	3.55426	2.41841	2.96048	0.369635	1.70633	16.3766	0.487491	14.6154	4.26828	10.56	2.77483	7.09898	1.22464	5.14417	0.142505	3.35384	0.851161	7.07167	12.8624	45.8175	3.59888	6.10088	1.30256	3.13402	7.35346	0.127625	1.13393	4.14296	8.71501	5.95617	14.192	6.77068	4.4264	21.2208	8.4586	3.15561	2.11896	3.54291	0.217248	18.1819
ANKRD6	0.884307	0.741509	0.891248	0.581526	0.648251	1.51617	0.827826	2.33933	0.542368	0.709666	1.7707	1.78126	1.15041	1.97808	0.148184	2.37265	0.893736	0.723427	0.328328	1.01307	0.200861	2.05668	0.253027	0.301895	2.08819	0.797557	3.27795	0.145728	2.68298	0.555385	1.85866	0.994622	0.0196652	0.97779	1.03937	1.86711	1.04511	0.358595	1.3023	0.64965	0.99863	4.20276	2.90214	1.47096	0.258541	0.109697	2.87219	2.49658	0.193502
USP16	5.81304	7.04524	6.82559	5.71074	8.4638	8.41336	7.33783	9.59719	7.5723	7.47498	9.92342	7.66298	8.63543	9.8804	3.42627	7.01778	2.82406	6.71286	4.72067	5.66416	3.23194	7.53235	5.04659	7.19251	4.27921	6.4605	9.6539	4.24201	5.22487	6.45488	4.76347	7.70536	1.74649	5.6749	4.90062	5.95427	5.81564	7.93498	9.09999	7.08688	11.7877	9.08928	4.39031	12.7076	7.85951	8.30911	12.185	7.71494	5.5473
SCART1	0.572147	0.6457	0.735435	0.755386	0.526063	0.270742	0.251944	0.0744437	0.345106	0.779987	0.207538	0.248834	0.0715246	0.15133	0.0349977	0.0914102	0.209942	0.290258	0.209707	0.153292	0.0635266	0.0559281	0.136268	0.289457	0.780793	0.141605	0.127267	0.175234	0.072168	0.167896	0.198711	0.208492	0.00291938	0.0346604	0.110834	0.550106	0.278573	0.140655	0.33833	0.266035	0.22776	0.249482	0.442292	0.724069	0.0718226	0.198252	0.244049	0.0803141	0.089004
RN7SKP269	0.0401548	0.179265	0.162445	0.255901	0.29904	0	0.333168	0.0644975	0.0435725	0.0736747	0.0821179	0.0449788	0.256726	0.126741	0.219832	0.124147	0.104799	0.218785	0.209086	0.16992	0	0.0501862	0	0.174197	0.305731	0.366251	0.315817	0.054356	0.120883	0	0.449343	0	0	0.229173	0.218411	0.236267	0.0472922	0.367169	0.0965986	0.0718736	0	0.14749	0.172737	0.367526	0.0668359	0.311322	0.183955	0.122298	0.207061
SBNO1	4.47015	4.8657	5.99302	4.31254	4.19169	6.71106	3.76315	4.86994	5.0418	5.38012	4.92875	4.62668	7.9849	8.25946	8.36803	9.87401	4.14329	4.13251	2.22448	5.26095	2.42808	6.7814	4.88288	9.65484	7.54578	4.94086	7.61773	3.83297	5.48926	4.93967	4.81495	8.4987	1.18845	3.26099	7.30616	7.4021	6.02012	4.33146	4.16074	4.62511	9.34587	7.06122	4.74053	6.53094	5.22283	7.41891	8.79027	6.87395	4.61014
LINC02866	0.0693336	0.0386911	0.122713	0.0736424	0.0516339	0	0	0	0.0564261	0.238521	0.0886184	0.13591	0.11082	0.0820645	0	0.0267949	0.0301586	0	0	0.0244495	0	0	0.0624476	0.0375972	0	0.0225854	0	0	0	0.0758732	0.0215517	0	0	0	0	0	0.0408288	0.0198117	0.0208491	0	0.017396	0	0.0497096	0	0.0288507	0	0.132344	0	0
MIR6881	0	0	0	0	0	0	0	0	0	0	0	0	0	0	0	0	0	0.306108	0	0	0	0	0	0	0	0	0	0	0	0.368884	0	0	0	0	0	0	0	0	0	0	0	0	0	0	0	0	0	0	0
CTSS	15.124	12.1357	6.89114	11.0826	23.3881	19.2894	16.2324	65.4857	10.9409	12.8934	31.812	18.5394	52.8177	47.5354	3.96411	8.91719	2.11644	24.9754	7.19991	16.1238	6.46292	70.1642	5.81408	19.5503	17.7887	10.4336	13.0757	13.9028	4.9251	16.9484	5.52613	6.15561	1.09578	7.27257	5.11673	10.3689	23.8033	31.5395	16.1691	7.30996	10.6573	14.4999	7.07252	3.78047	2.16837	5.03605	17.238	3.48793	11.8388
RNA5SP149	0	0	0	0	0	0	0	0	0	0	0	0	0.356068	0	0	0	0	0	0	0	0	0	0	0	0	0	0	0	0	0	0.346233	0	0	0	0.189329	0	0	0	0	0	0	0	0	0	0	0	0	0	0
H3P32	0	0	0	0	0	0	0	0	0	0	0	0	0	0	0	0	0	0	0	0.0532985	0	0	0	0	0	0.0492348	0	0	0	0	0	0	0	0	0	0	0	0	0	0	0	0	0	0	0	0	0	0	0
RNA5SP408	0	0	0	0	0	0	0	0	0	0	0	0	0	0	0	0	0	0	0	0	0	0	0	0	0	0	0	0	0	0	0	0	0	0	0	0	0	0	0	0	0	0	0	0	0	0	0	0	0
RNA5SP146	0	0	0	0	0	0	0.108009	0	0	0	0	0	0	0	0	0	0	0	0	0	0	0	0	0	0	0	0	0	0	0	0	0	0	0	0	0	0	0	0.125264	0	0	0	0	0	0	0	0	0	0
TRAM1	28.3075	40.5887	32.6514	29.772	33.651	33.7954	34.2987	45.8607	31.5412	26.2627	45.285	39.1191	40.3481	37.8553	48.1989	36.6617	66.6662	54.705	55.9663	47.1739	46.8851	76.0426	38.017	25.6027	37.4344	28.436	57.8839	69.5505	26.9425	59.5331	145.505	39.4327	13.8716	36.4361	61.238	30.3025	30.9777	49.2119	50.2789	41.1788	37.7315	41.1228	20.016	46.5023	25.5045	45.3228	83.286	38.6309	59.0589
CLCA4	364.478	457.463	137.423	205.159	477.804	270.803	37.5467	60.5423	261.153	410.508	196.638	594.676	1.2592	5.22535	0.74053	1.56826	0.446132	15.1855	2.0859	0.377403	1.44899	57.3914	6.01572	5.27959	14.0148	14.4148	3.48532	14.3817	0.0671223	18.9585	0.651484	2.61992	0.868886	0.547182	1.35425	0.284247	34.2383	3.18132	57.5937	66.4816	1.78644	0.245689	1.20959	0.702923	1.58962	0.0576221	93.416	0.232019	1.00411
MIR374B	0	0.127646	0.115669	0.121477	0.340692	0.134548	0	0	0	0	0	0	0	0	0	0	0.497482	0	0	0.161323	0	0.142941	0.274695	0.124037	0.145131	0	0.449757	0.61927	0.344301	0	0	0	0	0	0.155521	0.224313	0	0	0.4127	0	0.114782	0.840168	0	0.348931	0.380726	0	0	0	0
TPRA1	7.84734	6.17415	8.19954	6.77623	5.75121	7.73166	5.75589	10.6478	8.11327	7.05524	6.76744	6.12075	16.6296	13.132	9.84424	15.3687	16.2816	13.5794	15.7621	29.8457	12.8309	8.99305	6.12579	8.44116	11.5492	14.0403	20.4622	7.33411	15.5116	9.98694	18.9562	22.098	31.9619	15.3124	8.80603	13.4733	11.3482	11.7217	9.45615	10.4883	11.1289	22.2556	17.6015	15.894	13.3047	17.4431	13.4465	10.491	8.74333
H2AC4	0.0325938	0.0363775	0.098893	0	0.0485464	0	0	0	0.141472	0	0.0999832	0.146038	0.0833543	0.205753	0.32119	0.201541	0.0283552	0.177589	0.0339433	0.0919501	0	0	0.0782846	0.141396	0.124082	0.254818	0.320437	0.088242	0.147182	0	0.081052	0	0	0.0744082	0.132964	0.0639264	0.0383873	0.223525	0.0392048	0.0583402	0.0981346	0.0598593	0.186949	0	0.217004	0.353782	0	0	0
CDO1	0.614429	0.267771	0.550394	0.385352	1.03717	1.54893	2.25768	2.61296	0.285739	0.134206	0.275239	0.367063	1.6237	1.12666	0.192215	0.0542752	0.00509073	0.116905	0.109692	0.429212	0.166144	1.55779	0.997887	0.336357	0.245046	0.0762476	0.0978	0.0158424	0.77511	0.998968	0.669373	0.0162424	0.0748249	0.10687	0.039786	0.166416	0.192971	0.461499	0.0492701	0.0942664	0.593156	0.225682	0.176209	0.0624855	0.0194798	0.0635159	1.38505	0.142579	0.0784544
PRKAR2A	10.8949	13.1452	16.8411	14.2423	15.5467	15.2871	13.3591	9.21278	13.0712	14.4254	16.0233	15.9226	6.06698	9.08225	10.0989	8.74135	7.67842	4.19483	5.47723	6.98905	2.85011	13.7805	13.7529	6.51327	7.74569	6.41096	11.1944	5.08129	4.501	7.38433	7.37605	13.7477	3.06396	5.66891	9.40389	8.51175	8.22204	6.46103	6.95934	8.45812	8.30663	6.42999	4.321	7.54959	5.7698	9.50965	15.0266	8.54661	6.4959
RNU6-544P	0	0	0	0	0	0	0	0	0	0	0	0	0	0	0	0	0	0	0	0	0	0	0	0	0	0	0	0	0	0	0	0	0	0	0	0	0	0	0	0	0	0	0	0	0	0	0	0	0
HSPD1P2	0	0	0	0	0	0.00970342	0	0.0132484	0	0	0.0168677	0	0.0105468	0.0130169	0.00903111	0.0255009	0.00717554	0	0	0	0.0156123	0	0	0	0	0	0	0.0111652	0	0	0	0	0	0	0.0112159	0.0161771	0	0	0	0.0442904	0.0331117	0.0302958	0.0236545	0.0125822	0	0.0255793	0	0.0125606	0
LONRF2P5	0	0	0	0	0	0	0	0	0	0	0	0	0	0	0	0	0	0	0	0	0	0	0	0	0	0	0	0	0	0	0	0	0	0	0	0	0	0	0	0	0	0	0	0	0	0	0	0	0
KANSL3	3.69717	3.59828	4.56262	2.83578	5.12787	5.42265	7.25633	5.08491	3.01737	4.09171	3.67	3.95671	7.90159	11.1245	5.40321	5.94592	4.86536	5.40895	3.19768	8.3757	1.91762	6.42685	4.14989	8.65892	6.7507	5.30063	8.56588	6.81849	7.21616	5.0597	4.79126	7.09908	3.53773	3.97522	6.93061	9.23131	7.1055	5.87909	4.6231	4.60843	9.47024	6.02274	6.95385	8.73507	7.50184	3.75434	5.92999	7.87404	5.77218
NRAS	12.7201	18.0207	13.2491	10.584	14.4731	12.4816	9.25387	11.136	12.7093	12.5012	16.8249	13.9483	10.5255	13.8948	26.3042	15.1993	23.7775	11.7497	15.7444	12.8739	10.0657	20.0612	16.1886	35.0536	23.9454	16.4392	26.2309	26.4868	9.2829	20.4545	13.6857	19.2597	8.5517	8.3146	20.6052	15.0151	8.53835	23.3385	11.7123	13.1464	11.4397	19.7916	15.3745	14.5683	16.816	22.1437	31.1324	19.5943	25.1591
RNU1-146P	0	0	0	0	0	0	0.0805157	0	0	0	0	0	0.0992674	0	0	0	0	0	0	0	0	0	0.0932299	0	0	0	0	0	0	0	0	0	0	0	0	0	0	0	0	0	0	0	0	0	0	0	0	0	0
PPIL2	6.62559	6.63221	6.01761	5.96014	4.90932	7.29269	4.17905	4.65534	5.79412	7.73426	5.54526	7.17497	6.13659	6.60104	4.46676	5.57876	4.23449	9.53784	4.85397	8.62613	3.86522	5.66031	4.17893	4.28934	9.22647	6.5797	5.64805	5.32908	3.79356	4.60884	6.60703	3.58622	2.00236	2.79358	5.63199	6.98724	6.11174	5.66061	6.95227	6.45682	8.65473	5.53473	7.24737	8.7128	7.32084	5.49469	5.73113	6.86673	6.58725
ATP1A3	0.135046	0.0753615	0.187167	0.162033	0.525205	0.788481	0.298279	0.0441862	0.170964	0.169774	0.168773	0.319348	1.72042	0.473609	0.0931005	0.135308	0.707082	0.227101	0.0755275	0.239874	0.061538	0.290682	0.102112	0.122052	0.0761642	0.241137	0.459767	0.101559	0.176923	0.0383143	0.0310947	0.138831	0.0319781	0.879214	0.132627	0.0343346	0.329882	0.548819	0.138372	0.08505	0.0853361	0.546552	0.3084	0.274676	0.108227	0.0969462	0.190946	0.258971	0.0619001
LRP1B	0.0315687	0.00503334	0.0486515	0.0271438	0.16121	0.0972676	0.189431	0.0567428	0.0252839	0.0144803	0.166009	0.0707225	0.403664	0.734258	0.0172827	0.0371814	0.00261556	0.00136511	0.00626204	0.227946	0.00142272	0.020667	0	0.0171186	0.00763042	0.133196	0.382776	0.00203492	0.00791962	0.0329012	0.00373823	0.0229492	0.00137301	0.141562	0.332176	0.0611788	0.05577	0.00601374	0.0334513	0.0188351	0.0218761	0.00414119	0.00646674	0.0401305	0	0.00349648	0.0654236	0.769184	0.00155035
DTD1-AS1	0	0	0	0	0	0	0	0	0	0.00693281	0	0	0	0.0119264	0	0	0	0	0	0	0	0	0	0	0	0	0	0	0	0	0	0.0209761	0.0138046	0	0.0102763	0.00741094	0	0	0	0	0	0.0138789	0	0.0115281	0	0	0	0.0230166	0
LMX1A-AS2	0	0	0	0	0	0	0	0	0	0	0	0	0.0473385	0	0	0	0	0	0	0	0	0	0	0	0	0	0	0	0	0	0	0	0	0	0	0	0	0	0	0	0.07431	0	0	0	0	0	0	0	0
CSTF3	3.82268	3.82967	4.66058	3.20181	4.11817	4.55051	3.1676	6.39515	4.69578	4.82324	5.09182	4.64404	11.114	9.24163	11.1252	5.12022	5.44475	4.69198	4.30875	5.86006	4.73969	5.50423	3.93002	5.07155	6.98481	4.98833	11.5867	5.31664	9.33097	5.07699	4.29461	3.43188	0.797746	4.37633	4.19936	6.57416	8.37641	4.84572	6.95161	4.89313	7.37413	6.98919	11.1296	6.71381	5.76795	6.54309	6.40469	4.37462	5.83754
LINC02068	0.0628767	0.0662771	0.00353285	0.00742047	0.0416225	0.061642	0.0217373	0.0561077	0.0379046	0.0640912	0.0428616	0.039128	0.647661	0.237048	0.0191237	0.118798	0.0182333	0.0444094	0.0218266	0.881976	0.0132239	0.021829	0.0293647	0.322017	0.044327	0.14565	0.501392	0.127671	0.0315477	0.114679	0.0781786	0.0581749	0.0255237	0	0.370501	0.0924903	0.201589	0.255527	0.0798315	0.0125049	0.0666095	0.0192457	0.0550981	0.11723	0.0174426	0.129996	0.026671	0.021278	0.0828584
MIR196A1	0	0.204234	0	0	0	0	0	0	0	0	0	0	1.16994	0	1.80325	0	3.97986	0	0.571702	1.03247	0	0.457412	0	0	0	0.238437	0	1.73395	0	0	0.227524	0	1.33708	0	0	0.538352	0.431035	0	0	0.327538	2.38747	0	0	3.62888	1.82748	0	0	0	0.377443
ACRP1	0	0	0.0371203	0	0	0	0	0	0	0	0	0	0	0.0289616	0.0602807	0.0283688	0	0.0666595	0.0382227	0.0258857	0	0	0	0.0398057	0	0.023912	0.0180418	0	0.27623	0.040165	0.0912706	0	0.0335227	0	0	0.035993	0.0216135	0.0209755	0	0	0.0552534	0	0.0526295	0	0	0.0284561	0	0	0
PKMP3	0.0716608	0.199949	0.344258	0.114171	0.800506	0.737663	1.2449	0.54674	0.15552	0.230092	0.146549	0.140472	0.343618	0.311004	0.274621	0.0276943	0.233782	0.325373	0.0746278	0.530674	0.237373	0.268689	0.193631	0.233156	0.545612	0.116717	0.405096	0.0242511	0.808988	0.74499	0.267301	0.0994533	0	0.368086	0.121806	0.193255	0.232096	0.245721	0.150842	0.1924	0.413538	0.625132	0.154135	0.109315	0.0596382	0.0833385	0.136787	0.300101	0.14781
CEACAM19	1.14726	1.57444	2.40276	2.62538	0.355686	2.40972	0.776219	0.561524	1.18613	1.56516	0.682204	0.330923	3.57929	3.15487	4.18091	1.91811	2.48231	8.72798	4.97643	2.19471	8.79342	0.747701	8.87852	5.48959	2.55864	6.08855	2.38407	3.62588	4.82856	3.20063	1.10198	3.74474	7.5013	2.30713	0.853674	1.53307	6.50653	5.61379	6.17424	5.68896	3.12558	3.66231	3.71025	5.10004	6.97439	5.67277	7.40239	1.29719	5.42842
ADGRE4P	0.00903023	0.0755888	0.0319651	0.0287743	0.0403498	0.0531174	0.0749247	0.0580182	0.102888	0.0952681	0	0.00505754	0.132788	0.327776	0.0148311	0.0418782	0.0432075	0.172206	0.0893389	0.146482	0.0683707	0.0846461	0.021689	0.0440711	0.0171886	0.0294159	0.12429	0.0366716	0.0407773	0.118584	0.0280696	0.0877271	0	0.0154613	0.0122794	0.0708441	0.143577	0.335445	0.108618	0.0323267	0.0770341	0.0414605	0.0647434	0.034438	0.112728	0.126021	0.0344739	0.0206273	0.027939
C16orf54	0.718514	0.243342	0.300696	0.515796	2.0887	0.448876	0.632134	4.58454	0.564589	1.28649	0.993102	0.238675	0.690648	3.29231	3.82509	1.56266	0.573346	4.06786	5.0211	0.978548	1.3694	2.42154	1.46986	0.687891	0.817451	0.897482	1.7343	0.617114	1.86469	3.16683	3.38866	0.550167	0.0452589	0.282809	0.181932	0.369314	2.67292	6.98344	0.542391	0.949038	0.437638	1.30137	0.959242	0.612282	1.60833	0.514807	1.8539	2.92788	3.53643
LINC01589	0.397371	0.182618	0.260045	0.223447	0.139261	0.549978	1.57579	0.675811	0.507286	0.192993	0.549725	0.130915	3.497	1.10667	0.230343	0.325206	0.996417	2.1651	0	1.61559	1.1946	0.438214	0.561421	1.7492	3.97469	0.121829	0.0919211	0.0949245	0.668497	0.613908	1.16253	1.88154	6.53288	0.613664	0.444993	4.49282	0.0550592	0.293886	0.67478	0.292872	2.97932	0.214642	1.03905	0.356572	0.544688	0.217471	0.749582	1.21026	0.0723203
LINC00658	0	0	0	0	0	0	0.0103185	0	0	0.00456354	0	0	0	0.0157011	0	0	0	0	0	0.0210503	0.00941591	0	0	0	0	0.00648178	0	0	0	0.0108874	0	0.0138076	0	0	0	0	0	0.00568578	0.00598349	0.00890395	0.00499248	0	0	0	0	0.00771353	0	0	0
SLC25A5P6	0.0144575	0.0484076	0.0146219	0.015356	0	0	0	0	0.0313762	0.0397893	0.0591323	0	0.240326	0.0228163	0	0.0223492	0.0503097	0	0.0150561	0.265109	0.0273657	0.0180693	0.0173622	0.094078	0	0.0753526	0.0284271	0.136994	0	0.0316424	0.017976	0	0.132048	0.0165025	0.0196595	0.0283556	0	0.0826235	0.0521698	0.0776332	0.0145097	0.0265516	0.0829242	0.0661629	0.0721918	0.179344	0	0	0.0149103
SSR1	9.66488	12.1536	16.8201	15.6854	11.7139	12.6541	8.68582	10.4043	15.5922	13.7671	16.9456	14.2534	14.5015	22.7214	18.3643	22.7431	18.0798	21.3229	20.3851	17.8262	9.3211	23.5761	17.7577	41.0058	24.092	27.2823	46.9529	15.5703	19.2384	23.3268	15.1198	24.6585	10.3253	7.56891	26.3185	12.359	17.0882	19.3702	18.7309	21.3075	20.4281	16.5061	8.07279	23.6551	18.281	14.5262	42.2165	7.88411	25.3874
NEDD1	2.70366	4.05859	3.97387	2.41441	5.37351	3.70742	5.17353	4.19977	3.22965	3.16488	4.51659	3.46891	10.0851	7.52353	5.00612	5.22654	4.40701	4.79566	4.00819	4.92695	2.21109	7.28907	3.31924	10.0262	6.32269	4.52138	9.64171	9.83727	6.28583	7.9903	4.68559	5.3535	1.27925	4.12788	6.6309	14.4839	5.98649	7.23023	4.80211	4.13551	7.8839	7.448	5.55599	6.66369	7.80117	6.0437	6.36823	6.88828	11.4789
MIR5580	0	0	0	0	0	0	0	0	0	0	0	0	0	0	0	0	0	0	0.229995	0	0	0	0	0	0	0	0	0	0	0	0	0	0	0	0	0	0	0	0	0	0	0	0	0	0	0	0	0	0
FCGR1B	0.0227184	0.0169038	0.00765887	0.0643473	0.0563959	0.0089089	0.0392701	0.0547361	0.0739561	0.0208415	0.011615	0.0169651	0.0871488	0.250972	0.0331666	0.0409725	0.019764	0.096275	0.0315453	0.144204	0.050169	0.250812	0.0181885	0.0574906	0.0432434	0.0345357	0.0186125	0.010251	0.034196	0.0745836	0.0564944	0.0105098	0	0.0302538	0.0617853	0.0148526	0.0624319	0.147145	0.0273263	0.00677732	0.0608011	0.0556304	0.0542941	0.0462078	0	0.0176137	0	0	0.0273348
PODNL1	3.25766	0.788907	1.52923	1.08047	1.38238	1.49682	0.739477	1.11561	0.660299	1.311	1.04016	1.26683	0.675914	1.24163	3.19338	0.826643	12.7718	5.57603	2.78124	5.42739	5.43906	3.07282	2.96734	1.25323	0.280791	1.72993	0.71305	0.832032	0.356197	4.41244	10.6382	0.460639	2.40837	4.12888	0.493128	0.985515	0.727527	3.5162	3.41937	1.19919	0.700151	0.874839	2.40613	2.32062	3.51934	5.31823	0.962069	4.90005	3.98724
GAPVD1	5.70287	7.99127	7.22341	5.54702	4.26103	6.74446	3.99576	3.39162	5.48232	5.368	5.08435	6.48488	5.57912	6.89914	5.17264	7.42499	3.48498	3.43541	3.5021	4.77796	2.08916	6.35206	4.10738	6.1666	5.14424	3.31117	7.921	7.06945	2.35899	5.64407	2.86856	5.08854	1.38075	3.80205	4.02187	5.81934	5.96252	4.35734	3.97372	3.6516	7.94171	5.57169	3.36078	3.06188	4.3189	4.38648	5.55016	3.7467	3.75033
SPTBN4	0.100931	0.0965552	0.140218	0.0789301	0.18337	0.14875	0.456678	0.126487	0.0589733	0.0824175	0.0714488	0.119268	0.347466	0.113775	0.0898669	0.0102873	0.124472	0.0745324	0.0150157	0.314461	0.0503856	0.0914903	0.0332993	0.0408983	0.0647429	0.29193	0.0239891	0.0165153	0.0217033	0.0534049	0.217891	0.0246287	0.0769898	0.0531726	0.0618365	0.0576467	0.0483324	0.0557796	0.0213455	0.0397051	0.0445255	0.0244434	0.0477125	0.235179	0.0793825	0.0567544	0.0152433	0.0692502	0.0125825
NCS1	8.02856	8.86596	8.66115	5.15509	5.54794	7.87518	5.53106	11.149	8.02862	7.46304	9.9577	7.84013	8.75164	13.2819	20.8908	12.235	27.1205	15.5622	32.6469	14.7169	22.8524	12.0229	10.581	7.4307	3.08252	17.1924	30.3746	22.1752	5.19844	19.6919	36.4035	19.6562	14.8604	17.2253	10.285	18.017	10.2115	19.4603	16.3397	10.8158	10.318	14.7491	25.2439	6.32126	13.7381	16.4036	7.27463	13.4949	25.5368
SERPING1	37.0878	40.8059	13.1887	26.7728	29.1979	25.651	150.214	43.0624	23.9878	5.94568	12.2653	7.02479	31.6445	111.097	12.2853	11.3598	105.804	113.906	12.8029	121.377	44.7773	111.697	45.8328	48.4665	19.8954	17.0149	16.7315	213.922	8.32668	40.4148	62.6327	7.99311	5.05903	31.2715	26.739	25.3427	50.8359	85.5738	25.2045	11.1934	27.4168	24.4845	43.5003	11.2913	8.74603	22.0784	21.6072	19.6907	15.3884
TNFSF13B	1.26879	0.920688	0.241397	0.978488	1.58418	0.497552	1.52872	1.2174	1.00419	0.591589	0.659386	0.220454	2.63437	6.23176	0.545607	0.51138	0.342432	3.61245	0.719533	2.48076	1.62485	7.81891	1.93104	2.61131	0.717354	0.480148	1.17328	4.51769	0.6303	1.9796	1.81187	0.430048	0.336564	1.14714	0.973694	1.0841	2.23408	5.54717	0.800846	0.577127	1.36163	0.999743	0.822614	0.45353	0.257883	0.75969	0.665019	0.701447	0.954404
NCOA7-AS1	0	0.0285357	0.0258582	0	0	0	0	0	0	0	0	0	0.0326929	0	0	0	0	0.0464355	0	0	0	0	0.0307044	0.0831867	0	0.0333146	0	0.0346099	0	0	0	0	0	0.0291841	0	0.0250729	0	0.0292233	0	0	0	0	0	0.0390022	0	0.0396454	0	0	0
LINC00494	0.00914085	0	0	0	0.0453823	0.00358454	0.0158005	0.0587289	0.00330629	0.025157	0.00311556	0.013652	0.0545451	0.0769371	0.00333618	0.032971	0.018555	0.0553382	0.063462	0.0773614	0.00576736	0.0114244	0.00365912	0.0165226	0.0657302	0	0.00898658	0	0	0	0.0113654	0.0253719	0.0500926	0.0139117	0.0207163	0.011952	0.046651	0.595526	0	0.0327227	0.0428113	0.0111916	0.0305837	0.00464798	0	0	0.00465283	0.00928002	0.00628473
ITPKB-AS1	0.0238092	0	0	0	0	0	0.0987739	0	0	0.0218422	0	0	0	0	0	0	0.020713	0	0	0	0	0	0	0	0	0	0.0468148	0	0.0358381	0	0	0	0	0	0	0.0233486	0.0280413	0.0272135	0	0	0	0	0	0	0	0	0	0	0
PSG2	0	0.00510949	0	0	0	0	0	0	0	0	0	0	0.0409771	0	0	0	0.0358443	0.0166291	0.0143028	0.0129151	0	0	0	0.00496504	0	0	0	0.0371827	0.0137819	0	0	0	0	0	0	0.00448947	0.0269589	0.0104652	0.082599	0.00819431	0	0	0	0	0.0304799	0.0141975	0	0	0
LINC02854	0	0	0	0	0	0	0	0	0	0	0	0	0	0	0	0	0	0	0	0	0	0	0	0	0	0	0	0	0	0	0	0	0	0	0	0	0	0	0	0	0	0	0	0	0	0	0	0	0
LINC02907	0	0	0	0	0	0	0	0	0	0	0	0	0	0	0	0	0	0	0	0	0	0	0	0	0	0	0	0	0	0	0.0165558	0	0	0	0	0	0	0	0	0.0119167	0	0	0	0	0	0	0	0	0
MIR4491	0	0	0	0	0	0	0	0.302569	0	0	0	0	0	0	0	0	0	0	0	0	0	0	0	0	0	0	0.185194	0	0	0	0	0	0	0	0	0	0.221856	0	0	0	0	0	0	0	0	0	0	0	0
STIP1	18.7231	27.9327	29.1591	29.8869	28.8618	32.1127	19.0133	26.4021	36.8816	37.7212	30.4369	25.6987	35.1253	21.5609	52.7583	50.0754	65.4283	29.059	56.0085	38.1655	44.5664	32.2079	28.2059	79.8569	31.1412	59.9421	40.0592	49.7251	71.0912	79.5844	54.6816	69.4829	25.6598	57.2102	44.5837	104.681	44.7274	56.7212	39.7345	55.4951	40.4606	66.4824	23.1756	44.2495	30.5045	125.439	58.7277	51.0053	72.2195
ZNF847P	0	0	0	0	0	0	0.0123353	0	0	0	0	0	0.0912486	0.0187699	0.0130226	0	0.0103469	0	0	0.251646	0	0	0	0.012899	0	0.0309946	0	0	0.0179024	0	0	0	0	0	0	0.0116635	0.0280153	0.0407824	0	0	0.023873	0	0	0.0725724	0	0.0368846	0	0.0362239	0
COL27A1	1.02563	1.88363	0.864097	0.512587	0.656053	1.02237	0.549905	0.467741	1.10498	0.572098	0.970069	0.186687	3.01049	5.52349	2.39838	0.382212	9.32006	21.8738	7.31453	3.56894	5.20522	1.37913	1.1899	1.80257	3.88472	7.12464	1.8861	9.08256	2.31569	9.81671	2.95011	2.46554	1.66776	4.74656	1.95999	6.54928	2.84404	8.48748	8.37894	2.31277	2.48051	3.41065	7.68035	2.83435	3.89741	6.93648	0.799872	4.13755	5.42001
ROPN1L-AS1	0	0	0	0	0	0	0	0.217722	0	0	0	0	0	0	0	0	0	0.123091	0	0.0955989	0	0.0847059	0	0	0	0	0	0	0	0	0	0	0	0	0	0.0664632	0.0798213	0	0	0.12131	0	0	0	0.206774	0.112808	0	0	0	0
ZNF841	0.630459	1.42397	0.897511	1.03144	0.992432	1.44121	1.00405	0.964664	0.830023	1.01147	0.662987	0.88024	0.855826	3.1075	0.889873	2.39723	1.86897	1.22643	0.669008	2.41499	0.469423	1.81119	1.32766	2.07718	2.91955	1.07455	2.56446	2.94453	2.26225	1.96841	1.01794	1.81629	0.85692	0.392218	1.69023	1.36252	2.89619	2.19596	2.40798	2.09649	1.30146	2.74921	2.27508	1.12582	4.89375	1.70963	1.49658	2.04303	1.38669
SPATA17	0.08651	0.0658313	0.0517006	0.0396781	0.0439265	0.12953	0.0509788	4.95814	0.0704049	0.266948	0.233207	0.0528562	0.198611	0.164452	0.251874	0.0668659	0.0957854	0.282098	0.167898	0.199679	0.245623	0.316994	0.0425008	0.104485	0.169658	0.0384281	0.127575	0.14372	0.038473	0.159217	0.398473	0.0600307	0.23345	0.302972	0.216559	0.416469	0.954033	0.141577	0.676368	0.123173	0.0966885	0.0722171	0.15788	0.035991	0.143992	0.295725	0.0390309	0.0718585	0.166272
KRT8P14	0.0355322	0	0.00898404	0.0566107	0.0132307	0.0418014	0	0.0713408	0	0.0162984	0.0454154	0.0199005	0.113586	0.0280378	0.00972629	0.123587	0.0463673	0.0483998	0.0277525	0.0250599	0.0168141	0.09992	0.362704	0	0.0225447	0.0115746	0.0261994	0	0.0668546	0.0194419	0.0110449	0.0246564	0	0.0709768	0.0483171	0.104534	0	0.0101532	0.0641088	0.127199	0.0980665	0.0326279	0.0127377	0	0.0147855	0.0413225	0.0271297	0.10822	0.036645
LINC00964	0.165266	0.232692	0.185145	0.110723	0.0227218	0.269203	0.0369177	0.216447	0.0772508	0.0979648	0.0467964	0.136704	0.0650223	0.0682134	0.0974367	0.0196521	1.29176	0.180092	0.243599	0.401675	0.40426	0.0222441	0.204576	0.143389	0.12583	0.122579	0.107485	0.285665	0.753936	0.0500826	0.0221292	0.0705727	0.120756	0.0725546	0.0518608	0.234376	0.188653	0.130774	0.519903	0.514257	0.0204139	0.261489	0.499479	0.729167	0.867554	0.0709651	0.155304	0.0890535	0.831229
CD274	0.595567	2.52657	0.340589	0.854479	5.29449	0.873057	1.08337	0.836411	0.944011	0.700833	0.80028	0.663624	1.3636	7.87351	0.716971	0.539863	0.298393	6.86939	0.639709	5.51106	1.02697	2.13173	0.456844	15.0792	0.696404	1.13763	0.931921	12.0296	1.16399	2.44318	1.76403	0.83953	0.15379	1.52334	0.975221	0.428096	1.31105	5.07156	2.94047	0.675329	4.19654	1.88977	1.81531	0.765813	1.05358	2.96871	1.74749	3.29067	2.44401
CTBP2P7	0.0102969	0	0	0.0109368	0.0153366	0.0121137	0.0106793	0.0330783	0	0.00944623	0.0105288	0	0.078999	0.0162502	0	0	0.0179158	0.0374022	0.0214465	0.0726213	0	0.0128693	0.0123657	0.0223347	0.026133	0.0536675	0.0202463	0.0139385	0.0774955	0.0225363	0.0256056	0	0.0940467	0.0117534	0	0.0201954	0.0485088	0.0353076	0	0.0552918	0	0	0.0442951	0	0	0.0159665	0.0314478	0.0156805	0.0106194
CD5L	0	0	0.00527483	0	0	0	0.021637	0	0.00565946	0.00956931	0	0	0.0533522	0.0246929	0.00571063	0	0.0045373	0	0.0162944	0.029427	0	0	0	0.00565643	0	0.00679584	0.0153826	0	0	0	0	0	0.00952721	0	0.00709214	0	0.0061426	0.780926	0	0	0.00523438	0	0.00747871	0.0159122	0.00868105	0	0.0159288	0	0.0591676
RNU6-421P	0	0	0	0	0	0	0	0	0	0	0	0	0.459228	0.188927	0	0	0	0	0	0.168862	0	0	0	0	0	0	0	0	0	0	0	0	0	0	0	0	0	0	0	0	0	0	0	0	0	0	0	0	0
OR52B1P	0	0	0	0	0	0	0	0	0	0	0	0	0	0	0	0	0	0	0	0.019877	0	0	0	0	0	0	0	0	0	0	0	0	0	0	0.019162	0.0138191	0	0	0	0	0.0282852	0	0	0	0.0469101	0	0	0.0214594	0
OR8H2	0	0	0	0	0	0	0	0	0	0	0	0	0	0	0.0135119	0	0	0	0	0	0	0	0	0	0	0	0	0	0	0	0	0	0	0	0	0	0	0	0	0	0.012385	0	0	0	0	0	0	0	0
PHLDA1	25.9807	34.2588	19.9904	38.2196	29.3144	22.4949	12.3252	27.3012	39.208	33.1679	19.99	29.3242	36.1644	12.6242	22.6101	16.2308	31.3165	12.2419	7.72047	5.40769	17.9148	27.9356	11.9037	42.2481	6.15418	28.4334	17.2893	14.5846	2.28436	53.8467	23.0088	32.382	7.3076	8.13417	4.41448	38.3214	29.9574	8.5824	31.7792	20.8392	10.3702	41.9095	16.5876	28.8295	24.0052	3.96557	54.6526	56.2933	16.3965
RNU6-472P	0	0	0	0	0	0	0	0	0	0	0	0	0	0	0	0	0	0	0	0	0	0	0	0	0	0	0	0	0	0	0	0	0	0	0	0	0	0	0	0	0	0	0	0	0	0	0	0	0
SNORA48	0	0	0	0	0	0	0	0	0	0	0	0	0	0	0	0	0	0	0	0	0	0	0	0	0	0	0	0	0	0	0	0	0	0	0	0	0	0	0	0	0	0	0	0	0	0	0	0	0
RNU6-1089P	0	0	0	0	0	0	0	0	0	0	0	0	0	0	0	0	0	0	0	0	0	0	0	0	0	0	0	0	0	0	0.153141	0	0	0	0	0	0	0	0	0	0	0	0	0	0	0	0	0	0
CYP17A1	0.0151322	0.021111	0.0114781	0.00803628	0.169038	0.035604	0.149094	0.0486112	0.0205252	0.027764	0.0154729	0.0127126	0.246703	0.0417917	0.0124264	0.0175441	0.0460752	0.0274828	0.0157587	0.0800422	0	0.0378249	0.0272586	0.00820566	0.043205	0.0492929	0.0223152	0.0102419	0.102497	0.0331189	0.0235185	0.0315014	0	0.0172725	0.0102884	0.0074197	0.0267328	0.0259437	0.00910069	0.00677132	0.0455604	0.0416858	0.0325476	0.0923337	0.0125934	0.0175981	0.0346613	0.0230438	0.00390151
RHOBTB1	0.402195	0.310084	0.272962	0.418758	2.01389	0.678606	4.98637	2.21855	0.301479	0.349548	0.779212	0.302318	1.04209	2.18814	1.33271	4.61392	2.89812	2.34997	1.04712	2.43721	1.25712	3.29051	1.36956	1.6099	0.574169	2.32034	2.78346	0.436981	0.354472	1.68524	1.5726	0.183612	0.435012	1.70042	1.62273	3.09044	1.39612	2.54348	1.289	0.729366	2.79632	0.583137	1.35453	0.456111	1.40934	0.93547	1.42229	3.01	1.22254
SLAIN2	11.3172	13.0057	15.5722	13.0653	15.2127	14.6051	12.4013	14.5606	14.298	11.3693	14.5493	14.0359	5.00613	25.4457	12.7182	8.77163	12.0233	10.2128	8.4324	14.5592	5.05806	11.7322	12.3483	11.2602	14.7498	11.776	17.8745	12.8133	15.1759	13.373	11.2078	16.6764	4.93154	8.07708	7.1713	6.87188	9.77691	17.1184	13.2749	8.35012	9.20427	7.01703	5.80818	17.0542	5.60141	13.0609	25.8388	9.57689	11.3172
KRT16P2	0.640469	22.8361	0.742752	0.888888	0.30526	0.602776	0.106281	0.438927	4.28109	0.885251	1.65906	0.344358	0.655165	1.79242	56.4192	61.358	4.09342	0.930567	11.4633	0.0843182	3.02266	0.405572	51.0303	1.06507	0.151711	2.63711	1.15857	4.71636	0.141393	1.1401	0.361005	0.877012	15.0376	1.42313	0.545773	1.28128	1.24713	9.94604	61.7018	27.9412	0.651352	0.721425	3.15924	0.742525	17.2555	36.8645	0.547694	5.08472	4.47396
RNU6-810P	0	0	0	0	0	0	0	0	0	0	0	0	0	0	0	0	0	0	0	0	0	0	0	0	0	0	0	0	0	0	0	0	0	0	0	0	0	0	0	0	0	0	0	0	0	0	0	0	0
ERVE-1	0.314049	0.345195	0.336868	0.197107	0.0637847	0.36386	0.0345452	0.47386	0.0671231	0.104765	0.0973091	0.314468	0.298134	0.83354	0.05731	0.272159	0.198697	0.241975	0.416247	0.29532	0.02702	0.350875	0.342859	0.56766	0.102649	0.260403	0.299392	0.631232	0.0859474	0.0520712	0.0118326	0.145282	0.147764	0.369332	0.109997	0.0419963	0.526785	0.32632	0.194597	0.144788	0.467998	0.122342	0.450323	0.145172	0.34056	0.154944	0.0145323	0.0724613	0.157034
RNU6-807P	0	0	0	0	0	0.140836	0.248319	0	0	0	0	0	0.153076	0.188927	0	0	0.312438	0.434844	0	0.168862	0	0	0.143766	0	0.303826	0	0	0.162052	0.180195	0	0	0.664571	0	0	0	0.939181	0	0	0	0.214277	0.720876	0	0.171661	0.365236	0	0.185629	0	0	0
TRAV12-3	0.25683	0.143322	0.259749	0.204593	1.19541	0.18884	0	0.103131	0.104509	0.530125	0	0.071921	0.164202	0.810636	0	0.595531	0.0279288	0.641368	0.334329	0.86039	0.182301	1.12347	0.925289	0.208905	0.122216	0.167324	0.378743	0.478033	0	0.281054	0.159666	0.0891091	0.0586437	0.109934	0.436549	0.12593	0.718392	2.45849	0.0386152	0.114926	0.193318	0.589592	0.230172	0.195891	0.213741	0	0.392191	0	0.364199
SREBF2	41.2741	34.8414	41.1947	38.0023	36.5139	34.6634	15.85	25.0615	28.2094	38.3027	32.5114	52.6691	40.0473	59.3242	27.7741	32.9709	28.3316	66.2738	28.3052	43.125	25.2695	28.2903	39.5352	73.042	58.4477	42.3615	40.2276	33.19	18.6966	28.8773	16.0426	48.7516	12.28	33.2397	36.7474	41.9849	41.4098	33.6254	21.2059	27.9428	56.526	39.1767	20.7764	53.8084	34.8432	29.2534	34.9848	47.6965	45.0839
ZNF202	1.21753	1.90896	1.59512	1.41487	1.66264	2.59201	1.51695	2.43062	2.44863	1.86727	1.60454	1.73683	3.52247	2.74974	1.60148	1.878	1.44626	2.75319	2.13635	2.96877	1.44729	2.01117	1.83968	1.48804	1.91013	2.34321	4.03097	3.1556	4.51545	2.76386	3.10385	3.83794	0.861396	1.08564	1.74618	3.69949	3.30403	1.9306	2.66939	1.48305	2.93851	4.06105	2.63214	3.3041	1.44118	1.08235	1.83481	3.27003	1.6623
ANK1	0.169621	0.0635453	0.0347897	0.0781125	6.54214	0.654464	10.3264	0.055252	0.131286	0.144726	0.92906	0.0425173	0.280594	0.971544	3.16118	0.216369	1.98746	0.519184	0.356994	0.163967	0.121241	0.243128	0.742153	0.095196	0.142994	0.0989164	0.202909	0.101157	0.0678464	2.57272	0.0648926	1.06674	0.0346681	0.0839444	0.0225814	0.134933	0.20955	0.258951	0.90884	0.163481	0.295231	0.773338	4.26238	0.325699	0.205329	0.185767	0.393058	0.0614153	0.818393
ZNF630	0.51572	0.470582	0.556824	0.325701	0.337355	0.942863	0.473435	0.873137	0.332744	0.597785	0.530896	0.425451	0.753012	0.676407	0.568491	0.570987	0.409246	0.727797	0.297567	1.38608	0.296809	0.601006	0.146464	0.793623	0.190139	0.0953489	0.250082	0.58962	0.0576958	0.244049	0.506917	0.0773766	0.0445571	0.529005	0.606513	0.645847	0.254447	0.637253	0.972398	0.461547	0.807848	0.083194	0.169886	0.483719	0.591596	0.151291	0.60661	0.297162	0.100624
KLK5	8.29936	2.86273	10.6352	34.1741	4.29358	55.8288	0.514365	0.0497875	10.5025	10.4004	4.45309	0.373245	0.277444	24.8135	34.7451	1.46145	24.3568	27.9508	1.20243	4.2957	16.384	20.174	171.902	57.2916	2.4977	13.3686	18.2156	9.83938	7.82666	11.7364	14.5971	20.9714	129.607	0.265358	0.0210748	0.281172	83.5355	47.1555	213.607	58.0058	2.33315	11.6272	36.0798	247.496	20.1598	38.9196	16.2117	4.18926	75.6108
F7	0.020252	0.0263701	0.0375507	0.0358509	0.0100547	0.027796	0.143528	0.0325292	0.0622645	0.0247718	0	0.0604933	0.0561077	0.11719	0.00739147	0.0313066	0.196738	0.183907	0.0281206	0.214247	0.0702782	0.0506226	0.077016	0.0219639	0.0256991	0.0615727	0.0597306	0.00456905	0.0203224	0.0295496	0.0209838	0	0.0123314	0.00385276	0	0.129091	0.0437282	0.0154318	0.00405994	0.0181247	0.0474252	0.0309944	0.0387198	0.0308935	0.0112362	0.0157014	0.0257714	0.0205603	0.00696206
CTRB1	0	0	0	0	0	0.0148321	0.0130759	0	0.0136807	0	0.0386746	0	0.0483636	0	0	0	0.0438725	0.0457956	0.498926	0.0711346	0	0.0157573	0	0.0273468	0.0639949	0.640682	0.0123949	0	0.0189772	0.0551873	0	0	0.0230303	0	0.017144	0	0.133638	0	0.0151648	0	0	0.208388	0.0180784	0.0384648	0.0209849	0	0.0770099	0.0191994	0.0130025
RPS29P3	0.224726	0	0.22728	0.0795639	0.223143	0.17625	0.233072	0.24064	0.325138	0.13744	0.0765953	0	0.0957844	0	0.246058	0.347393	0.325836	0	1.01413	0.52831	0.141789	0.0936223	0.449793	0.162482	0.0950567	0.488029	0.147289	0.304203	0.789275	0.655793	0.372555	1.03961	2.87354	0.256512	0.407446	0.514215	0.0882235	0.599334	0	0.93856	0.225537	0.137571	0.859308	0.342809	1.12214	0.813078	0.800723	0.456295	0.231763
Y_RNA	0	0	0	0	0	0	0	0	0	0	0	0	0	0	0	0	0	0	0	0	0	0	0	0	0	0	0	0	0	0	0	0	0	0	0	0	0	0	0	0	0	0	0	0	0	0	0	0	0
ACTN4	175.62	171.531	185.814	173.879	128.583	150.44	63.9506	78.2297	145.066	170.73	165.817	185.812	102.93	126.244	142.307	103.582	132.002	143.904	78.8789	89.535	56.7582	136.689	99.2221	104.451	157.554	141.941	115.515	141.253	90.3621	143.927	322.948	95.4165	16.5879	135.952	136.307	109.342	165.36	87.8957	105.048	139.01	82.9165	107.752	142.101	96.2715	82.2583	99.911	162.11	176.554	68.1063
MS4A8	0.312424	0.171579	0.140433	0.38978	0.0295451	3.1679	0.0102866	69.5063	0	1.75607	7.58587	0.249969	0.126823	2.66093	0	0.0229982	0.00862842	0.0180133	0.00516443	0.0629554	0.0187735	9.61928	0.619367	0	0.0125859	0.0581554	0.292525	0.127546	0.0298581	0.369026	0.0123319	0.0275297	0.0543527	0.135853	0.0809212	0.00486316	11.1906	0.00566817	3.76389	0.763368	0	0.018215	0.021333	0	0	0.00768964	0.143883	0	0.0767161
PRDX1	227.623	231.372	372.128	291.909	265.673	216.586	134.745	273.973	375.939	365.057	308.659	279.15	307.469	192.749	267.439	195.568	194.684	215.568	205.784	417.681	227.437	163.586	191.387	458.652	283.87	371.919	211.668	128.452	325.913	291.293	339.819	430.369	176.214	328.727	537.266	193.656	391.786	151.94	324.66	223.116	206.678	241.569	279.305	568.191	211.596	424.965	233.184	509.248	169.975
ADD1	14.7006	13.0812	11.7629	11.8272	14.2894	13.5126	20.0037	12.7646	11.9758	12.7248	13.3267	14.7084	7.46971	12.8115	15.0666	9.90071	10.1105	14.7917	14.0939	16.4014	7.48876	16.5603	14.9287	9.38724	10.2606	12.8471	18.3008	16.5576	6.02582	14.6914	15.9449	12.7368	10.5675	8.02348	10.4754	10.797	11.4476	22.1646	13.3572	17.2491	10.2131	7.76499	10.0416	8.82034	6.42906	16.0508	17.7024	8.88111	10.368
CEACAMP8	0	0.0492978	0	0	0	0	0	0.0354736	0.0239649	0	0	0	0	0	0	0	0.0192131	0	0	0	0	0	0	0	0	0	0	0.0597916	0	0	0	0	0.121028	0	0	0	0	0	0	0	0	0	0	0	0	0	0	0	0
RNU6-145P	0	0	0	0	0	0	0	0	0	0	0	0	0	0	0	0	0	0	0	0	0	0.151032	0	0	0	0	0	0	0	0	0	0	0	0	0	0	0	0	0	0	0	0	0	0	0	0	0	0	0
CD8B	0.632222	0.337468	0.298854	0.211672	1.37154	0.371885	0.277961	0.673314	0.566723	0.25217	0.217828	0.115463	0.861134	3.39451	0.0677188	0.807354	0.089675	1.47273	0.271947	1.38613	1.01458	0.979116	0.618948	0.685666	0.26161	0.564113	0.418872	1.49768	0.0620629	0.406089	0.41013	0.324264	0.313825	0.1961	0.0560675	0.134781	2.58182	3.22037	0.405025	0.123003	0.255181	0.45434	0.699628	0.262072	0.0686287	0.42623	0.13642	0.0837193	0.141744
NANOS1	0.143496	0.238451	0.138677	0.182896	0.18523	0.180068	0.370408	0.209998	0.304498	0.184297	0.101078	0.0678658	0.383281	0.0654215	6.67922	0.379564	2.75747	1.02508	0.501443	0.841113	3.27746	0.123548	0.559101	0.152167	0.258975	0.506909	0.206908	0.151079	0.0671975	1.14458	0.301327	0.159318	0.850443	1.57241	0.845548	0.159482	0.184024	0.433723	1.65697	0.930349	1.41134	0.292814	0.0868774	0.175117	2.30881	0.192838	0.360338	0.286505	2.94663
LINC00334	0.0142485	0	0.0432313	0.015134	0	0.0167624	0	0.0457724	0	0	0.0145693	0.0159602	0.145754	0	0	0	0.0371867	0	0.0148384	0.160785	0.0539399	0	0	0	0.0180809	0.0185657	0.028016	0	0.343152	0.0311848	0.017716	0	0	0.0325277	0.0581256	0	0	0.0325715	0.0171385	0	0.128699	0.0523353	0	0	0	0.0662814	0.0435161	0.0650943	0
RNU6-973P	0	0	0	0	0	0	0	0	0	0	0	0	0	0	0	0	0	0	0	0	0	0	0	0	0	0	0	0	0	0	0	0	0	0	0	0	0	0	0	0	0	0	0	0	0	0	0	0	0
RPS18P12	0.669771	0.436055	0.762058	0.741036	1.4548	0.558126	0.49204	1.793	1.66553	0.588836	0.913137	0.750235	0.499581	0.352335	0.580568	0.517684	1.89368	0.304107	1.68563	1.25966	0.369764	0.139516	1.17299	0.575058	0.31872	2.32723	1.15232	0.491098	2.18433	0.183236	0.520481	1.54922	1.98814	1.14676	1.02461	1.09469	0.460146	0.861228	0.872755	3.74635	2.63274	1.02504	1.08045	0.0851421	1.16126	4.58694	0.767079	4.3348	0.402935
AXIN2	0.421587	0.341953	0.912253	0.406132	0.624275	0.940036	1.63966	1.79527	0.537261	1.18725	0.739352	0.903286	2.23152	2.20101	0.405247	0.632766	0.490438	1.75839	0.375227	1.20662	0.27373	2.25467	1.27455	0.244562	0.335918	0.45032	0.925332	0.119446	0.343115	0.36479	0.838088	0.38099	0.0761156	0.310554	0.563278	0.764365	0.741898	1.4456	1.24121	0.372915	1.63586	0.324106	0.625613	0.355207	0.220305	0.931166	0.348092	0.182898	0.321036
RPL7P53	0	0	0	0	0	0	0	0.0278413	0	0	0	0	0	0	0	0	0	0	0.0361021	0.048899	0	0	0	0	0	0	0	0	0.0260905	0	0	0	0	0	0	0	0	0	0	0	0.017396	0	0	0	0	0.0537546	0	0	0
WDR90	0.86093	0.950015	1.70823	1.07201	0.697295	1.0815	0.773093	3.21101	1.45805	1.72797	0.997194	1.10193	4.05824	3.83042	1.27152	0.939881	1.6873	2.85557	1.39172	1.81471	1.73317	1.18543	1.02368	1.07746	3.72188	1.77775	6.0563	1.93082	5.09202	2.76519	1.34411	2.09264	0.282101	1.31444	1.29637	4.82595	3.34693	2.01531	2.62106	2.39202	3.19133	7.70013	3.32864	1.56558	2.70202	3.74469	0.447511	2.65915	1.5513
CBR3-AS1	0.632973	0.605048	0.49927	0.398882	0.327038	0.505936	0.351798	0.484025	0.340138	0.40842	0.354581	0.619117	0.43373	0.372807	0.106114	0.533718	0.152815	0.330027	0.186084	0.305444	0.163379	0.300922	0.28369	0.339955	0.257493	0.33543	0.345386	0.112741	0.250727	0.155769	0.207109	0.550614	0.262784	0.504716	0.131785	0.154439	0.34599	0.147118	0.515465	0.327964	0.31611	0.369877	0.290965	0.612145	0.312538	0.223067	0.441667	0.288252	0.223325
RPL7AP31	0.0481555	0.071661	0.0649372	0.0681976	0.0717245	0.018884	0	0.103131	0.0696724	0.0441771	0.0656532	0.0539408	0	0.0253324	0.0703023	0	0.0698221	0.0874593	0.0501493	0.0679255	0.121534	0.0601857	0.0771074	0.13927	0.0203693	0.0418311	0.0473428	0.0434575	0.0241615	0.0351318	0	0.178218	0.234575	0.0366446	0.130965	0.173154	0.018905	0.110082	0.115846	0.172389	0.0644392	0.0294796	0.0690515	0.0979455	0.0534352	0.248901	0.0245119	0.195555	0.033109
ALDH1A1	16.5771	38.2825	136.707	27.4162	7.83507	72.8558	38.0786	174.874	61.3067	70.9851	150.301	216.332	155.547	121.348	5.3758	100.682	4.77583	4.19719	7.16852	169.159	2.21269	80.4011	4.09815	136.386	128.919	79.2876	8.15972	2.5988	616.169	10.352	33.0386	41.8693	1.75758	76.0621	62.2143	59.9374	145.758	2.68767	80.266	25.6719	197.302	230.962	1.19271	12.4758	0.65107	0.292811	31.0194	38.7188	2.54565
RNU6-320P	0	0	0	0	0	0	0	0	0	0	0	0	0	0	0	0	0	0	0	0	0	0	0	0	0	0	0	0	0	0	0	0	0	0	0	0	0	0	0	0	0	0	0	0	0	0	0	0	0
MBD3L2	0	0	0	0	0	0	0.0335059	0	0	0	0	0	0	0	0	0	0	0	0	0	0	0	0	0	0	0	0	0	0	0	0	0	0	0	0	0	0	0	0	0	0	0	0	0	0	0	0	0	0
MIR4789	0	0	0	0	0	0	0	0	0	0	0	0	0	0	0	0	0	0	0	0	0	0	0	0	0	0	0	0	0	0	0	0	0	0	0	0	0	0	0	0	0	0	0	0	0	0	0	0	0
MIR542	0	0	0	0	0	0	0	0	0	0	0	0	0	0	0	0	0	0	0	0	0	0	0	0	0	0	0	0	0	0	0	0	0	0	0	0	0	0	0	0	0	0	0	0	0	0	0	0	0
DZANK1	0.181913	0.259188	0.172237	0.106887	0.138356	0.250436	0.192683	1.57287	0.153297	0.223695	0.229543	0.16258	0.202914	0.754368	0.167397	0.14958	0.252537	0.920866	0.0725532	0.404002	0.135534	0.253964	0.130147	0.237168	0.14489	0.244597	1.05213	0.358894	3.89463	0.194836	0.397025	0.145033	0.070702	0.318093	0.184209	0.235327	0.820523	0.18138	0.409687	0.374103	0.279681	0.881421	0.2664	0.628803	0.354324	0.183049	0.168447	0.380171	0.738463
CASP3	14.864	16.2147	13.7504	12.7935	11.6355	18.1467	8.95449	30.6527	12.3174	17.7787	21.8718	22.2673	53.9003	13.3955	13.8173	27.2944	12.0008	15.5683	11.5175	20.8043	10.2286	24.7237	6.05447	14.8554	36.8436	23.4267	25.9162	10.8739	23.0386	12.5138	11.7404	17.9306	2.72004	8.51853	7.69073	15.1657	24.2504	14.651	17.8629	12.5276	13.8933	25.9023	19.0203	11.964	16.908	11.5378	16.0249	9.6961	14.2221
TRBV1	0	0	0	0	0.0671786	0	0	0	0	0	0	0	0.346038	0	0	0	0	0	0	0.254482	0	0.0563712	0.0541652	0	0	0	0	0	0	0	0	0	0	0	0	0.0442308	0	0.309314	0.0542517	0	0.0452663	0	0	0	0	0	0	0	0
HMGCL	6.85521	5.9884	4.7671	4.66259	5.51658	6.14708	5.41218	9.66189	4.73393	5.48095	4.903	6.65933	3.16987	3.62645	3.40841	3.34923	5.09124	5.84277	3.92553	5.06471	10.636	7.2662	3.88787	3.8082	5.27172	4.43961	5.35511	5.58372	4.76399	2.77973	9.99009	1.65268	8.18008	2.31541	5.0026	4.22714	5.84731	6.65542	6.90586	5.07343	2.92876	4.42803	7.5055	2.97004	6.19497	4.21258	5.25831	3.11319	4.79809
CSF2RBP1	0.327605	0.4022	0.993988	0.869912	0	0.809354	0.0339772	0.210483	1.31531	0.571026	0.100495	0	0.0418904	0.413611	0.0717407	0	0.0855008	0.475993	0.0682338	0.0924204	0	0.0409448	0.15737	0	0.207861	0.0426869	0.0322077	0	0	0.358506	0.1222	0.0909323	0	0	0	0	0.0385837	0.0374447	0.118216	0.175916	1.2494	0	0.0469762	0.499747	0.0545285	0	0.0500269	0	0
SNORD116-26	0	0	0.269895	0	0	0	0.138386	0	0	0	0	0	0	0	0	0.206265	0	0	0	0.376421	0	0	0	0	0	0	0	0	0	0	0	0	0	0	0	0	0.157148	0	0	0	0	0	0	0	0	0.206899	0	0	0
ALDH7A1P3	0	0	0	0	0	0	0	0	0	0	0	0	0.0949515	0	0	0	0	0	0	0	0	0	0	0	0	0	0	0	0	0	0	0	0	0	0	0	0	0	0	0	0	0	0	0	0	0	0	0	0
FAM50A	11.7964	7.74688	10.5376	10.0543	13.0957	12.4805	16.0021	19.6049	10.3746	11.5131	13.5519	12.1013	33.0262	17.7188	13.6046	16.9859	35.94	26.5358	12.6486	26.9861	44.1377	15.0739	4.56035	9.64389	16.2927	35.5528	17.1605	2.85728	36.2108	14.0886	11.3665	21.0252	69.3214	30.1822	34.4023	20.856	29.4613	16.158	16.0617	28.4653	23.5628	22.3517	27.9201	20.5069	19.1446	19.4136	17.6479	16.0187	16.7717
WDR37	3.62359	3.16967	3.08299	2.75428	3.55196	3.6741	4.46986	4.55073	3.4233	3.45719	3.80475	3.90924	2.62367	4.06378	2.21191	3.81954	4.30889	5.97646	4.0755	2.06046	2.28914	4.13822	4.2401	1.96004	9.46083	1.6909	4.23261	3.35387	3.54528	3.81667	3.62688	4.66433	1.70858	3.39679	2.2666	2.37861	3.08073	2.64292	3.39695	3.84695	4.46401	3.69341	5.20895	7.53138	2.85733	4.1614	4.23995	4.05238	2.21654
KIRREL1-IT1	0.0218218	0.0487099	0	0	0	0.0256719	0.0678965	0	0	0	0.0446262	0	0.139516	0	0.0238932	0	0	0.118897	0.0681757	0.0307806	0	0.0272733	0	0.0709992	0	0.0284337	0.0214535	0	0.0656929	0	0.0813972	0	0	0	0.0296734	0.0213996	0.0257006	0	0.157487	0	0.0219006	0.0400762	0	0.133152	0	0	0	0.033231	0.112526
LINC02461	0	0	0	0	0	0	0	0	0	0	0	0.017163	0	0	0.0503301	0	0	0.027828	0.0159566	0.0216127	0.0290024	0.01915	0.0368013	0	0	0	0	0	0	0	0	0	0	0.034979	0	0	0	0	0	0	0.0153775	0	0	0	0	0	0	0	0.015802
MIR548AR	0	0	0	0	0	0	0.233072	0.36096	0	0.82464	0	0.251724	1.14941	0	0	0	0.391004	0.408143	0.23403	0	0	0.561734	0	0	0.28517	0	0	0	0.676522	0	0	0	0	0	0	0.661134	0	0.770573	0	0	0	1.65086	0.644481	0.342809	0	0	0	0.342221	0
TRAV9-2	0.130044	0.181426	0.0657613	0.828757	0.823194	0.0764945	0.101155	0	0.141113	0.417552	0.299188	0.145668	0.0415714	1.84708	0	0.653346	0.0565665	0.826646	0.169286	0.412725	0.184614	0.893926	0.624687	0.0705187	0.0412556	0.0847238	1.11868	0.396081	0.0489362	0.284621	0.0404231	0.18048	0	0.185548	0.132627	0.191293	0.344609	3.71596	0	0.29096	0.163143	0.597074	0.233093	0.0495942	0.270567	0.201648	0.595752	0.0495091	0.43588
PBLD	0.500289	0.632998	0.403278	0.370914	0.402084	0.713845	0.675556	1.90551	0.427309	0.608913	0.845837	0.646392	0.297687	0.625374	0.414902	0.474744	0.711019	0.679213	0.936256	0.653277	0.337531	1.16697	0.458038	0.690312	1.36713	0.380798	0.869252	0.596759	0.32433	0.861869	0.933061	0.391842	0.0452414	1.37675	0.481596	1.08808	1.0355	0.617114	1.28694	0.594027	0.425041	0.709562	0.617939	2.58797	0.630716	0.437801	1.03627	0.859919	0.922079
GNRHR2P1	0.0406002	0.0453134	0	0.0215617	0	0.143291	0	0	0.0440559	0.018623	0.0207572	0.0227389	0.129787	0	0	0.031381	0.0176602	0	0	0.0859026	0	0	0.0243786	0	0.0772807	0.052902	0.0199575	0	0	0.0444297	0	0	0	0.0231715	0.0552086	0.199074	0.0239084	0.0232027	0.0244176	0	0.0407468	0	0.0582178	0	0	0.0944327	0	0.0618276	0
NRBF2P5	0.0162556	0.0544278	0.0164403	0	0.0726347	0.0573708	0.118015	0.02611	0.0176391	0	0.0166216	0.0910422	0.166286	0.128269	0.0177986	0.150772	0.127275	0.147615	0.0677143	0.252221	0	0.0203165	0.0780859	0.105778	0.330045	0.0847238	0.223737	0.088018	0.195745	0.106733	0.0404231	0.09024	0	0	0.0884178	0.382585	0.0382899	0.0371596	0.195526	0.14548	0.244714	0.179122	0.0932371	0.570333	0.08117	0.050412	0.0992919	0.0742637	0.0167646
NINJ2	0.844368	0.481665	0.778058	0.956632	1.69547	0.522426	3.87914	1.1955	0.923023	0.958221	0.61396	0.364311	1.04769	1.52996	10.3409	0.589788	1.42016	2.91938	0.846759	2.4085	3.39775	2.04808	1.08912	1.39058	5.45263	1.23061	1.05763	0.846658	3.84111	0.9993	4.84489	0.746507	0.422733	0.949522	0.603857	5.50794	1.80475	2.32338	0.511576	0.682905	1.54418	0.539874	3.0852	1.28805	1.63444	0.620698	1.06016	1.49538	0.735351
RNA5SP476	0	0	0	0	0	0	0	0	0	0	0	0	0	0	0	0	0	0	0	0	0	0	0	0	0	0	0	0	0.187193	0	0	0	0	0	0	0	0	0	0	0	0	0	0	0	0	0	0	0	0
KCTD13-DT	0.189015	0.105478	0.367621	0.200761	0.140762	0.359203	0.113097	0.268569	0.0946627	0.193407	0.0966353	0.187293	0.176619	0.481861	0.437794	0.337141	0.449033	0.382895	0.189269	0.512718	0.0825629	0.308922	0.104765	0.654399	0.221403	0.236813	1.64383	0.610132	0.0765982	0.15911	0.171741	0.262321	0.0663985	0.348519	0.306451	1.41157	0.34248	0.398843	0.227352	0.156148	0.795269	0.34713	0.229336	0.365961	0.774417	0.0225452	0.399647	0.232485	0.367375
TTC16	0.0100545	0.00897731	0.0183037	0.00427172	0.0119804	0.0307539	0.014599	1.53099	0.00436409	0.0719456	0.0493481	0	0.0282842	0.158675	0.00220178	0.0155427	0.00699756	0.116869	0.0104707	0.0624019	0.00761255	0.0477518	0.0120745	0.0152661	0.0127588	0.0366826	0.0158156	0.0190545	0.0211878	0.0132034	0.0625067	0.00558156	0.00367329	0.0137719	0.0164066	0.0492996	0.542346	0.0712507	0.0314438	0.010798	0.0464175	0.0480096	0.043252	0.0214727	0.0167352	0.028063	0.00921217	0.00918678	0
RNA5SP170	0	0	0	0	0	0	0	0	0	0	0	0	0	0	0	0	0	0	0	0	0	0	0	0	0	0	0	0	0	0	0	0	0	0	0	0	0	0	0	0	0	0	0	0	0	0	0	0	0
MIR4796	0	0	0	0	0	0	0	0	0	0	0	0	0	0	0	0	0	0	0	0	0	0	0	0	0	0	0	0	0	0	0	0	0	0	0	0	0	0	0	0	0	0	0	0	0	0	0	0	0
MIR554	0.133431	0.14892	0.269895	0	0	0.156973	0	0	0	0	0.136435	0	0.341232	1.47403	0	0.206265	0.696475	0	0	0.564631	0	0	0	0.578841	0	0.17386	0.524716	0	0.401685	0	0	0.37036	0	0	0.362881	0.785097	0.942889	0	0.160495	0	0.267826	0.245049	0	0.610629	0	0	0.203755	0.203194	0.412828
TICRR	1.04433	1.02433	3.22872	1.08818	1.62585	1.03847	0.60243	0.134683	1.65929	2.15526	0.564319	1.76407	6.12122	1.66977	3.81431	1.35984	2.19371	1.01618	1.69882	3.20849	0.565605	0.788847	0.972189	3.8955	3.76864	0.957494	0.993726	1.61591	2.20989	3.63703	0.940211	2.10737	0.353684	0.753509	1.54447	4.66909	1.23354	1.71292	0.588646	1.78466	6.46301	2.02152	1.47344	1.73494	1.65196	1.25528	2.19072	1.85036	0.915082
ADGRF5P2	0	0	0.00780891	0.00820098	0	0.00908343	0.0240237	0.0124019	0.00837832	0	0.007895	0.0172975	0.0493645	0.0243704	0.00845408	0.0238715	0.00671706	0	0	0	0	0.0289501	0.00927241	0.0167477	0.00979789	0	0.00759083	0.0209036	0	0	0	0.0642939	0	0	0	0.00757176	0	0.0176502	0	0	0.00774902	0.0141801	0.0110716	0.0117783	0	0.0119725	0.0353716	0.011758	0.0238888
SEPTIN7P5	0	0	0	0	0	0	0	0	0	0	0	0	0	0	0.0458344	0	0	0	0	0	0	0	0	0.0453993	0	0	0	0	0	0	0	0	0	0	0.0569225	0	0	0	0	0	0	0	0	0	0	0	0	0	0
EHHADH	3.6166	3.67751	2.2051	2.91214	2.59795	3.39222	2.08039	3.76035	2.24169	2.42523	2.95676	3.47106	3.51629	4.10756	6.67844	9.07073	2.20264	3.71237	3.11071	5.32819	2.59999	5.26267	2.91621	8.45354	9.22022	4.43899	6.62616	5.95079	2.74035	6.77019	4.63569	2.49638	1.45371	2.47005	12.152	12.7807	3.99304	9.95268	5.20904	3.53184	7.08427	3.24841	3.81032	4.15747	2.32259	3.44844	6.03462	2.95089	7.86166
MCCD1P1	0	0.0435865	0	0	0.0581668	0	0.0405033	0	0	0	0	0	0.199745	0	0	0	0	0	0	0.0550859	0	0	0.0937983	0.127063	0.247785	0	0.268757	0	0	0	0	0	0	0	0.0531046	0.0382974	0	0	0	0	0.039194	0.0717217	0	0	0.065002	0	0	0	0.0402759
RNU6-875P	0	0.134871	0.122217	0	0	0	0	0	0.131129	0	0	0	0.46356	0	0	0.186806	0	0	0.125846	0.170455	0	0	0	0.524233	0	0	0.237607	0.327161	0	0	0.300504	0	0	0.275872	0.328647	0.948041	0.142323	0	0	0	0.242559	0.221931	0	0.184341	0	0	0	0.184024	0
EYS	0.0127568	0.0301505	0.0166965	0.00956445	0.0156475	0.0229528	0.0303526	0.0554444	0.0138426	0.018587	0.0276228	0.0252166	0.107467	0.0722395	0.0394385	0.0278403	0.0345994	0.0299831	0.0171924	0.0656255	0.018465	0.0825324	0.016221	0.0122075	0.039994	0.0234666	0.0641832	0.0822791	0.0440512	0.0229931	0.04012	0.0333259	0.0630548	0.058245	0.191836	0.1538	0.169687	0.0463156	0.0216625	0.0228337	0.0557303	0.0385877	0.0301286	0.0263282	0.0124901	0.0151266	0.0481278	0.0285685	0.0270866
RNGTT	3.0877	5.11831	4.81464	4.33126	4.10216	3.74283	3.2402	3.18079	3.9895	4.47001	3.94586	3.94022	5.1343	5.67474	3.45783	5.99359	4.10065	3.56818	3.09342	3.09467	2.17504	4.88163	4.05539	6.03897	4.76134	3.11336	6.87553	5.93975	5.27126	4.64781	4.12423	4.57089	2.0562	3.16158	3.10029	6.84804	5.10035	6.46867	3.76725	2.83565	5.98587	4.28766	4.12115	6.20069	2.58051	2.51309	6.54935	4.96394	4.99291
TUBB8	0.0386731	0.0143875	0.0217293	0.0182562	0.0128002	0	0.00445659	0.0276078	0.0326392	0.011826	0.0131813	0.0336926	0.131868	0.0271254	0.0047049	0.0464978	0.0336439	0.00780415	0.0223746	0.05455	0	0.0322229	0.015481	0.0745639	0.103603	0.0503909	0.00844897	0.0290834	0.00646792	0	0.00534274	0.0119271	0	0.0294288	0.0175293	0.00842774	0.116398	0.0294684	0.0671913	0.0384564	0.0474377	0.0473493	0.0924239	0.0983233	0	0.00666298	0.0328086	0	0.0132947
RPS17P15	0	0.0409638	0	0	0	0	0	0	0	0	0	0	0	0	0	0	0	0	0	0.0517713	0	0	0	0	0.0465751	0.047824	0	0	0	0	0	0	0	0.0418946	0	0	0	0	0	0	0	0	0	0	0	0	0	0	0
LINC00440	0.0174515	0	0	0	0	0	0	0	0	0	0	0	0	0	0	0	0	0	0	0	0	0	0	0	0	0	0	0	0.0262682	0	0	0	0	0	0	0	0	0	0	0	0	0	0	0	0	0	0	0	0
SNORD112	0	0	0	0	0	0	0	0	0	0	0	0	0	0	0	0	0	0	0	0	0	0	0	0	0	0	0	0	0	0.364093	0	0	0	0	0	0	0	0	0	0	0	0	0	0	0	0	0	0	0
COL9A3	0.349997	0.346238	0.480013	0.659009	0.0987307	0.433585	0.170498	0.494031	0.385542	0.158109	0.376857	1.08703	0.528906	0.790867	0.560316	0.303313	10.4055	1.81067	0.820098	2.47217	0.722712	0.457317	0.598632	0.488858	0.333102	0.763532	0.205933	1.06241	3.95116	0.615137	5.23198	1.80312	0.343887	0.0998758	0.389397	2.95382	0.924348	0.387918	0.31574	1.02987	0.183614	1.12973	1.30791	1.0759	0.50753	1.30744	0.246986	0.0847937	0.199621
MAPRE1P1	0	0.0358754	0.0162547	0.0170708	0.0239382	0.0378153	0.0166689	0.0516304	0.0174399	0	0.0493016	0	0.0616529	0	0.0351953	0.0248449	0.0559278	0	0	0.090681	0	0.0200871	0.0579031	0.0348612	0.0611846	0.0628253	0.0158007	0.021756	0.0725754	0.0351758	0	0	0	0.0366906	0.0218548	0.0472831	0.0189288	0.03674	0.0193318	0.0287675	0.0483901	0.0295166	0.0230461	0	0	0.124607	0	0.0734251	0.0331506
CLIP3	1.46364	0.451025	0.642254	0.753853	0.65248	0.803009	5.42744	0.600005	0.681716	0.327112	0.375017	0.536348	0.920566	2.96904	1.25306	1.54863	0.570179	4.10145	1.42875	8.27726	1.81909	2.63145	2.98931	1.41795	0.779984	1.03542	0.991564	0.62518	1.16033	1.89527	3.00209	0.443018	0.341181	2.91494	0.863526	1.93485	1.57981	3.9358	0.588196	0.644309	2.97193	2.80026	2.00623	1.11895	0.972204	1.79561	1.68017	1.38077	0.938604
HMGN2P6	0.0469208	0.104735	0.0949083	0.0996735	0.139771	0.110399	0.194653	0.15073	0.407315	1.29133	0.239887	0.0525577	0.359981	0.222145	0	0	0.244914	0.0852168	0.0977268	0.132368	0	0.175928	0.0563477	0.101774	0.238164	0.244551	0.322902	0.254059	0.35313	0.102693	0.0583396	0.130236	0.25713	0.107115	0.19141	0.138039	0.221044	0.268148	0.112875	0.419921	0.188361	0.0861711	0.067281	0	0.234293	0.145512	0.1433	0	0
CAP1P2	0.145458	0.233369	0.101139	0.135185	0.0947843	0.171122	0.0848586	0.219035	0.108514	0.150121	0.167325	0.203666	0.116246	0.0573889	0.0995409	0.210803	0.308446	0.132089	0.11361	0.0769405	0	0.238607	0.152847	0.118315	0.0922907	0.367217	0.160878	0.369188	0.0821045	0.318355	0.113036	0.201871	0.0332134	0.0830161	0.160708	0.231796	0.18202	0.238992	0.404597	0.195268	0.775535	0.200352	0.104288	0.0554723	0.302635	0.56387	0.180473	0.636837	0.356281
BTF3P11	0	0	0	0	0	0	0	0	0	0.0246355	0	0	0	0	0	0	0	0	0.0279659	0.151515	0	0	0	0	0	0.0699815	0	0	0.0404211	0.0587739	0	0.0745378	0	0.0306524	0	0.0263345	0	0	0	0.0480664	0	0	0	0	0.0446974	0.0832802	0	0	0
GAD2	0	0.00465376	0	0	0	0.00490541	0.00432457	0.00334875	0	0	0	0.00467065	0.00799762	0	0	0.00322289	0	0	0.00217118	0.00588157	0	0	0	0.0022611	0	0.00271657	0	0	0	0	0.00777672	0.0173606	0	0.00475951	0	0	0.00491088	0	0	0.00373172	0	0	0	0	0	0	0	0	0
BMP2KL	0	0	0	0	0	0	0	0	0	0	0	0	0.0534829	0	0	0	0	0	0	0.0589982	0	0	0.0125575	0.0113406	0	0	0.0102802	0	0.0157395	0	0	0	0	0	0	0	0.0123153	0	0.0125775	0	0.0104944	0	0	0	0	0	0	0	0
TMEM249	0.00573383	0	0.00579901	0.0182705	0.00854016	0.0269819	0	0.0092098	0.0311093	0.0315607	0.00586294	0	0.0659857	0.0361956	0.0439468	0.0177273	0.753216	0.239515	0.0358273	0.153669	0.141091	0.0143325	0.0275433	0.0186556	0.0145521	0.276433	0.0225482	0.0310466	0.379749	0.150592	0.320816	0.0636608	0.010474	0.0327243	0.0155938	0	0.0675301	0.0131073	0.0758649	0.0205261	0.0978271	0.105303	0.0493313	0.0962137	0.0954371	0.115582	0.00875582	0.0611218	0.100528
B2M	292.234	347.285	180.084	238.321	682.146	259.398	301.445	847.586	315.467	236.81	376.973	180.881	620.491	824.204	304.358	151.836	683.069	933.931	1120.75	568.508	884.802	1106.89	235.522	653.007	1032.79	425.109	394.125	1571.12	783.523	851.011	355.288	513.9	282.606	194.759	474.709	297.855	689.183	1333.31	670.812	575.228	380.303	395.326	793.521	899.207	530.185	372.307	368.003	205.923	337.764
LINC00540	0.0188304	0.388802	0.233294	0.270008	1.01669	0.0387673	0.034177	0.173913	0.0664077	0.630527	0.423597	0.0949168	0.0541757	0.118869	0.0103089	0.029109	2.5842	0.0341995	0.0147075	0.106244	0.160392	0.0117673	1.7356	0	0.0179214	0.024536	0.0555378	0.00637249	0	0.175155	0.0117065	0.0261334	0.309577	0.0107469	0.0320072	2.32211	0.0332662	0.23137	0.039637	0.0926882	2.1119	0.00864561	0.0135007	0.854566	0	0	0.00718872	0.0143378	5.31139
RPL23AP15	0	0	0	0	0	0	0	0.0448251	0	0.0256016	0	0	0.0356844	0	0.0611125	0.0431403	0.024278	0.0506845	0	0.0393642	0.0528235	0.0348789	0.033514	0.0302662	0.10624	0.0727259	0	0	0	0	0	0	0	0	0.0379484	0.0821016	0	0	0	0.0499514	0	0	0	0	0	0.129819	0	0	0
NPAS1	0.501064	0.293458	0.431498	0.500587	0.229063	0.531106	0.102905	0.64545	0.285314	0.450566	0.725401	0.372321	1.40193	1.48757	0.559492	0.582846	1.48898	0.765862	0.50631	1.06366	1.19258	0.440228	0.256184	0.67793	1.81937	0.885597	0.804755	0.624546	1.26946	0.2063	0.437954	0.206552	0.897166	0.436031	0.823018	0.666511	2.03331	0.31754	0.578825	0.612707	0.886252	1.12977	2.65343	2.17197	0.751425	1.23082	1.24999	0.302194	0.143259
RPL7AP50	0.451148	0.37764	0.831074	0.616095	0.767949	0.701344	0.434481	1.39753	1.32877	0.901658	0.922613	0.57754	0.865312	0.228852	1.44664	0.747223	0.883078	0.819367	1.82897	0.863637	4.23923	0.362477	0.638537	1.4329	0.838293	1.84751	0.475215	0.56708	0.654822	1.37531	0.420706	1.69946	2.41346	0.974747	0.942122	1.27986	0.740079	0.681399	0.562034	1.93227	1.24514	1.12445	1.52487	0.639048	0.750916	2.09866	0.492088	1.22683	0.614829
SNORA21	0	0	0	0	0	0	0	0	0	0	0	0	0	0	0	0	0	0	0	0	0	0	0	0	0	0	0	0	0	0	0	0	0	0	0	0	0	0	0	0	0	0	0	0	0	0	0	0	0
MRPL45P1	0	0	0	0	0	0	0	0	0	0	0	0	0.0716811	0.0221173	0.03069	0	0.268227	0.0509063	0	0.177914	0	0.0175158	0	0.0151993	0	0.018261	0.0275562	0	0	0	0.0174253	0	0	0	0.933804	0.027487	0.0165057	0.160185	0.084286	0.05017	0.337566	0.0257382	0	0.342059	0.0466535	0.0217312	0.535025	0	0
PLEKHM2	25.2738	18.3716	31.8783	28.5575	26.4705	25.1011	35.9136	12.6333	20.7685	23.6961	20.673	16.12	16.4586	30.5582	31.1163	19.8495	27.1642	43.5202	28.9092	23.3764	28.187	22.7557	27.7206	24.5557	26.4287	37.9243	24.8442	27.2419	16.1656	31.6807	28.488	17.3029	40.6783	18.7678	17.1732	19.5768	28.767	29.4451	21.3694	22.2157	18.5942	26.1443	33.0458	29.6468	43.5103	32.9979	22.2322	25.2516	32.818
IGKV2D-30	0.25943	0.0361933	0	0.0344441	0.0966011	0	0	3.28153	0	0.475995	0.033159	0	0	4.35011	0	0.350911	0	1.35462	1.6548	0.274453	0.0613822	0.12159	0.506274	0.0351701	0.288058	0.211273	1.11585	0.0877952	0	0.42585	0	0	0	0.0740314	0	0.159007	3.39918	0.555983	0.546088	0.290224	0.0976377	0	0.651007	0.791499	0	0.100569	2.07985	0.0987676	0.401332
RIPOR3	0.221697	0.0880289	0.0883931	0.271701	0.196852	0.180562	1.17397	0.287614	0.275263	0.0449785	0.050133	0.0262657	0.0844988	0.71993	0.224069	0.425093	0.832664	1.2389	0.586068	0.625426	0.35104	0.479563	0.437757	0.138714	0.516666	0.502745	0.888586	0.389556	0.583977	1.95486	0.394921	0.28401	0.0817732	0.121661	0.0376831	0.332382	0.700459	0.74313	0.410251	0.358662	0.359419	6.82761	1.61394	0.396721	0.496737	2.34686	0.88867	0.107126	0.562804
HNRNPA1P59	0.0139536	0.0622935	0.0282244	0.0148207	0.0831317	0.262648	0.0289435	0.0672376	0.0757061	0.153609	0.0428033	0	0.124895	0.220209	0.0305562	0.129421	0.12139	0.0760267	0.0290626	0.137775	0	0.209273	0.134056	0.151331	0.495786	0.109089	0.28808	0.245549	0.0630094	0.0916181	0	0.0774609	0.0509778	0	0.0569225	0.547344	0.115037	0.047846	0.167837	0.0749271	0.182051	0.281887	0.0400168	0.234141	0.232251	0.151456	0	0.297486	0.129515
ZNF383	0.55243	0.552016	0.583336	0.43805	0.886276	1.08854	1.01962	0.901992	0.693578	0.707831	0.518186	0.874498	0.992439	1.38099	0.506558	0.4611	0.528252	0.950799	0.442174	1.54343	0.138269	0.975743	0.509901	0.812042	2.01615	1.00933	1.44679	0.698361	1.74323	0.55624	0.650919	0.701206	0.478151	0.496812	0.515285	0.399964	1.12739	1.01062	0.768818	0.8635	0.650647	1.36671	1.00382	0.494481	0.94736	0.906159	0.646052	0.820403	0.356277
Y_RNA	0.126825	0	0	0	0	0.149202	0.131536	0.20371	0	0	0	0	0	0	0	0	0	0	0.396229	0.357786	0	0.475527	0.152306	0.137546	1.12656	0	0	0.171679	0	0.277576	0	0	0	0	0.172458	0.497487	0.298737	0.144959	0	0.227007	0	0	0.181858	0.193467	0.633287	0.196657	0.193668	0.193135	0.392391
EME1	0.318873	0.729141	0.444418	0.322169	0.283806	0.471205	0.250053	0.243598	0.417749	0.713486	0.186884	0.370249	2.58068	1.77973	1.97989	0.817545	1.49867	1.45489	0.992177	2.69322	0.964245	1.13242	0.476338	1.88097	1.44091	0.927255	1.63245	1.98978	3.19007	2.15328	1.23778	1.48953	0.277035	0.506016	0.898941	3.74863	0.783165	1.28452	1.61372	0.877015	2.06455	1.74971	2.18583	2.2779	1.65698	1.23612	0.80166	2.06673	1.84883
SNORD15B	0.175471	0.293761	0	0.0931879	0	0.103215	0.636956	0.140923	0.190406	0.241461	0.089711	0	1.79497	0.13846	0.0960638	0.271252	0.38163	0.318687	0.182736	0	0.166068	0.109653	0.632175	0.285456	0.222667	1.14319	0.0862547	0.356292	0.528243	0.960108	0.109087	0.487049	0	0.200291	0	0.516228	0.10333	0.20056	0.738715	0.471117	0.176105	0.805641	0.880643	0.803019	0	0.136043	0.133976	0.668034	0.542898
ZNF283	0.389827	0.472656	0.489239	0.404643	0.504086	0.829662	0.617484	0.520842	0.532605	0.487666	0.514563	0.535901	0.620816	0.668341	0.615026	0.397179	0.527198	0.859252	0.422575	0.909783	0.342107	0.823835	0.719246	0.693744	0.751013	0.544886	1.16542	0.820325	0.461418	0.500281	0.27099	0.368874	0.368995	0.428786	0.537319	0.366646	0.490422	0.435439	0.517916	0.865854	0.380565	0.761486	0.419238	0.613585	0.575118	0.629198	0.551991	0.4992	0.325283
MIR4753	0	0	0	0	0	0	0	0	0	0	0	0	0	0	0	0	0	0	0	0	0	0	0	0.167376	0	0	0	0	0	0	0	0	0	0	0	0	0	0	0	0	0	0	0	0	0	0	0	0	0
ALG13	1.42237	2.04028	1.49902	1.3099	1.73334	2.20955	2.05521	2.83762	2.18886	1.60141	2.18985	1.9988	2.662	2.3544	2.12371	1.49416	1.23599	2.53924	1.89365	2.46457	1.42875	1.91507	1.41698	2.59262	2.72792	1.71013	1.35387	1.73286	2.87328	3.16258	1.00685	1.62407	0.86214	1.00365	5.009	1.71503	2.44235	1.80309	3.05428	3.3878	3.04317	3.13168	1.98626	3.11902	1.9989	2.27822	1.42168	1.60237	1.6236
LINC02659	0	0	0	0	0	0	0	0	0	0	0	0	0	0	0	0	0	0	0	0	0	0	0	0	0	0	0	0	0	0	0	0	0	0	0	0	0	0	0	0	0	0	0	0	0	0	0	0	0
MTRNR2L7	0.00834487	0	0	0	0.0124291	0	0.00865478	0.0134037	0	0	0.00853277	0	0	0	0	0	0	0	0	0	0	0	0	0	0	0	0.00820403	0	0.0125608	0	0	0.0231626	0.0304871	0	0	0.0327337	0	0	0	0	0.008375	0	0	0	0	0.0129396	0	0	0
SMARCA2	14.4902	13.7584	12.8657	11.0025	12.9988	18.7085	21.0584	24.0345	10.727	11.6766	15.4574	15.9482	15.1803	23.7874	17.6481	13.0654	3.1196	8.68358	5.81211	14.7758	2.12883	22.8126	11.3501	14.9932	15.8066	3.83044	24.1206	21.6009	5.41087	7.00975	9.55383	5.01831	1.11592	1.68885	12.9335	10.2085	11.572	15.9122	12.498	9.06046	9.36308	6.78666	6.20527	4.06962	2.57435	12.5088	9.41493	13.9732	7.08141
CCT6P3	0.186259	0.397526	0.247863	0.177009	0.267686	0.492062	0.366018	0.351659	0.276574	0.437669	0.180429	0.219616	0.91088	0.752914	0.286231	0.25762	0.588451	0.617213	0.43218	0.949502	0.340186	0.196034	0.243301	0.606011	1.1569	0.357656	0.247366	0.406949	0.850916	0.379047	0.27628	0.925144	0.19698	0.630353	0.355475	1.13438	0.577279	0.489274	1.10446	0.573192	0.436173	0.654131	0.951185	0.877312	0.348092	0.729637	0.234526	0.184118	0.256122
RARB	4.04342	2.44782	1.62945	1.63766	1.64623	5.91445	1.28287	8.18091	1.18807	3.57269	5.66497	5.35197	0.779748	1.58572	1.66923	0.27316	1.17254	1.40957	0.559279	6.64178	0.196748	5.50391	0.607495	0.409588	2.45777	0.284422	0.579076	0.412735	0.161674	1.19815	6.69896	0.278897	0.0949371	4.13286	16.8058	5.98687	1.60778	1.22766	3.51325	1.55042	5.01081	0.59814	0.442176	0.422832	0.219147	0.376079	2.29626	4.14192	0.253705
KCNJ3	0.017696	0.00564293	0.00767021	0	0.124255	0.00892209	0.0603033	0.00812106	0.00548634	0.00231915	0.00516985	0	0.0193951	0.00797917	0.00553594	0	0.0043985	0.00918262	0	0.049922	0.00478507	0	0	0.0027417	0	0	0.00248533	0	0	0	0.00942967	0	0.00923577	0.00288558	0.0034376	0	0.00297735	0.0173367	0	0.0045249	0.0126856	0	0	0	0	0	0	0	0
IVL	134.591	254.924	253.895	306.03	115.27	102.658	37.8375	0.43959	402.786	224.423	164.516	121.737	5.66004	80.7482	27.1451	391.163	24.3938	225.856	62.1446	3.90233	254.431	33.677	433.423	97.9099	66.5212	100.221	49.0392	53.5488	1.14629	48.57	36.4103	535.234	189.408	92.9157	18.1707	2.22292	284.999	160.601	199.825	336.44	55.6202	0.666515	103.014	114.863	189.371	20.4066	67.3579	2.50967	52.3328
LENG1	2.79945	2.87411	1.99954	2.45286	3.35301	2.92202	4.43698	6.39123	4.93969	3.39883	2.93894	2.78218	3.87703	4.41798	4.23852	10.5043	7.32067	6.90985	4.15244	6.65547	7.56311	3.70646	2.58377	4.51361	5.97692	6.19132	3.56072	3.95819	3.47606	4.81797	4.41032	2.14434	17.9816	2.74029	5.11705	3.64953	5.69402	4.80434	4.99594	7.25597	3.3598	3.84451	8.18328	3.39608	4.74253	5.28117	3.71675	3.26375	2.71578
RBPMSLP	0	0	0	0	0	0	0	0	0	0.0234086	0	0	0.946205	0.0402694	0	0	0.0221984	0.046343	0	1.18775	0	0	0	0	0	0.199489	0	0	0	0.0558469	0.158633	0	0	0	0	0.025023	0.0601045	0.174991	0	0.0913454	0	0	0	0	0	0.0791328	0	0.155431	0
C4orf36	0.89933	1.32384	0.754683	0.648	1.14038	0.957923	1.16465	1.39377	0.698938	0.860708	0.971773	0.740555	0.304583	0.636761	1.09914	0.319378	0.828898	0.750457	0.594845	0.668557	0.648706	1.00856	0.531251	0.492948	1.03635	0.978632	1.15896	2.16169	0.863432	0.787325	0.988242	1.55172	0.23532	0.452231	0.601543	0.486253	1.34545	0.452839	1.04666	0.565579	0.629365	0.700831	1.41853	1.56469	1.10042	0.682179	1.33991	0.351637	1.4514
TLCD4-RWDD3	0.0587886	0.0947745	0.151945	0.062442	0.0389163	0.161376	0.0745211	0.251807	0.0212641	0.101871	0.100187	0.0585344	0.116934	0.195864	0.0214564	0.0807809	0.113652	0.272859	0.0816301	0.165848	0	0.138786	0.0784443	0.0779266	0.265248	0.13618	0.166967	0.114949	0.255636	0.0857781	0.0649738	0.0906541	0	0.044736	0.0710588	0.179359	0.0846244	0.223981	0.204281	0.210453	0.163891	0.575822	0.131131	0.0896793	0.32617	0.15193	0.129672	0.159156	0.101049
HBZP1	0	0	0	0	0	0	0	0	0	0	0	0	0	0	0	0	0	0	0	0	0	0	0	0	0	0	0	0	0	0	0	0	0	0	0	0	0	0	0	0	0	0	0	0	0	0	0	0	0
MIR4744	0.156212	0	0.157988	0	0	0	0	0	0	0	0	0	0	0.246527	0.17104	0	0	0	0	0	0	0	0.187597	0	0	0	0	0	0	0	0	0	0	0	0	0	0	0	0	0	0.313552	0	0	0	0	0	0	0	0
MIR4452	0	0	0	0	0	0	0	0	0	0	0	0	0	0	0	0	0	0	0	0	0	0	0	0	0	0	0	0	0	0	0	0	0	0	0	0	0	0	0	0	0	0	0	0	0	0	0	0	0
RN7SKP143	0	0	0	0	0	0	0	0	0	0	0	0	0	0	0	0	0	0	0	0	0	0	0	0	0	0	0	0	0	0	0	0	0	0	0	0	0	0	0	0.0739603	0	0	0	0	0	0	0	0	0.0426145
LINC02373	0	0.0675951	0	0	0	0	0	0	0	0.0277804	0	0	0.0774427	0	0	0.0468119	0.0790327	0.164994	0.0946079	0.0427144	0.114638	0.0378473	0	0	0	0.0394577	0.0297711	0.0409918	0.273488	0	0.0753036	0	0	0.069131	0	0.0296963	0.0356648	0.034612	0.0728486	0.0542026	0.0303916	0.055614	0.130267	0.0461941	0.15121	0	0.0462423	0	0
LINC01103	0	0	0	0	0	0	0	0	0	0	0	0	0.0674501	0.0138746	0	0	0	0	0	0.0372029	0	0	0	0	0.0111563	0	0	0	0	0	0	0	0	0	0	0	0.0103543	0.0100486	0	0	0	0	0	0	0	0	0	0	0
TRAV11	0	0	0	0	0	0	0	0	0	0	0	0	0.096632	0	0	0	0	0	0	0.106597	0	0	0	0	0	0	0.0742961	0	0	0	0.0469815	0	0	0	0	0.0370547	0	0.0431884	0	0	0	0	0	0	0	0	0	0	0
DUSP28	0.666543	0.655266	0.537899	0.502546	1.54317	0.869467	1.90555	1.3036	0.667063	0.86177	0.829869	0.750488	0.644743	0.8557	0.7941	0.432439	0.471703	1.09766	0.971076	0.764817	0.849818	0.681986	0.47281	0.677942	1.34543	0.927005	0.594179	0.490874	1.22162	0.786103	0.266232	0.546403	0.826435	0.741113	0.502496	0.568978	1.40734	0.675004	0.909743	0.785068	0.908109	0.945048	1.53023	1.23805	0.390888	0.390928	0.606486	0.899333	0.498644
PCDHA9	0	0.00141899	0	0	0	0	0.00263724	0.00612646	0.00137962	0	0	0	0.0503973	0.00601942	0.00139209	0	0.00110607	0	0.00397212	0.0251072	0.00240655	0.00476707	0	0.00137888	0	0.00165663	0.00249989	0	0.00191373	0	0	0.00352899	0	0.00145124	0	0	0.00149739	0.00435957	0.00152928	0.0045514	0	0	0	0	0.00211619	0	0	0	0
SINHCAF	5.76511	5.53648	6.68259	4.53278	6.59856	7.36692	2.69492	15.9679	9.69202	6.46434	11.7488	8.73426	24.8907	17.0289	15.9041	12.1537	8.30536	7.26095	4.0474	12.8093	1.65352	10.8456	5.17314	26.0515	15.1405	17.8898	9.52815	6.24441	11.5658	9.28164	14.8156	19.9237	1.08283	12.7974	22.8244	25.5777	17.577	6.33215	9.20749	7.47902	15.0139	13.9192	12.2771	10.7627	12.4816	11.8075	17.2941	18.0575	5.38257
CRLF2	0	0.0497883	0.0257811	0.0609198	0.0569514	0.119955	0.105752	0.061417	0.0553219	0.0584633	0.110777	0.049969	0.171125	0.372121	0.0139555	0.0689602	0.0388086	0.370375	0.146007	0.233718	0.325692	0.223017	0.107145	0.0898499	0.274955	0.0498227	0.156632	0.163906	0.0671473	0.19527	0.0475424	0.159199	0	0.0218227	0.0173316	0.0999924	0.285212	0.225805	0.0536579	0.102661	0.166292	0.280892	0.127934	0.349972	0.190931	0.256926	0.437922	0.0194095	0.16431
Metazoa_SRP	0	0	0	0	0	0	0	0	0	0	0	0	0	0	0	0	0.131617	0	0.105037	0.0711346	0	0	0	0	0.0639949	0	0.099159	0	0.0759089	0	0	0	0	0	0	0	0	0	0	0	0.0506127	0.092617	0.0723138	0	0	0.0781982	0.0770099	0	0
PPP3CA	7.09639	7.59109	6.66015	7.31817	11.0381	13.2367	14.86	11.2445	7.19379	8.30896	13.942	10.9711	6.99718	8.61658	16.5409	9.76206	12.1141	14.6645	8.51357	9.94045	14.2788	20.0663	9.5756	13.0341	21.4463	17.3566	24.452	9.86222	1.13547	13.0684	13.8614	23.9872	6.01017	10.5824	14.2608	12.029	17.7921	9.85514	10.3652	9.1614	9.01596	1.69678	12.3109	25.991	9.11639	8.06991	18.8626	12.4942	14.7538
MIR6846	0	0	0	0	0	0	0	0	0	0	0	0	0	0	0	0	0	0	0	0	0	0	0	0	0	0.278177	0	0	0	0	0	0	0	0	0	0	0	0	0	0	0	0	0	0	0	0	0	0	0
LDHAP4	1.00113	3.86775	3.24524	2.80833	2.77196	2.52163	5.25813	1.31942	0.208912	2.67285	1.54864	2.1853	3.85681	2.43069	9.2331	1.68649	1.03843	2.28446	0.41436	4.67093	2.84246	0.850199	5.73392	5.09473	0.0814364	7.30841	7.69724	11.4497	1.64216	1.88212	2.5853	0.285006	1.43019	4.4098	5.63739	6.70872	0.21163	7.1444	4.12204	3.3082	3.01425	0.966446	2.19014	5.69757	10.4894	3.32366	0.627191	3.81141	3.77254
METAP1D	0.689329	0.672077	0.523541	0.561049	1.14866	1.11545	1.61612	1.35751	0.553119	0.831058	0.696749	0.863853	0.803759	0.866962	1.24926	0.816553	0.983395	2.02902	1.35873	0.808412	1.43976	0.858236	1.24015	3.33699	1.79304	0.770864	0.77896	1.07255	0.72353	1.76882	1.33653	1.20226	0.63201	1.21492	0.747012	1.88553	0.758977	0.993165	1.6837	1.04947	1.96678	0.766372	2.04128	1.12003	0.89239	1.63404	1.34302	0.707868	1.64791
PIGCP1	0.644047	1.03828	1.12904	0.866491	0.63951	1.65006	2.62733	1.08046	0.807577	0.774654	1.03904	1.05808	3.62354	3.72683	3.38488	1.19472	5.80215	2.83329	1.93761	1.65541	0.270905	2.0213	1.85626	1.50563	1.07154	1.86487	5.00914	2.59609	0.430857	1.19032	1.35244	1.0726	0.0784318	3.75741	0.797933	5.26322	1.78675	3.12448	2.04859	1.74199	2.61422	2.41818	3.48884	3.25305	4.74057	4.23878	1.8577	6.32057	6.02222
LINC02507	0	0	0	0	0	0	0	0.0200143	0	0	0	0	0.079665	0.0393292	0	0	0.0216802	0.045261	0	0.0527282	0	0	0.0149639	0.0270276	0	0.016236	0	0.0506018	0	0.0272715	0.0154929	0	0.136569	0	0	0	0.0146753	0.0142421	0	0.0223032	0.0125055	0.022884	0	0	0.0414799	0.0193213	0	0	0
RPL23AP10	0	0.153394	0.111202	0.175177	0.0409415	0.129351	0.114035	0.309062	0.0596551	0.126085	0.0281069	0.0307902	0.316335	0	0	0	0.07174	0	0	0.116319	0	0	0	0.0298116	0.0697627	0	0	0	0.0827505	0	0.0341775	0.152595	0	0	0	0.215649	0.194243	0	0.0991898	0.049201	0.137936	0.100964	0.670066	0.0419316	0.091505	0.170492	0.0419753	0.125579	0
TTTY8B	0	0	0	0	0	0	0	0	0	0	0	0	0	0	0	0	0	0	0	0	0	0	0	0	0	0	0	0	0	0	0	0	0	0	0	0	0	0	0	0	0	0	0	0	0	0	0	0	0
RNU6-730P	0	0	0	0	0	0	0	0	0	0	0	0	0	0	0	0	0	0	0	0	0	0	0	0	0	0	0	0	0	0	0	0	0	0	0	0	0	0	0	0	0	0	0	0	0	0	0	0.187563	0
LPGAT1	2.76889	3.73535	1.88457	2.03022	3.81401	3.88766	5.58188	8.34072	2.25579	1.81095	4.747	3.4668	8.01552	8.70962	6.77595	4.62686	4.85562	6.4301	9.70878	6.80098	4.13331	9.60856	3.57344	6.33745	13.903	5.67734	7.31633	11.5696	9.33695	9.43426	8.21405	4.65494	3.07145	8.10074	7.43727	9.13956	5.05617	7.21977	5.54732	5.26094	5.60306	10.1542	4.83459	7.35725	5.19023	8.73139	9.25228	6.87686	10.1853
XKR7	0.00163302	0.00911293	0.00495473	0.003469	0	0.00576341	0.00508099	0.0183609	0	0.0029962	0.0116885	0.009146	0.0814363	0.00257716	0.00715212	0.0227196	0.00142065	0.00296586	0.00340125	0.0115172	0	0.0081639	0	0.0159395	0.00414449	0.00212782	0.00642182	0	0.0221224	0.0107223	0.00203043	0	0	0.001864	0	0	0	0.00373301	0	0.00292296	0.0114724	0.00599814	0.00234162	0	0.00271808	0	0	0.00248682	0
RPL17P26	0.0231634	0.0258524	0.0937069	0	0.0345004	0.0817509	0	0.0744112	0	0.148748	0.071055	0.0259462	0.207331	0.0731111	0	0.0716145	0.100756	0.042069	0	0.163365	0	0	0	0.0251215	0	0.120728	0.0227725	0	0.0697319	0	0.0288006	0	0.0846251	0.0528796	0.0314978	0.113576	0.0272807	0.0529507	0.0557232	0.0414605	0.116235	0	0.0332147	0	0	0.107752	0.0353716	0.0705483	0
OR1C1	0	0	0	0	0	0	0	0	0	0	0	0	0	0	0	0	0	0	0	0	0	0	0	0	0	0	0	0	0	0	0	0.0376239	0	0	0	0	0	0	0	0.0242621	0	0	0	0	0.0225615	0	0	0	0
LINC00992	0.537456	0.199949	0.464296	0.630321	0.583702	0.302969	0.127741	1.51073	0.291601	0.359518	0.595355	0.739988	1.90422	1.30763	0	0.778902	0.2143	0.122015	0.0349818	0.48961	0.021194	0.167931	0.0134466	0	0.0284173	0.0145897	1.80532	0.106099	0	0.0735187	1.0163	0	0.797687	1.00968	0.715612	0	0.250558	0.012798	0.242425	0.12025	0.247224	0	0.401392	0.222047	0.223643	0	0.136787	0	0.0115476
FOXD4	0.0194671	0.0144847	0.0131256	0.0137846	0.0676551	0.114509	0.0673003	0.0938056	0.0844963	0.0773883	0.0132703	0.0508803	0.315302	0.0716852	0.0284201	0.0401244	0.00564519	0.459627	0.128396	0.109837	0.147392	0.0486608	0.218198	0.0985261	0.634049	0.118373	0.414669	0.0966236	0.185581	0.071011	0.0484095	0.12608	0.118535	0.0148138	0.105886	0.0190905	0.106995	0.103836	0.039026	0.0348445	0	0.166842	0.158182	0.277165	0.0108007	0.171054	0.0198181	0.148226	0.180691
PPIAP78	0	0.0291763	0.0264387	0	0	0	0.0271124	0.0839784	0.0567332	0.0479637	0.0534604	0	0.0668536	0.0412556	0.114492	0	0.0909682	2.18398	0.707822	0.0737477	0.0989631	0	0	0	0	0.102187	0.257004	0.318482	0	0	0	0.145121	0.477527	0	0.177738	0.179451	0.0307882	1.10554	0.282994	0.140374	0.052472	0	0	0.0398778	0.0435115	0.0810708	0	0.0398094	0.107841
ZNF528	0.485044	1.02739	0.270338	0.303052	0.586005	0.590057	0.883077	1.08783	0.418782	0.523496	0.448366	0.750213	0.0883282	2.53816	0.286097	1.27444	0.0104512	0.954568	0.824153	1.81529	0.153491	1.04164	0.286739	1.07652	0.609789	0.837465	4.95017	2.06733	1.9846	1.12075	1.4265	0.566872	0.526679	0.0942751	0.0714702	0.0751042	1.28047	1.89662	2.19642	0.8655	1.15897	1.65197	1.34582	0.538327	1.70965	0.633359	1.06402	0.0823256	1.19251
TTPAL	1.56389	2.97739	2.21986	1.96433	2.56225	2.9052	2.16514	3.06401	2.93226	3.22805	3.87691	2.8008	1.9788	3.12814	5.20075	4.27569	12.3364	6.17273	10.5294	2.98828	4.89463	5.11374	6.26542	3.55588	2.51759	3.45233	2.87477	7.93129	2.62224	6.59885	4.26205	4.0178	3.26202	2.43272	4.57713	5.47651	5.48279	4.92394	9.64608	5.68635	4.63379	3.41983	5.75229	5.66175	9.46172	4.20143	4.65964	13.3007	12.8448
SLC4A10	0.0135728	0.00189356	0.00686356	0.00720817	0.0227429	0.00598784	0.00879807	0.00545025	0.0202511	0.0373545	0.00867404	0.00190043	0.0564049	0.00803254	0.00557297	0	0.00295195	0.00308135	0.00176685	0.016752	0	0.0742158	0.00611242	0.0110401	0.00215294	0.00221067	0.00833986	0.00229663	0	0.0185663	0	0.00470921	0	0.00774634	0.00230706	0.00332756	0.0199818	0.0135743	0.00408145	0.00303678	0.00681093	0.0155793	0.00486562	0.0025881	0.00282393	0.00263077	0.0025908	0	0.00874868
PRRG3	0.144921	0.121308	0.268708	0.0384817	0.0779458	0.326772	1.04377	0.0775916	0.141967	0.025851	0.0246973	0.0834201	0.177586	0.050824	0.0286501	0.581845	0	0.0840786	0.0251535	2.29969	0.0190493	0.110687	0.0555951	0.106964	0.0229875	0.0340945	0.0870679	0.00817389	0.0333265	0.048458	0.0300315	0.0167605	0.00367675	0.0137849	0.010948	0.00986922	0.130381	0.105827	0.0484207	0.0180136	0.131304	0.00369653	0.0548376	0.0122817	0.0033502	0.00624209	0.0676196	0.0398469	0.00622746
MIR512-1	0	0	0	0	0	0	0	0	0	0	0	0	0	0	0	0	0	0	0	0	0	0	0	0	0	0	0	0	0	0	0	0	0	0	0	0	0	0	0	0	0	0	0	0	0	0	0	0	0
IHH	0.0379912	0.219074	0.0192115	0.0134507	0	0.0372452	0.013134	0.488179	0.0412248	0.0116175	0.0323722	0.00709256	0.00809646	0.0599562	0	0	0.00550846	0	0	0.0178628	0.0119852	0.0079137	0.0304161	0.00686712	0.0241048	0.00825042	0	0.0171424	0.0476542	0.0138582	0	0	0	0.101185	0.00861013	0	0.0596588	0	0	0.068001	0.00635474	0.220944	0.00907944	0.019318	0	0.0294548	0	0	0.0130603
MIR487B	0	0	0	0	0	0	0	0	0	0	0	0	0	0	0	0	0	0	0	0	0	0	0	0	0	0.151733	0	0	0	0	0	0	0	0	0	0	0	0.133099	0	0	0	0	0	0	0	0	0	0	0
LINC02347	0	0	0	0.00479909	0	0.00531549	0	0.00725739	0	0	0.00462004	0.00506111	0	0	0	0	0	0.0246182	0	0.00637326	0	0.00564706	0	0	0	0.00588733	0.00444204	0	0.00680101	0	0	0.0125413	0	0	0	0	0	0.00516433	0	0.0161747	0.00453461	0	0	0	0	0.00700611	0	0	0.00931958
COMTD1	20.8841	9.29264	11.6841	13.7346	19.441	10.8538	6.14645	5.59944	17.4625	20.8694	9.35084	15.6832	11.7557	5.89824	9.65794	3.78483	12.8434	27.7109	26.3164	8.0392	28.911	6.3227	12.9197	9.30249	6.2344	10.3841	4.63876	8.77952	3.03857	14.5499	8.08432	21.7828	29.0856	9.80917	7.24293	9.2542	10.8277	6.60693	9.42977	12.6683	9.71495	7.16164	12.6481	12.1693	5.81595	13.4259	4.19684	8.04956	12.4246
FLJ30679	0.0194081	0.0216612	0	0.0206143	0	0.00761081	0.0335482	0.0103913	0.01404	0.0237396	0.0264602	0	0.0165446	0.0102097	0.0920854	0.0100007	0.123818	0.0117496	0.0336861	0.0182507	0	0.00808556	0.0388458	0.0210488	0.0328378	0	0.0127204	0.0350294	0.00973781	0.184069	0.0804379	0.0538705	0	0.0369223	0.00879712	0.0380653	0.0533351	0.0147888	0.0466893	0.0115796	0.0519419	0.0356435	0.129873	0.00986875	0.043072	0.100315	0.0395162	0.00985181	0.0400318
ERI3	8.66887	8.93929	9.46861	8.74929	13.5905	9.0348	13.6924	16.9924	11.3901	12.5028	11.8435	11.5948	12.6098	10.934	18.2828	12.344	14.7372	23.2818	13.4912	16.1943	32.0374	13.2584	9.98551	20.7541	20.0384	22.4458	19.9003	12.5223	28.9505	18.8033	34.7591	14.857	26.534	16.0988	27.4856	15.3002	19.9855	15.6772	18.3059	13.9805	10.2135	24.7357	17.5265	22.358	24.1774	28.9891	17.6948	24.9776	26.516
PLEKHN1	25.0038	16.108	17.098	16.703	11.8729	14.0162	5.44909	1.98267	10.6467	11.2326	7.58221	12.6566	1.06959	4.35987	2.69318	3.83028	2.22243	6.87332	4.14365	3.41848	2.95265	3.2663	5.47878	6.33068	5.4278	7.84746	2.66711	8.85033	0.37432	5.24484	2.15317	5.91112	5.286	1.94571	1.41412	1.46322	8.71199	3.64859	9.08242	8.89429	2.05563	4.65844	9.3038	5.77306	4.89931	5.069	4.71579	0.784946	4.43459
PEMT	7.93883	6.40012	9.39236	8.14744	8.3303	5.58094	5.63844	9.66532	9.93986	10.8151	7.74446	11.27	14.7031	6.93429	15.5175	14.1603	10.554	12.8765	6.60781	11.4082	13.3494	8.50732	7.18168	11.2914	18.5133	16.3995	7.21912	6.46201	26.8139	15.3215	14.4822	10.0049	11.9443	14.7912	12.2333	19.5215	8.64827	7.13317	11.6362	10.5041	16.2115	17.1101	15.5378	6.21421	11.5404	8.11815	3.49132	14.3237	14.3242
MIR378F	0	0	0	0	0	0	0	0	0	0	0	0	0	0	0	0	0	0	0	0	0	0	0	0	0	0	0	0	0	0	0	0	0	0	0	0	0.193413	0	0	0	0.164816	0	0.235483	0	0	0	0	0	0
RNVU1-34	0	0	0	0	0	0	0	0	0	0	0	0	0.399491	0.123264	0.0855202	0	0.679488	0	0	1.10172	0	0	0	0.254125	0	0.407088	0	0	0	0	0	0.216796	0	0	0	0.229784	0.0919892	0.0892737	0	0	0	0	0	0	0	0	0	0.118943	0
MIR6868	0	0	0	0.469153	0	0	0	0	0	0	0	0	0	0	0	0	0	0	0	0	0	0	0	0	0	0	0	0	0	0	0	0	0	0	0	0	0.260107	0	0	0	0	0	0	0	0	0	0	0	0
CCL17	1.1983	1.54493	0.731329	1.31665	1.04625	1.82291	0.321413	1.29422	1.21061	1.34569	1.1619	1.38854	0.554777	2.93447	0.203593	1.27751	0.25163	12.3075	2.0655	0.78684	5.90507	1.05869	0.868391	0.537762	3.6442	0.403805	0.324986	0.475439	0.404276	0.497398	0.667894	0.57346	8.79343	1.06122	0.618069	1.19537	1.55729	2.00722	1.04373	1.33128	1.45144	1.55567	1.12576	2.26918	2.57911	0.448504	1.19887	0.220236	8.03284
GNGT2	0.401952	0.270861	0.291468	0.491374	0.914965	0.240896	0.534864	0.328903	0.888787	0.500936	0.317946	0.076456	0.659432	1.05325	0.373676	0.351713	0.376072	0.936628	0.931963	0.887898	1.70827	1.46919	0.446278	0.715583	0.317587	0.177875	0.738144	0.605704	0.273973	0.531157	0.424335	0.252608	1.37151	0.199105	0.938464	0.290053	0.937865	3.0686	0.346645	0.529414	0.372958	0.417846	0.761243	0.254519	0.126232	0.517432	0.799097	0.254082	0.876008
MIR6774	0	0	0	0	0	0	0	0.293924	0	0.167873	0	0	0	0	0	0.848632	0	0	0	0	0	0	0	0	0	0	0.179903	0	0	0	0	0	0	0	0	0	0	0.627466	0	0	0	0	0	0	0	0.283748	0	0	0
OR5I1	0	0	0	0	0	0	0	0	0	0	0	0	0	0	0	0	0	0	0	0	0	0	0	0	0	0	0	0	0	0	0	0	0	0	0	0.0132926	0	0	0	0	0	0	0.0194367	0	0	0	0	0	0
GOLGA4	12.2821	16.7676	17.3952	11.7326	15.022	18.901	16.9364	11.0759	13.7534	15.3092	16.3524	15.6739	7.26741	11.0688	6.0937	7.17771	7.60136	4.77981	3.57689	7.76442	2.03461	15.2385	8.03316	7.51992	6.16004	3.67638	7.94977	6.53079	3.5017	8.45206	5.34302	13.6264	0.843378	5.65266	7.00982	8.93476	9.54323	7.25158	10.1253	10.0427	9.93177	7.96208	6.59301	7.13214	3.40154	7.24974	12.1112	9.49077	6.45945
URI1	8.02944	8.33779	8.49515	7.61924	10.9478	10.4753	6.67189	12.6547	10.1305	9.50127	11.029	10.0955	21.3815	13.9333	14.5675	22.1089	19.6449	13.842	6.45621	19.9675	11.1544	12.7969	10.8745	9.22991	18.7833	14.002	16.2724	9.37204	15.2273	10.3274	10.3471	7.79556	9.85146	16.5027	22.1416	9.37491	14.6169	9.15324	9.37723	14.8701	11.3765	18.6223	13.1401	15.3278	13.2744	14.3592	17.5296	12.759	7.74342
LINC01501	0	0	0	0	0	0	0.0112585	0	0	0	0	0	0	0	0	0	0	0.0394308	0	0.015312	0	0	0	0.0470921	0	0	0	0	0	0	0.0404916	0.030131	0	0.0371726	0	0.0212908	0	0.124075	0	0.0388605	0	0.0199362	0	0	0	0	0	0.049593	0
RPL31P35	0	0	0.0343633	0	0	0.0399719	0	0	0	0.0311701	0.0347422	0	0.043446	0	0	0	0.0295586	0	0.0353839	0.0479262	0	0	0	0.110548	0	0.0442721	0	0	0.153429	0	0	0	0.186198	0	0	0.433157	0	0.0388352	0	0.0608161	0.0340998	0	0.0487207	0	0.0565535	0.10537	0.0518846	0.0517416	0.0350411
OR10A2	0	0	0	0	0	0	0	0	0	0.0111597	0	0	0.0622189	0.0191977	0	0	0	0	0.0253366	0.13727	0	0	0	0	0	0	0	0	0	0	0.0151251	0	0	0	0	0.0119293	0	0.013904	0	0.0435474	0	0	0	0	0	0.0188626	0	0	0
RNA5SP344	0	0	0	0	0	0	0	0	0	0	0	0	0	0	0	0	0	0	0	0	0	0	0	0	0	0	0	0	0	0	0	0	0	0	0	0	0	0	0	0	0	0	0	0	0	0	0	0	0
PEX11A	2.28638	3.35881	3.60337	2.31262	1.60042	3.62597	1.91044	3.57511	1.91553	2.03078	1.91655	2.70585	2.25723	1.86151	1.31363	2.40415	2.92384	1.84881	1.62382	4.62673	1.23868	2.3022	1.58632	1.84441	3.82916	1.08955	1.07227	2.03963	2.09165	1.04325	1.64742	1.61459	1.22491	3.00632	2.54326	3.28795	2.14566	1.63446	2.47316	3.49953	4.90955	2.27754	1.45389	2.85307	3.4425	1.03978	3.49141	0.695126	1.64975
RNU6-53P	0	0	0	0	0.179988	0	0	0	0	0	0	0	0	0	0	0	0.105128	0	0	0	0	0.151032	0	0	0	0	0	0	0	0	0	0	0	0	0	0	0	0	0	0	0	0	0	0	0.201138	0	0	0	0
MIR4736	0	0	0	0	0	0	0	0	0	0	0	0	0	0	0	0	0	0	0	0	0	0	0	0	0	0	0	0	0	0	0	0	0	0	0	0	0	0	0	0	0	0	0	0	0	0	0	0	0
RNA5SP468	0	0	0	0.146295	0	0	0	0.221233	0	0	0	0	0.528359	0.217368	0	0	0	0	0	0.194282	0	0.172144	0	0	0	0	0	0	0	0	0	0	0	0	0	0	0	0	0	0	0	0	0	0	0	0	0	0	0
LINC02247	0	0	0	0	0	0	0	0	0	0	0	0	0	0	0	0.0266506	0.0299963	0.0313111	0	0.0729536	0.0326325	0	0.103519	0	0	0	0	0.0233372	0.2076	0	0	0	0.0944771	0	0	0.0169065	0	0	0	0	0	0	0	0	0	0.0801978	0	0	0
KRT18P49	0	0	0.0155709	0	0	0	0	0	0	0	0	0	0.0196865	0	0	0	0	0	0.0160333	0.0434331	0	0	0	0.050092	0	0	0	0	0.0231741	0	0	0	0	0	0	0.015098	0	0	0	0	0	0	0	0	0	0	0	0	0
LINC01448	0	0	0	0	0	0	0	0	0.0118699	0	0	0	0.0139873	0	0	0	0	0	0	0	0	0.0136716	0	0	0	0	0	0	0	0	0	0	0	0.0374583	0	0	0	0	0	0.0195796	0.0219567	0	0	0	0	0	0	0	0
MIR4759	0	0	0	0	0	0	0	0	0	0	0	0	0	0	0	0	0	0	0	0	0	0	0	0	0	0	0	0	0	0	0	0	0	0	0	0	0	0	0	0	0	0	0	0	0	0	0	0.235019	0
UFL1	9.12657	13.3767	10.9114	8.74057	11.0757	11.9287	8.49672	10.1491	9.95543	10.4152	13.8365	14.0827	6.31854	10.7913	5.11079	7.5166	5.87501	4.96138	5.65446	7.38809	2.62812	11.8933	6.63577	4.62155	13.7443	5.5194	10.7315	11.5673	7.9137	7.73916	4.82468	8.74177	0.984617	7.17692	7.33725	9.47859	9.86471	9.93477	9.14469	6.36964	8.68937	7.87267	5.12709	14.5249	3.72959	6.52451	14.9408	7.39179	7.2441
BEAN1-AS1	0.0123523	0.0413588	0.0249855	0.01312	0.018398	0.0145317	0.0768665	0	0	0.0226637	0	0.0138363	0.0157947	0	0.0405747	0	0.042984	0.0224341	0.0128638	0.034847	0	0.0154382	0.0148341	0.0133965	0.0470242	0	0.0121439	0.0836044	0	0	0.0153585	0	0	0.0140995	0.0503904	0.0363401	0.014548	0.0141185	0.0445732	0.0442193	0.0247939	0	0.0177123	0	0.0616798	0	0.0188626	0	0
CAPZA1P2	0	0	0	0	0	0	0	0	0	0	0	0	0	0	0	0	0	0	0	0	0	0	0	0	0	0	0	0	0	0	0	0	0	0	0	0	0	0	0	0	0	0	0	0	0	0	0	0	0
MIR548AG1	0	0	0	0	0	0	0	0	0	0	0	0	0	0	0	0	0	0	0	0	0	0	0	0	0	0	0	0	0	0	0	0	0	0	0	0	0	0	0	0	0	0	0	0	0	0	0	0	0
ANP32E	8.81555	11.0762	12.9478	7.75943	10.3994	10.8809	10.3185	16.26	12.1684	11.0503	12.1822	13.7035	78.9151	18.6283	21.7363	20.7242	15.1807	16.0494	16.929	26.9795	8.42724	18.2121	7.21995	21.9693	45.193	13.5701	28.6622	16.6421	39.7758	23.3924	16.2801	38.9374	6.5296	14.3292	22.8008	31.3533	17.8356	30.3945	21.703	16.237	26.4173	17.8605	18.9689	21.5673	11.5149	19.3995	19.6636	29.636	14.7386
ABCB10P1	0	0	0.00593993	0	0	0.0138188	0	0.00943361	0	0	0	0	0.0225298	0.00926879	0.0385841	0	0.0357658	0	0	0.0165687	0	0	0.00705315	0.0127393	0.0223586	0	0	0	0.00884038	0.257085	0.416241	0	0	0	0.0239591	0.0172786	0	0	0	0.0105125	0.0117887	0.0107862	0.0757952	0	0.0195513	0	0.618833	0	0
SUCLG2P2	0.128489	0.121343	0.17993	0.0629881	0.279704	0.209297	0.287023	0.174631	0.139425	0.0906722	0.151595	0.154997	0.113744	0.249571	0.097398	0.122231	0.128977	0.107705	0.030879	0.209123	0	0.197647	0.106826	0.117912	0.125422	0.103028	0.136038	0.107034	0.104141	0.0865282	0.14747	0.192038	0	0.112818	0.12096	0.126003	0.058203	0.169455	0.106996	0.123838	0.0892752	0.145214	0.0425178	0.0150773	0.115158	0.26054	0.15093	0.0752569	0.0713531
PSMC5	21.9243	23.0238	25.9532	24.1928	23.5828	25.0575	20.4158	29.0933	31.0745	35.0204	25.3059	23.6347	39.6309	27.2748	41.7011	32.8598	25.3722	34.0983	29.9535	36.08	60.4475	27.6046	26.9492	27.5492	30.8188	31.0876	26.4233	21.7652	52.9687	28.7907	32.4174	37.4154	84.9028	32.9384	33.6379	31.6417	36.1263	34.9425	30.012	36.3728	31.9387	29.309	114.203	53.9203	24.939	38.3179	27.6984	27.2919	41.7058
FBXO38	2.79333	4.06665	3.54546	3.24303	3.48676	3.90298	3.41647	4.92783	3.10439	3.40057	3.85786	3.88235	4.96707	4.47322	2.9797	2.58131	2.62684	3.25144	2.16262	2.82147	1.48445	4.90084	2.77429	3.05016	2.98928	3.79279	3.90271	3.32398	3.59886	3.33002	2.18212	2.72713	1.06505	3.88077	2.63212	3.43779	3.21547	3.95146	3.78916	3.40945	3.67746	4.20758	2.69766	4.62403	3.77426	2.93084	3.13973	2.93426	2.48246
PIN1-DT	0	0	0	0	0	0.0401851	0.0177134	0.850421	0	0.0313363	0	0	0.0873554	0.0539073	0	0.0264019	0.0445744	0.0310189	0	0.192727	0	0.0213459	0	0	0.130038	0.0222541	0	0	0.0771235	0.0747604	0.127414	0.0474061	0.748762	0.0389899	0	0.0669949	0.0804599	0.0390423	0.0205433	0	0.0171408	0.0313663	0	0.0260535	0	0	0	0	0
MT-TQ	0	0	0	0	0	0	0	0	0	0	0	0	0	0	0	0	0	0	0	0	0	0	0	0	0	0	0	0	0	0	0	0	0	0	0	0	0	0	0	0	0	0	0	0	0	0	0	0	0
USP9YP36	0	0	0	0	0	0	0	0	0	0	0	0	0	0	0	0	0	0	0	0	0	0	0	0	0	0	0	0	0	0	0	0	0	0	0	0	0	0	0	0	0	0	0	0	0	0	0	0	0
USP9YP29	0	0	0	0	0	0	0	0	0	0	0	0	0	0	0	0	0	0	0	0	0	0	0	0	0	0	0	0	0	0	0	0	0	0	0	0	0	0	0	0	0	0	0	0	0	0	0	0	0
RNU6-687P	0	0	0	0	0	0	0	0	0	0	0	0	0	0	0	0	0	0	0	0	0	0	0	0	0	0	0	0	0	0	0	0	0	0	0	0	0	0	0	0	0	0	0	0	0	0	0	0	0
KCNH8	0.012501	0.044182	0.033715	0.0265558	0.0155162	0.149518	0.0129653	0.170675	0.00904335	0.0286706	0.0489996	0.0536776	0.812563	1.25934	0.0182502	0.0322079	0.00181256	0.0491923	0.0216976	0.308582	0.0118312	0.111972	0.00750631	0.0316348	0.0237951	0.0244332	0.126997	0.0141018	0.0219528	0.00912009	0.113984	0.00578311	0	0.173609	0.215321	0.00612958	0.211031	0.126214	0.0877133	0.0335636	0.393113	0	0.00298759	0.448139	0	0.0064614	0.00318161	0.802727	0.0107437
PRAMEF34P	0	0	0	0	0	0	0	0	0	0	0	0	0	0	0	0	0	0	0	0	0	0	0	0	0	0	0	0	0	0	0	0	0	0	0	0.0086811	0	0	0	0	0	0	0	0	0	0	0	0	0
RN7SL174P	0	0	0	0	0	0	0	0	0	0	0	0	0	0	0	0	0	0	0	0	0	0	0	0	0	0	0	0	0	0	0	0	0	0	0	0	0	0	0	0	0	0	0	0	0	0.343639	0	0.0674969	0
SCML2	0.207242	0.210891	0.63804	0.178039	0.267819	0.283246	0.426716	0.141962	0.419998	0.315935	0.127768	0.211656	2.74739	1.43329	0.0600656	1.31915	0.503756	0.083027	0.066651	1.83132	0.0865309	0.323769	0.0585598	0.432995	0.135359	0.0794223	1.36029	0.0660083	0.0183496	0.140076	0.0909448	0.516019	0	0.114799	0.248655	0.313815	0.437906	0.177655	0.337256	0.250933	2.12272	0.0559712	0.266579	0.66482	0.441327	0.18903	0.479356	0.139233	0.0722916
FNDC3B	1.42573	3.2385	1.49856	1.4887	2.04158	2.41315	6.11194	3.64515	1.38263	0.875799	3.51282	1.65973	10.8865	13.389	8.59169	9.18595	13.3757	9.38106	6.07575	8.97146	3.53732	13.8849	3.79762	9.74965	4.86416	5.40086	8.96328	14.261	6.12571	13.9542	12.8566	3.4724	2.90061	8.26479	23.4156	12.5464	11.3789	12.1298	8.37832	3.37436	9.35061	9.71126	3.61125	7.83961	6.4203	6.5619	8.9769	25.6717	15.2653
PRDX2P1	0	0.0242723	0.0439897	0.0230992	0	0.0255847	0.0225553	0	0.0471974	0	0	0.0243604	1.0011	0.137285	0	0.0336187	0.0189195	0	0.0226481	1.87124	0	0	0.026117	0.0707582	0	0.0566743	0.0213806	0	0.13094	0	0.0811208	0	0.0397264	0	0	0.127961	0.102453	0.124286	0	0.0389265	0.0873048	0	0	0.0331751	0	0.370943	0	0.132473	0
RNA5SP373	0	0	0	0	0	0.158625	0	0	0	0	0	0	0	0.212792	0	0	0	0	0	0.190191	0	0	0	0.146234	0	0.17569	0	0	0	0	0	0	0	0	0	0	0	0	0	0	0	0	0	0	0	0	0	0	0
IGFL1	13.3091	55.6052	22.7934	13.57	11.4125	7.89723	28.7642	0.160531	19.2137	35.07	0.37471	0.541091	1.06496	3.99573	46.1613	99.2903	685.89	8.4102	19.3417	2.51404	74.9134	1.18665	46.8089	0.108392	0.549574	2.77815	1.83412	0.49606	55.4356	3.57275	4.78423	1.89563	184.33	37.209	3.87325	24.143	7.21942	145.19	107.672	2.05723	4.26292	84.4626	21.9266	39.2073	12.5041	0.258288	20.4253	5.75812	2.19889
ZBTB20-AS3	0	0	0	0	0	0.0324772	0	0	0	0	0	0	0	0	0	0	0.0240164	0	0	0.0778801	0	0	0.0331529	0	0	0	0	0	0	0	0	0	0	0	0	0	0	0	0	0	0	0	0	0	0	0.0856135	0	0	0
RPS26P6	0.294468	0.082163	0.111681	0.351865	0	0.0433029	0.0763511	0.236491	0.559181	0.337676	0.0752747	0.0824612	0.376532	0.0580897	0.0403026	0.170702	0.320219	0.200553	0.114998	0	0.487706	0.184016	0.176815	0.359281	0.140127	0.239807	0.144749	0.149479	0.221619	0.161122	0.137299	0.408673	0.941332	0.042015	0.250263	0.180482	0.0867025	0	0.0885487	0.197652	0.25859	0.0675997	0.580588	0.1123	0.122533	0.570757	0.112417	0.16816	0.265729
DPYSL2	4.94065	2.45503	3.61534	4.72486	4.42068	4.92555	27.2295	3.70531	4.06819	2.04961	2.02633	2.59416	5.69971	12.2461	6.39413	6.33746	6.42037	8.83128	4.60988	8.06817	4.35616	13.8981	14.3293	5.18297	4.9557	5.67556	15.9647	3.46693	9.01433	6.26537	8.21179	8.51555	0.972186	6.36931	3.31718	5.56826	8.99569	11.7239	2.21324	3.35527	8.60809	8.11956	6.56622	8.57028	2.21309	9.86357	6.13277	5.5903	5.86155
RNY1P11	0	0.253033	0.114646	0	0	0	0	0	0	0.103992	0	0	0.434844	0.536688	0	0	0	0	0	0	0	0	0	0	0	0	0.111444	0	0	0	0	0	0	0	0	0	0	0.518261	0	0	0.227533	0.416367	0	0.345843	0	0	0	0	0
PPY2P	0	0	0	0	0	0	0	0	0	0	0	0	0.058082	0	0	0	0	0	0	0.0854288	0	0	0	0	0	0.0789153	0	0	0	0	0	0	0	0	0	0	0	0	0	0	0.0303916	0.027807	0	0	0	0.0469559	0	0	0
CST13P	0	0	0	0	0	0	0	0	0	0	0	0	0	0	0	0	0	0	0	0.0312328	0	0.013837	0	0	0	0.0144257	0	0.0149866	0	0	0	0	0	0	0	0	0	0	0	0.0198165	0	0	0	0	0	0	0	0	0
FAM43B	0.134469	0.0500262	0.156145	0.248622	0.133521	0.140617	2.83574	0	0.0864674	0.0548264	0.127311	0.00557863	0.0891554	0.526602	0.77979	0.0538919	0.654232	0.217084	0.0518651	0.477697	0.141403	0.24898	0.215313	0.140434	0.0821583	0.0454254	0.073444	0.101125	0.0899574	0.109001	0.0990775	0.0414711	0.0545851	0.181912	0.0270891	0.107447	0.486842	0.261851	1.03635	0.0445717	0.114961	0.182929	0.00714141	0.0455835	0.364739	0.177618	0.0304207	0.204774	0.0359539
MIR583	0	0	0	0	0	0	0	0	0	0	0	0	0	0	0	0	0	0.620378	0	0	0	0	0	0	0	0	0	0	0	0	0	0	0	0	0	0	0	0	0	0	0	0	0	0	0	0	0	0	0
MIR1208	0	0	0	0	0	0	0	0	0	0	0.179422	0	0.224372	0	0	0	0	0	0	0	0	0	0	0	0	0	0	0	0	0	0	0	0	0	0	0.172076	0	0	0	0	0	0	0	0	0	0	0	0	0
DEFB4B	0	0.172245	0.312168	0.0409802	0	0.0907796	0	0	0	0	3.1561	0.216088	0	1.33956	0.0422449	0.0596428	0.0671302	0	0.241079	0	0	0	0	0.125532	1.51776	0.150819	3.37589	0	0	0	0.191888	0	0.0704784	0	0.0524648	0	0	0.308693	1.29943	0.207178	0.116165	0	0	0	18.8161	0	0	0	0
SNRPD2	47.7006	42.8091	51.2962	47.1959	56.6785	41.6189	41.5489	71.3205	78.1422	76.4553	55.682	50.4687	119.879	73.8836	154.226	57.1384	63.1818	72.932	57.0339	110.454	183.443	54.7088	69.3571	105.021	95.6076	94.8914	75.1362	48.2661	217.677	89.1964	136.912	63.0828	237.437	95.1197	123.585	53.4647	83.2276	60.7032	64.6482	141.045	60.5206	79.4398	145.994	87.4688	158.857	101.869	73.2303	74.751	43.1888
SP8	0.00344523	0.0384518	0	0	0	0.00810619	0.00357318	0	0	0	0.00352281	0.0115774	0.779749	0.0380599	0.00754455	0.298246	0.548488	0.0813433	0.322909	0.218684	0.0130425	0.00430592	0.12826	0.0112094	0.0612065	0.0269348	0	0.461704	0	0.233752	0	0.0573769	0.00629339	0.165167	0.126491	0.0168929	0.0446338	0.00393784	0.0165761	0.0185	0.919741	0.00632725	0.00494021	0.0420444	0.0688133	0	0	0.0944375	0.0461906
MIR5587	0	0.539485	0	0.256706	0.359976	0.852985	1.00265	0	0.524515	0.665157	0	0	2.16328	2.66994	0.529257	0	1.05128	1.31684	0.251693	0	0	0	0.580488	0	0	0.314917	2.13847	2.29013	0.72758	2.64483	0	0	0	0	0.657294	3.79217	1.42323	1.10497	0.581414	0	2.18303	0.887725	0	1.10604	0	2.99809	0	0.368049	0.49851
CCDC47	19.4978	22.0007	31.3838	23.1145	22.262	25.7313	21.3434	27.3951	24.3711	24.1679	32.8759	28.0893	35.0146	33.4217	35.2101	32.7463	18.5416	21.4387	26.9852	28.9003	13.2693	35.0182	24.4933	39.1565	26.3937	25.5307	31.2984	23.6723	26.4714	36.0805	24.1551	38.7127	17.8031	25.9456	48.5578	44.731	23.6884	22.2308	31.0153	26.5662	32.7554	29.0365	47.8807	74.5901	18.487	24.2621	37.2715	35.277	36.4286
TBC1D14	6.79773	6.3407	8.1786	5.42386	6.18736	7.7653	4.71928	5.44944	5.04895	5.55076	6.51637	7.96154	3.7687	7.87102	7.08569	5.08282	4.04605	3.98857	3.33439	4.73924	0.299141	6.90552	9.29236	3.31222	4.42244	5.28718	12.4661	3.90911	0.741453	5.31864	6.99744	7.96431	1.09477	3.79528	5.4563	2.92251	4.281	5.40969	7.02113	4.83094	6.33615	3.96916	1.96891	6.18671	4.60165	5.50264	10.0952	3.77567	3.76566
ERVMER34-1	0.757189	1.18523	0.902432	0.730829	0.313533	0.839037	0.231357	0.777166	1.01597	0.84163	1.07301	0.46103	4.03753	6.18803	5.7381	1.12193	1.60991	2.55638	2.65027	6.07591	1.02883	1.35866	3.79951	5.6223	1.82203	3.64761	1.54133	2.70067	1.01204	9.89516	9.35211	1.86624	0.413224	1.81824	6.04962	2.6374	2.11289	0.772085	18.2834	2.58689	3.90998	0.121172	1.22091	12.5523	0.611851	0.282564	4.44753	3.13866	3.29858
CKMT2-AS1	0.718961	0.412254	0.56703	0.539453	0.427356	0.760454	0.704616	1.93351	0.475966	0.55367	0.610377	0.683426	0.594608	0.848373	0.577768	0.693355	0.45045	1.24587	0.446489	0.851307	0.399522	1.1871	0.447547	0.468557	0.753307	1.09151	0.881912	0.65626	0.809161	1.3931	1.03745	0.366164	0.765101	1.52461	0.793779	0.837652	1.09534	1.02531	1.30511	0.903176	0.784445	1.77465	1.2532	0.533278	0.812425	1.11483	0.302171	0.517296	0.921742
SPINT4	0	0	0	0	0	0	0	0	0	0	0	0	0.0319905	0	0	0	0	0	0	0.141158	0	0	0	0	0	0	0	0.0338663	0	0	0	0	0	0	0	0	0	0	0	0	0	0	0	0	0	0	0	0	0
OR7E85P	0	0	0	0	0	0	0	0.041776	0	0	0	0	0.0332571	0.0205231	0	0	0	0	0	0	0	0	0	0	0	0	0	0	0	0	0	0	0	0	0	0	0	0.0148638	0	0	0	0	0	0	0	0.0201648	0	0	0.0268234
DNAJB8	0	0	0	0	0	0	0	0	0	0	0	0	0.0134808	0	0.00769564	0	0.00305723	0	0	0.00495698	0	0	0	0	0	0.00915807	0	0	0	0	0.00436947	0	0	0	0	0	0	0	0	0	0	0	0.00503915	0	0	0	0	0	0
INTS4P1	0.0352182	0.0673827	0.0508837	0.0160315	0.0299744	0.0295943	0	0.169705	0.0491346	0.0230776	0	0.0338136	0.0385997	0	0	0	0.0656536	0.374639	0.0838317	0.120644	0.20951	0.0628806	0.03021	0.0163694	0.414986	0.0524449	0.103872	0.013621	0.272628	0.0330343	0.075067	0.167578	0.0459521	0.0401997	0.00684144	0.0345369	0.0829565	0.0172516	0.0121033	0.0360215	0	0.073919	0.180358	0.0306993	0.0669934	0.0546097	0.0384142	0.0306466	0.057076
FRMD3	0.181693	0.0440838	0.115848	0.102785	1.55607	0.274158	1.99911	0.29184	0.0835778	0.0634118	0.290793	0.137156	0.396473	0.903857	0.15353	0.235077	0.151193	0.100431	0.164535	0.100286	0.157004	1.02681	0.476714	0.16064	0.190465	0.0488932	0.332013	0.136342	0.181334	0.34147	0.213633	0.0493356	0.0757594	0.394498	0.0268552	0.0774687	0.227945	0.95484	0.211419	0.109583	0.297309	0.130572	0.0538061	0.132557	0.154498	0.0734961	0.135711	0.0481199	0.0733238
H2AB2	0	0	0	0	0	0	0	0	0	0	0	0	0	0	0	0	0	0	0	0	0	0	0	0	0	0	0	0	0	0	0	0	0	0	0	0	0	0	0	0	0	0	0	0	0	0	0	0	0
SMIM15P2	0.13274	0.444447	0.201373	0.281978	0.0988535	0.312319	0.0688346	0.319814	0.216057	0.121773	0.135729	0.148687	0	0.104742	0.58136	0.205196	0.0577389	0.723239	0.0691177	0.561705	0	0.165901	1.11586	0.431881	0	0	0.391498	0.359369	0.0999009	0.14526	0.742696	0.18422	0	0.378788	0.631752	0.0650857	0	0.606876	0	0	0.266438	0.487559	0.285508	0	0.11047	0.617482	0.2027	0	0.205345
RNA5SP417	0	0	0	0	0	0	0	0	0	0	0	0	0	0	0	0	0	0	0	0	0	0	0	0	0	0	0	0	0	0	0	0	0	0	0	0	0	0	0	0	0	0	0	0	0	0	0	0	0
CERS1	0.0409572	0.00761863	0.0276152	0.0253765	0.223678	0.0281071	0.336287	0.0383754	0.0259252	0.00939338	0.0523493	0.0114694	0.0960141	0.0592506	0.0971644	0.0316569	0.0653236	0.0805847	0.042653	0.125173	0.00646042	0.0511892	0.00409883	0.0333146	0.0216556	0.0978399	0.16442	0.00462018	0.318522	0.0597605	0.0678997	0.0284209	0.118459	0.0389587	0.055694	0.120494	0.0482373	0.0117033	0.00410538	0.00610916	0.0822103	0.0501459	0.0440472	0.0624784	0.0340858	0.216988	0.0260598	0.0207904	0
RPS6P21	0	0	0	0	0	0.0199595	0	0.0272513	0	0.0155644	0.0173481	0	0.216942	0	0.0185766	0	0.0147597	0	0	0.215382	0	0	0	0.0552007	0	0	0	0.0229663	0.0255376	0	0	0	0	0	0	0.0332756	0.0199818	0.0387838	0	0	0	0	0.0243281	0	0	0.0526155	0.025908	0	0
PRKCE-AS1	0.0342497	0.0764512	0	0.0363781	0.0510126	0	0	0	0	0	0	0.0383643	0.0437945	0.0540514	0	0	0	0	0.0356677	0.0483107	0	0	0	0.111435	0.130385	0.0892545	0	0	0.0515531	0.0749603	0	0	0	0	0.093146	0.100761	0	0	0	0	0.10312	0	0.196446	0.104493	0	0	0.104602	0	0.0353222
FLJ37453	1.34945	1.09482	0.913358	1.07498	1.7007	1.41657	2.01322	1.91742	0.811	1.55221	0.912813	1.09879	0.64375	1.21226	1.1593	0.681977	1.31393	1.80985	1.03237	1.72775	1.55221	1.14168	0.872613	1.35657	3.51702	2.06265	2.11757	0.709601	1.13279	1.41993	2.72974	0.576249	2.21853	0.550961	1.31978	1.47094	2.01109	1.07374	3.33371	0.928999	1.54705	1.3154	2.50063	1.66265	0.837967	1.40034	2.02104	1.00378	1.19366
SNORD49B	0	0	0	0	0	0	0	0	0	0	0	0	0	0	0	0	0	0	0	0	0	0	0	0	0	0	0	0	0	0	0	0	0	0	0	0	0	0	0	0	0	0	0	0	0	0	0	0	0
SEH1L	2.49197	3.04314	3.66734	2.99213	4.35601	3.67785	2.62634	2.90727	5.50628	4.07662	4.80124	3.66886	6.50414	4.74665	6.35896	5.01223	1.91699	3.15857	1.86076	3.78913	2.30176	3.93629	3.26269	6.33837	6.22675	15.4692	19.1355	3.86463	18.6021	4.75322	4.14997	11.1063	1.83511	4.81561	4.90757	3.95267	5.32574	3.77861	3.52809	3.66195	7.48205	42.9554	6.14418	20.545	10.7244	20.1182	8.17992	4.7701	4.34468
TRIM55	0.00415754	0.027841	0.0126144	0.00441591	4.34705	0.366831	5.29937	0.621047	0	0.0724671	0.522892	0.00931402	0.127588	0.308379	1.24275	0.0128539	0.415941	0.196322	0.116901	0.0645083	0.0236085	0.0623541	0.0149785	0.329156	0.0844126	0.0216691	0.167582	0.0731627	0.012516	0.782546	0.031016	0.0115399	0.0455673	0.0616929	0.0226138	0.0040771	0.372137	0.0332639	0.050008	0.0595331	0.0208628	0.0305417	0.0894241	0.0126843	0.0622804	0.00644672	0.0380925	0.696438	0.0471651
CLCNKB	0.0479425	0.0194575	0.0837511	0.180542	0.0259663	0.753727	0.0587636	0.441036	0.0189175	0.0639734	0.191632	0.766477	0.12818	0.137565	0.00954428	0.0336873	0.072041	0.0316627	0.0136166	0.104511	0.00824973	0.0599195	0.0471066	0	0.0221228	1.14148	0.548462	0.0530983	0.0590432	0.028617	0.102963	0	0.0238845	0.0198996	0.0237064	0.0427409	0.0769967	0.0149448	0.157273	0.0156024	0.0306191	0.024013	0	0.13962	0.00725439	0	0.026622	0.0132743	0
NMT1	12.89	13.2352	13.8932	13.0505	13.9922	16.2399	11.3368	16.1506	14.4186	14.8224	15.4821	15.0303	17.337	23.9558	28.3955	25.9892	15.4112	18.7676	16.6181	19.347	17.9164	22.4429	15.5767	22.3996	23.0842	18.2273	20.8149	19.8772	18.9918	18.3118	19.0552	17.2201	9.79951	15.1496	15.5326	26.2306	19.9136	19.9163	19.201	14.1059	21.9099	20.2159	25.5837	25.6814	21.0169	20.8273	25.0248	22.3965	23.4101
ZNF134	2.21634	2.763	1.83558	1.57026	2.40619	3.46966	2.64771	3.32767	1.96402	2.10642	2.76843	3.55774	3.00295	4.56003	1.7634	8.91411	4.72595	1.15913	2.36262	5.45773	2.21791	3.70479	3.80232	3.37436	0.423926	2.87489	5.33336	4.0396	4.70201	2.18803	3.76004	2.44273	1.88539	1.96069	2.6002	1.04639	4.70967	3.52772	3.80239	1.90097	2.50457	5.60417	2.14492	2.46058	1.79263	4.20983	5.16233	3.34095	2.37573
Y_RNA	0	0	0	0	0	0	0	0	0	0	0	0	0	0	0	0	0	0	0	0.177139	0	0	0	0	0	0	0	0	0	0	0	0	0	0	0	0	0	0	0	0	0	0	0	0	0	0	0	0	0
TMEM272	0	0.0206645	0.00312093	0.00327763	0.0183847	0.047194	0.0480068	0.0396525	0	0.0141546	0.0220874	0.0483921	0.00394583	0	0	0.00954055	0.00805368	0	0	0.00435273	0	0.0115703	0.0111175	0	0	0.00804172	0.00303377	0	0.00928975	0	0	0.0085653	0	0.00704467	0.00839234	0.00907845	0	0.0740685	0	0.0110468	0.00619399	0.0113345	0	0	0	0.00478495	0.00942448	0	0.00318249
CAGE1	0.0510624	0.0407072	0.0110663	0.0309919	0.0217298	0.0128725	0.0151311	0.0175752	0.0356198	0.0468439	0.033565	0.024513	0.121258	0.0748286	0.127793	0.0507439	0.0761522	0.112611	0.117748	0.318971	0.11046	0.0273509	0.0876021	0.185915	0.069425	0.518017	0.129087	0.0296234	0.34038	0.143688	0.00453494	0.334083	0.0399752	0.0374689	0.262862	0.0965723	0.111686	0.108389	0.118452	0.20238	0.0805307	0.0200951	0.277189	0.0278191	0.109274	0.090489	0.278481	0.0499884	0.1467
Y_RNA	0	0	0.132194	0	0	0.153769	0.135562	0	0	0	0	0	0.334268	0.206278	0	0	0	0.23739	0	0.184369	0	0	0	0	0	0.340624	0.128502	0	0	0	0	0	0	0	0	0.128179	0.307882	0	0	0	0	0.240048	0	0	0	0.202677	0	0	0
RNU6-100P	0	0.269743	0.122217	0	0.179988	0	0	0.194101	0	0.11086	0.247128	0	0.46356	0.19071	0.132314	0	0	0	0.125846	0.511364	0	0	0.145122	0.131058	0.460039	0	0.118804	0.327161	0.36379	0.264483	0.450756	0	0	0.137936	0.164324	1.89608	0.142323	0.138122	0	0	0.242559	0.887725	0.17328	0.553022	0.201138	0.187381	0.553599	0	0
GOT2	38.4962	34.9627	48.0772	41.9615	91.893	45.8124	70.4223	29.0319	53.0113	50.9766	68.1705	47.8224	45.3231	27.4403	39.8302	56.423	29.8149	37.1201	41.8363	27.8891	27.832	37.4261	43.3181	54.6318	61.2983	65.4461	54.1046	31.9718	54.2179	73.2964	48.9981	59.0908	36.8938	38.3001	35.9605	81.56	85.8224	36.5789	38.5719	40.7049	87.4394	26.0046	49.2163	70.497	40.7448	42.5252	47.1301	34.8177	38.4073
PLPPR3	0.0093465	0	0.0236318	0.00496367	0	0.0384844	0	4.9016	0	0.274378	0.133797	0.0104694	0.137439	0.405632	0	0.0361208	0.857826	0.118825	0.126535	0.00659182	0.00884567	0.175222	0.0112243	0	0.0177906	0	0.00459438	0.025304	0.0492397	0.0204561	0.00581055	0.0129714	0.0939026	0.0266713	0.0190642	0.0137485	1.77776	0.0373901	0.112422	0	0.0187605	0.0257476	0.0134022	0.0142577	0.00777842	0	0.0214088	0.0142332	0.00963919
ADH5P2	0	0	0	0	0	0	0.0118195	0	0	0	0	0	0	0	0	0	0	0	0	0	0	0	0	0.0247192	0	0	0	0	0	0	0	0	0	0	0.0309934	0	0	0	0	0.0203983	0	0	0.0326827	0	0	0.0353422	0	0.0347092	0
KISS1	0	0.141149	0.0182722	0.0383792	0.0269093	0.807669	0.0187378	1.42195	0.0784183	0.082871	0.701998	0.505933	0.254119	0.114049	0.0395636	0	0.612977	0	0	0.229356	0.0341974	0.180642	0.0216967	0	0.137557	0.0470821	0	0.073369	0.217556	0.237251	0.0449273	0.100295	0.0330026	0.0206223	0.0245674	0	0.446842	0	0.3477	0.0323381	0.362641	0.0663603	0.155439	0.0275601	0	0	0	0.165077	0
IGKV1OR2-118	0.110744	0	0	0	0.0549819	0	0	0.118586	0.0400566	0.13546	0.0754917	0	0.141606	1.39817	0	0.570646	0	0.469306	0.422873	0.208279	0.0698731	0.322956	0.265987	0.0800702	0.187374	0.0480997	1.27021	0.14991	0	0.0807929	0	0.102463	0	0.0421361	0	0	0.652142	0.0843855	0.177608	0.396444	0.0740958	0	0.529329	0	0.0614428	0.0572402	0.225481	0	0.304565
CT66	0	0	0	0.0196895	0.0276103	0.0436162	0	0.0297753	0.0201152	0	0	0	0.0711105	0.146275	0	0	0	0	0	0.601401	0	0.0231685	0	0.0201045	0	0	0	0	0	0	0	0	0	0	0	0.181788	0	0	0	0	0.111626	0	0	0	0	0	0	0	0
MIR503HG	0.0305349	0.0596392	0	0	0.0113699	0.0269417	0.158344	0.0613072	0.0414173	0	0.0234168	0.0085508	0.380683	0.168661	0.125375	0.0708036	1.20866	0.693211	1.43096	0.786041	1.0837	0.143112	0.192516	0.182138	0.0871825	0.0596803	0.112573	0.516673	0.540048	0.517932	0.275253	0.0423773	0.153389	0.0261404	0.217988	0.673742	0.089906	0.244305	0.826384	3.19731	0.375403	0.210292	0.45974	0.186318	0.546358	0.15388	0.0699422	0.174374	1.62966
RNA5SP154	0.2308	0.128796	0.116712	0	0	0.271521	0.359056	0.185358	0.125222	0.423464	0.825988	0.258527	0	0.910596	0.126354	0	0.602357	0.209587	0.600888	0.976659	0	0.288458	0.138585	0.125155	0	0.300731	0	1.40591	0.347403	0.252569	0.143484	0	0	0.395168	0.627686	0.226334	0.67956	0.2638	0.277612	1.03278	0.347449	0	0	0.176037	0.384156	0.71576	0	0	0.357041
BRK1P1	0.0576999	0	0	0	0	0	0	0	0	0	0	0	0	0	0	0	0	0	0	0.244165	0	0	0	0	0	0	0	0	0	0	0	0	0	0	0	0	0	0	0	0.103278	0	0	0	0	0	0	0	0	0
PPP4C	34.1646	30.9511	34.3539	34.0683	35.2266	30.216	16.5991	26.4822	39.6246	46.0245	34.4931	36.8992	34.1541	33.2952	45.354	41.1238	41.1833	42.3929	51.9341	30.4727	75.5226	33.0201	33.174	43.4245	39.2753	48.6432	49.3686	42.7464	62.3772	40.1762	45.4034	50.6399	86.2094	37.5638	51.6751	41.5027	50.2911	38.273	39.6007	46.5933	41.6421	60.8769	67.3639	43.1684	59.6573	64.1639	41.854	44.0432	44.4151
Y_RNA	0	0	0	0.120402	0	0	0.117567	0	0	0	0.11591	0	0	0	0	0	0.098616	0	0.118051	0	0	0	0	0.12294	0	0.147704	0.111444	0.153447	0	0	0	0	0	0	0.154144	0.111164	0	0.129565	0.136349	0.4058	0	0	0	0	0	0	0	0.172625	0.116907
FAM90A21P	0	0	0	0	0	0	0	0	0	0	0	0	0	0	0	0	0	0	0	0	0	0	0	0	0	0	0	0	0	0	0	0	0	0	0	0	0	0	0	0	0	0	0	0	0	0	0	0	0
RNA5S15	0	0	0	0	0	0	0	0	0	0	0	0	0	0	0	0	0	0	0	0	0	0	0	0	0	0	0	0	0	0	0	0	0	0	0	0	0	0	0	0	0	0	0	0	0	0	0	0	0
SLC35G2	0.385447	0.286794	0.407959	0.301497	0.453937	2.13721	1.46269	0.907072	0.317743	0.219288	0.653821	0.354774	1.02393	0.69789	0.412221	2.73903	0.29893	0.727175	0.697013	3.45601	0.288441	1.04937	0.437769	0.657829	0.765908	0.506129	0.675632	0.719953	2.40617	1.03325	0.731878	0.713247	0.39844	0.303543	0.751664	2.74848	0.9783	1.18848	2.67394	0.347632	0.560766	2.6669	3.072	3.4185	1.00461	3.5212	1.3232	3.30343	0.314316
PRXL2C	1.39142	2.38273	1.49545	1.97199	3.05606	1.86657	6.82347	6.17775	2.83491	1.71466	4.52732	1.37713	4.55153	4.33933	5.98486	1.70148	5.06232	3.64351	10.3681	6.05202	5.88853	6.63425	2.30445	7.08123	7.37365	7.60926	9.7389	9.26013	2.94465	6.18155	4.48262	3.18192	1.32775	4.43283	4.25291	6.34187	5.60597	5.98643	3.10248	3.59825	3.61408	6.52956	8.61209	2.93989	4.23786	2.94972	2.84147	4.08601	5.72284
IPPKP1	0	0	0	0	0	0	0	0	0	0	0	0	0.021327	0	0	0	0.0145099	0	0	0	0	0	0	0	0	0.0434651	0	0	0	0	0	0	0	0	0	0	0	0	0	0	0	0	0	0	0	0	0	0	0
PPP5D1P	0.0404294	0.0225613	0.0136296	0.014314	0.0234177	0.0369931	0.0978386	0.0432924	0.0365587	0.0185446	0.0413397	0.0402546	0.0861606	0.05317	0.0270522	0.0104163	0.0332178	0.0652686	0.0210516	0.0855411	0.0977832	0.0533366	0.0107894	0.041411	0.0912064	0.0380462	0.026498	0.0182426	0.0371891	0.00983172	0.0977442	0.0124687	0.0041029	0.079477	0.0213796	0.0330393	0.0396797	0.0564789	0.0351214	0.0522637	0.0383212	0.0164999	0.00644142	0.0274103	0.0710315	0.0139311	0.00342986	0.112873	0.00926566
ALKBH8	1.10867	1.68155	1.30527	1.34665	2.26099	2.06678	2.27904	1.85839	1.64106	1.98199	1.81381	1.83413	1.01779	1.91565	1.64345	1.25681	1.20933	3.03064	0.689781	1.59991	1.14073	2.28807	1.83667	1.02665	1.49344	0.963061	2.03459	3.18623	1.36498	1.45589	0.544322	1.36505	0.275219	1.11622	1.17127	2.74035	1.71754	2.05999	2.09947	2.34569	1.36374	2.41721	1.47969	1.65219	0.846959	1.13285	2.0012	1.91343	2.51838
SNORA41	0	0	0	0	0	0	0	0	0	0	0	0	0	0	0	0	0	0	0	0	0	0	0	0	0	0	0	0	0	0	0	0	0	0	0	0	0	0	0	0	0	0	0	0	0	0	0	0	0
RN7SL718P	0	0	0	0	0	0	0	0	0	0	0	0	0	0	0	0	0	0	0	0	0	0	0	0	0	0	0.0415617	0	0.0636332	0	0	0	0	0	0.0574861	0	0	0	0	0	0.0424278	0	0.0606195	0	0	0	0	0	0
IGHV3OR16-8	0.256922	0.0409638	0	0.116952	0.109334	0.0431788	0	0.648486	0.0796541	0.538733	0.0375295	0.205562	0.140795	4.28632	0	3.46099	0	3.99957	4.5485	1.86377	0.277891	2.84408	0.92562	0.0398057	0.838351	1.0043	10.1395	0.645886	0.0552461	0.722969	0	0.611253	0	0.209473	0	0.0719859	3.76075	0.503411	0.17659	1.18252	0.184178	1.0785	4.26299	0.447911	0.122181	0.0569121	1.90561	0	1.02202
RANBP3	6.03563	5.26344	6.05726	5.54451	5.67877	6.40829	5.20697	6.70163	6.80326	6.59767	7.24997	6.76073	12.1309	9.65281	11.4501	17.0433	5.71624	8.8557	7.52901	9.98422	6.3147	7.84235	4.56839	9.05931	12.5584	9.03018	10.1219	6.96377	12.8479	7.55763	6.33218	10.1625	3.8469	8.20516	6.4877	10.3428	9.37595	8.16507	6.26647	7.44957	10.604	9.26137	10.8973	4.61929	7.37417	10.5408	4.91049	8.36858	8.82948
PHBP15	0	0	0	0	0	0	0	0	0	0	0	0	0	0	0	0	0	0	0	0	0	0	0	0	0	0	0	0	0	0	0	0	0	0	0	0	0	0	0	0	0	0	0	0	0	0	0	0	0
GOLGA8J	0	0	0	0	0	0	0	0	0	0	0	0	0	0	0	0	0.00409993	0	0	0	0	0	0	0	0	0	0	0	0	0	0	0	0	0	0	0	0	0	0	0	0.00472981	0	0	0	0	0	0	0	0
SP2	9.24898	8.27968	7.2709	8.12736	9.63524	9.37578	11.3407	7.17271	9.11509	8.9056	10.6872	9.77429	12.593	14.736	12.2898	14.3411	5.7783	8.21991	7.10139	7.63812	3.57141	9.5433	6.64307	10.1617	13.7532	9.67677	11.023	8.92028	6.21905	9.23645	9.44398	11.3565	1.49917	7.31979	7.29774	9.57108	13.6743	11.8359	10.1233	7.1793	10.3564	13.1366	10.5857	11.6971	6.80333	12.1894	10.7386	11.4319	8.57189
SENP2	4.19534	5.19288	4.00269	2.77081	4.49224	4.51515	4.66803	4.89614	3.7924	3.73236	5.0334	4.55726	9.42217	13.1883	5.74394	13.2497	6.87207	5.06561	5.82973	14.5826	3.69321	6.35329	3.42463	11.3323	12.7471	6.13238	11.2265	8.76773	9.25181	7.80948	5.49404	7.39459	3.02889	7.60531	26.0801	20.0014	9.56436	6.42287	6.55285	6.05733	10.7271	8.15768	6.76395	10.292	9.00529	4.90948	9.51696	9.50705	11.3328
LINC01852	0.135738	0.0956812	0.0650278	0.091057	0.170251	0.159687	0.540888	0.504901	0.0775217	0.150739	0.131489	0.0960284	0.237511	0.383334	0.109512	0.110437	0.0870109	0.2076	0.111598	0.211618	0.229884	0.285723	0.214486	0.178204	0.35356	0.0651613	0.337129	0.0290121	0.0322602	0.0938153	0.328661	0.0198296	0.221852	0.0570823	0.213721	0.0560471	0.277661	0.195974	0.13749	0.140661	0.243777	0.0918422	0.0921971	0.860942	0.0951284	0.077544	0.250916	0.0543965	0.16946
CALHM5	0.290646	0.128585	0.223773	0.179385	0.212549	0.181745	1.48004	0.126174	0.154851	0.0324285	0.0629187	0.0645261	0.219304	0.750013	0.488822	0.313698	1.37359	2.64884	0.398119	1.49214	0.6344	1.01941	1.62885	0.435906	0.142877	0.131355	0.583066	0.384575	1.94503	0.779391	1.52853	0.109018	0.0860954	0.442342	0.217195	0.328675	0.249792	1.14924	0.245663	0.199188	0.860633	0.641977	0.504999	0.207704	0.424931	0.403987	0.409843	0.550268	0.444221
RNU6-881P	0	0	0	0	0	0	0	0	0	0	0	0	0.16058	0	0	0	0	0	0	0.177139	0	0	0	0.136198	0	0	0	0	0	0	0	0	0	0	0	0	0	0	0	0	0.252071	0	0	0	0	0	0	0	0
USP17L13	0	0	0	0	0	0	0	0	0	0	0	0	0	0	0	0	0	0	0	0	0	0	0	0	0	0	0	0	0	0	0	0	0	0	0	0	0	0	0	0	0	0	0	0	0	0	0	0	0
MRPL22P1	0	0	0	0	0	0	0	0	0	0	0	0	0	0	0	0	0	0	0	0.0293315	0	0	0	0	0	0	0	0	0	0	0	0.0577184	0	0	0	0	0	0	0	0.0372203	0	0	0	0	0	0	0	0	0
TSPYL5	1.51739	0.46795	0.752895	0.518042	2.66363	2.50318	4.16509	6.54212	0.516865	0.703863	3.77389	1.63898	0.335533	2.25964	0.983739	4.99114	0.208431	1.2536	2.81586	16.6802	0.453498	3.12274	1.19542	0.439254	0.278693	0.405093	1.97689	0.521229	0.201782	0.94262	0.801478	0.42751	0.187566	5.90578	8.618	17.7892	2.23388	1.80933	2.20254	0.91384	0.993299	0.502866	2.25353	0.700503	0.545953	0.358238	13.6632	0.56031	0.585369
RNU6-1228P	0	0	0	0	0	0	0	0	0	0	0	0	0	0	0	0	0	0	0	0	0	0	0	0	0	0	0	0	0	0	0	0	0	0	0	0.117398	0	0	0	0	0	0	0	0	0	0	0	0	0
ANKMY1	0.881712	0.936731	0.747251	0.577315	0.61008	1.01364	0.567195	5.5663	0.719385	1.09863	0.893577	1.15391	0.615091	1.2312	0.674564	0.24672	0.345659	0.916216	0.735736	0.519517	0.521805	0.595628	0.510664	0.763786	2.02245	1.23903	0.446583	0.720656	0.586305	0.740146	0.657773	0.532838	0.748224	0.695581	0.508419	0.828535	1.93228	0.831738	0.812192	0.851023	0.874815	1.4922	1.70762	1.18838	0.330668	0.709555	0.874317	1.24582	0.666453
RNA5SP158	0	0	0	0	0	0	0	0	0	0	0	0	0	0	0	0	0	0	0	0	0	0	0	0	0	0	0	0	0	0	0	0	0	0	0	0	0	0	0	0	0	0	0	0	0	0	0	0	0
LINC01519	0	0	0	0	0	0	0	0	0	0	0	0.00707159	0.00807251	0	0	0	0	0	0	0	0	0	0	0	0	0	0	0	0	0	0	0.0700927	0	0	0	0	0	0	0	0	0	0	0	0	0	0	0	0	0
LINC02857	0	0	0	0	0	0.0443218	0	0.0605138	0	0	0	0	0.24087	0	0	0	0	0	0	0.0531417	0	0	0	0.0408594	0	0	0	0	0	0	0	0	0	0.0430036	0	0	0.0887425	0	0.0453161	0	0	0.761094	0.162068	0	0	0	0	0.0573723	0
NEU4	0.00273179	0.00914675	0.00276284	0.0232125	1.68043	0.154261	1.94927	0.118472	0.0296431	0.0150366	0.349163	0.134639	0.160682	0.327651	0.16152	0	0.0736728	0.0198457	0.0398285	0.0346798	0.0103416	0.102427	0.00984192	0.00888815	0.686379	0.576642	0.601594	0.00369792	0.176813	0.113599	0.0271729	0.0758254	0.00499015	0.081073	0	0.0241105	0.723907	0.00936717	0.0295729	0.0488967	0.0712831	0.456547	0.242866	0.683425	0	0.00847188	0.0166863	0.0457608	0
ZNF436-AS1	0.294302	0.193849	0.18542	0.18448	0.273066	0.823	1.54117	0.79044	0.235587	0.243432	0.202264	0.340467	0.425672	0.867999	0.301108	0.290868	0.40713	1.05149	0.211024	1.21816	0.392684	0.886397	0.3824	0.784869	0.948956	0.477772	1.17157	0.372262	1.68481	0.263984	0.377922	0.267831	0.290833	0.264338	0.301786	0.534635	1.07962	0.545931	0.771825	0.690853	0.542309	2.17969	0.740243	1.39835	0.602278	0.763073	0.552557	0.264496	0.27864
SEZ6L-AS1	0	0	0	0	0	0	0	0	0	0	0	0	0	0	0	0	0	0	0	0	0	0	0	0	0	0	0	0	0	0	0	0	0	0	0	0	0	0	0	0	0	0	0	0	0	0	0	0	0
SNORD35A	0	0	0	0	0	0	0	0	0	0	0	0	0	0	0	0	0	0	0	0	0	0	0	0	0	0	0	0	0	0	0	0	0	0	0	0	0	0	0	0	0	0	0	0	0	0	0	0	0
ANTKMT	1.9717	1.19694	1.76506	1.78293	2.89703	1.32435	1.98965	3.20978	2.16843	2.80487	2.11145	2.11157	3.61141	3.17473	2.50165	2.73904	3.65079	4.59719	7.90116	3.67377	7.96851	2.72235	3.47976	1.93609	3.53326	2.89894	4.51207	2.17308	5.85545	4.32992	2.78283	4.5853	5.97443	3.78646	2.41845	2.90686	5.68774	2.63429	2.43571	5.22222	3.23563	8.9548	8.49136	3.44467	3.42594	10.9692	0.549281	1.62301	4.60959
MIR6809	0	0	0	0	0	0	0	0	0	0	0	0	0	0	0	0	0	0	0	0	0	0	0	0	0	0	0	0	0	0	0	0	0	0	0	0	0	0	0	0	0	0	0	0.336899	0	0	0	0	0
EIF3E	35.0962	34.4136	36.33	32.1365	40.4863	37.6171	30.6453	47.5188	45.9834	40.4782	45.5097	38.2445	55.2144	21.444	41.0109	29.3674	24.9669	48.0548	42.8581	47.6663	38.0062	43.7226	55.2684	36.897	26.5651	38.7511	31.6476	34.3384	61.9942	47.2933	49.2548	42.5352	27.3772	58.5116	57.4035	42.0503	46.3515	44.9832	48.4393	40.5711	38.3592	40.2173	48.1323	28.264	90.4131	64.6014	41.2969	42.0537	43.6288
CYCSP12	0	0	0	0	0	0	0	0	0	0	0	0	0.109194	0	0	0	0	0	0	0.0602273	0	0	0	0	0	0	0	0	0	0	0	0	0	0	0	0	0	0	0	0.0764256	0.0428521	0	0	0	0	0	0	0	0
RN7SL222P	0	0	0	0	0	0	0	0	0	0	0	0	0	0	0	0	0	0	0	0	0	0	0	0	0	0	0	0	0	0	0	0	0	0	0	0	0	0	0	0	0	0	0	0	0	0	0	0	0
RN7SL275P	0	0	0	0	0	0	0	0	0	0	0	0	0	0	0	0	0	0	0	0	0	0	0	0	0	0	0	0	0	0	0.0475424	0	0	0	0.0519949	0	0	0	0	0	0	0	0	0	0	0	0	0	0
FRMPD4	0.0015109	0.00505887	0.00611228	0.00320958	0.0337557	0.00533242	0.0642473	0.0266952	0.00819747	0.00277214	0.00617967	0.00169241	0.0734144	0.00953774	0.00992591	0.00233562	0.227394	0.0246966	0.0188814	0	0.022879	0.0623155	0	0	0.00383456	0.00393739	0.0014854	0.00409048	0.00227422	0.00992043	0.122109	0.00419374	0	0.00172461	0	0	0.0177946	0.00863463	0.00908674	0.00811312	0.00454906	0.00554959	0	0	0.0301779	0	0.00461442	0.0046017	0.0186985
LINC02189	0	0	0	0	0	0.0297814	0	0	0	0	0	0	0.0323698	0	0	0	0	0	0	0	0	0.0316391	0.0608021	0	0	0.0659707	0	0	0	0	0	0	0	0	0	0	0	0	0	0.0453116	0	0	0	0	0	0	0	0.0385506	0
MGME1	6.61306	7.43582	6.79915	5.11951	6.11728	7.74113	4.41888	7.06375	7.43773	8.6423	5.76954	7.17412	9.54281	27.8132	11.0533	9.16324	21.2425	17.7867	11.124	15.9412	13.4723	9.60153	6.55882	16.2472	20.3184	9.02407	17.8979	16.4711	34.245	13.1175	6.77022	13.5765	4.53753	9.23214	11.6395	21.4503	14.1175	14.0455	18.4547	11.3755	6.66446	13.9275	25.6016	15.4163	6.58969	9.88865	6.89977	17.6194	25.4992
TMEM44-AS1	1.88878	1.90363	1.05353	1.44687	1.46628	2.94924	1.22285	4.08184	1.22973	1.58572	1.68551	1.58998	1.71256	4.06472	1.59179	5.04326	4.11288	3.01457	1.54974	17.4869	1.95008	2.37494	1.51217	2.81816	6.15906	3.71399	3.02732	2.04542	3.60116	3.48247	7.45809	4.13055	4.24483	2.53487	13.5424	4.95053	4.89392	2.00184	5.72789	2.47922	4.97452	3.13242	5.71221	3.91152	4.09646	1.27801	3.04158	2.52766	4.191
RPL26P3	0	0	0	0	0	0	0	0.0454188	0	0	0	0	0.036157	0.133876	0	0	0	0	0	0	0	0.0706817	0	0	0	0	0.0277995	0	0	0	0	0.0784869	0.051653	0	0	0	0	0	0	0	0	0	0	0	0	0.0876924	0	0	0
GAS1RR	0.131393	0.0912465	0.073826	0.0496209	0.0739317	0.127096	0.345225	0.558101	0.11723	0.125895	0.0895678	0.15372	0.100806	0.0829437	0.102305	0.0225683	0.193051	0.0636358	0.0516925	0.11532	0.0939552	0.215308	0.101688	0.0316667	0.0518728	0.034241	0.0487997	0.11067	0.021975	0.146982	0.130696	0.0486271	0.00533367	0.0366613	0.0794087	0.269156	0.0550216	0.233613	0.189652	0.0836205	0.0644686	0.0214495	0.0293079	0.0178164	0.0728994	0.0135826	0.0312112	0.00444645	0.0481806
CACFD1	5.47674	6.01503	4.37967	4.65754	2.35232	4.34102	3.46092	12.4851	3.67235	3.98269	7.29682	6.14284	3.42473	5.54196	1.84082	14.8567	13.0621	8.38039	8.20468	6.77557	12.0817	10.015	4.24779	3.04286	1.79633	12.2334	7.71691	9.66975	6.21699	2.45308	9.5515	4.65643	7.25895	6.89108	5.14137	3.14396	8.13028	5.07855	5.96602	3.84951	5.67547	3.96311	3.74659	6.70581	5.25142	2.6295	4.33443	5.43635	4.16206
RPS7P3	0.0883405	0.0492978	0.0223362	0.0234576	0.0986831	0.233836	0.0458106	0.283789	0.239649	0.243127	0.0677473	0.0494767	0.423598	0.174269	0.193453	0.307263	0.480328	0.441217	0.321993	0.903409	0.209017	0.0276024	0.132611	0.407185	0.0560507	0.46043	0.217124	0.149479	0.930801	0.0483365	0.0549197	0.367806	0.524456	0.075627	0.330347	0.649735	0.572236	0.201943	0.451598	0.434835	0.465462	0.365039	0.601701	0.572728	0.330838	0.787644	0.20235	0.470849	0.182214
RNA5SP265	0	0	0	0	0	0	0	0	0	0	0	0	0	0	0	0	0	0	0	0	0	0	0	0	0	0	0	0	0	0	0	0	0	0	0	0	0	0	0	0	0	0	0	0	0	0	0	0	0
IGLV5-52	0.0675956	0.113164	0	0	0.151019	0	0	0.108574	0.0366745	0	0	0	0.216083	0.373368	0	0	0.0294027	0.613831	0.527957	0.190693	0	0.0844824	0.649411	0.146619	0.385995	0.132116	0.89714	0.137252	0	0.665742	0.042023	0.0938115	0	0.115735	0.137876	0.232007	0.437859	0.115891	0	0.846933	0.0678397	0.186211	0.387709	0.360899	0.056255	0.104814	0.61933	0.154406	0
LINC02131	0	0	0	0	0	0	0	0	0	0	0	0	0	0.0482464	0	0	0	0	0	0	0	0	0	0	0	0	0	0	0	0	0	0	0	0	0	0	0	0	0	0	0	0	0	0	0	0	0	0	0
BVES	0.110274	1.07321	0.0780689	0.0773036	2.88743	0.316541	7.83198	0.155869	0.0813684	0.0546281	0.448771	0.155637	0.626062	1.30522	1.56964	0.139783	2.10286	0.737019	1.47913	0.961272	3.10589	1.4113	0.267506	0.291812	0.0755642	0.114949	1.71292	6.39485	0.079673	1.25984	0.244056	0.0979464	0.120862	0.747676	0.179941	3.60971	1.89097	0.809181	1.0903	0.177642	0.542292	0.490098	0.129662	0.0740156	0.88469	0.300944	2.24299	4.28218	2.63619
CTAG2	0	0	0	0	0	0	0	0.0207197	0	0	0	0	0	0	0	0	0	0	0	0	0	0	0.123931	0	0	3.39527	0	0	5.99979	0.0564656	0.016039	0	1.3667	0	0	0.0379503	0.0455777	0	0.0310322	0	0.0129463	0	0	4.23074	0	0	0	0	0
LILRA4	0.0590022	0.0592664	0.0298364	0.0438683	0.421823	0.0208237	0.0305967	0.0284312	0.204877	0.286877	0.0120661	0.0330453	0.362136	1.60158	0.0323015	0.10033	0.0102659	0.18217	0.92782	0.274643	0.23453	1.34211	0.0141713	0.511918	0.0973335	0.0384399	0.104412	0.111817	0.0266433	0.258269	0.110042	0.0818852	0.183224	0.0673478	0.0160463	0.0810049	0.660153	2.15129	0.0993573	0.0105609	0.207253	0.205882	0.0676838	0.198011	0.00982066	0.466596	0.234258	0.0359403	0.23123
RN7SL328P	0	0	0.0863665	0	0	0	0	0	0.0463321	0	0	0	0	0	0	0	0	0.0775473	0.0444657	0	0	0	0	0	0	0.0556353	0.0839546	0.0577985	0.0642696	0	0	0	0	0	0	0	0.0502874	0	0	0	0.0428521	0.0784157	0	0	0	0	0	0	0
TTC30B	1.54975	1.40579	1.27389	1.41575	1.32986	1.75191	0.55892	7.84676	1.03806	1.67037	1.92701	1.60735	1.71661	2.52627	1.79113	3.22383	0.810041	1.05983	1.75339	7.63299	0.603584	2.49088	0.746744	3.87335	5.85525	1.70355	1.94368	2.11511	1.91033	0.725829	1.4987	1.11523	0.56502	2.1839	4.40119	3.41792	3.26737	1.39593	1.93313	1.74654	3.36032	2.98671	1.94331	2.15491	4.90423	0.449956	2.99957	1.20915	1.64433
TTC32-DT	0	0.0262319	0.0713118	0	0.105021	0.0276503	0	0.0755035	0	0	0.0480653	0	0.120214	0.0370922	0.051469	0	0	0.0853731	0.122383	0.0994579	0	0.0293751	0.0282256	0	0.0894754	0.0306249	0	0	0.0707555	0.0514406	0	0.0652377	0	0	0.0958805	0.0460974	0.0553623	0.026864	0	0.0841383	0.165118	0.129494	0	0.0717069	0	0.0364446	0	0.0715838	0.0727184
ST13P4	0.0351584	0.0523197	0.0474107	0.0124478	0.122188	0.124085	0.0364641	0.263537	0.0381509	0.129015	0.0719001	0.0787644	0.0749274	0.0924759	0.0769916	0.181166	0.152931	0.127708	0.122047	0.281024	0.0443659	0.0732361	0.154814	0.203362	0.118973	0.183245	0.172825	0.0634567	0.123482	0.102599	0.0145716	0.195176	0.0214079	0.120394	0.175299	0.333289	0.0414078	0.254508	0.084579	0.0629305	0.294045	0.0645692	0.0336097	0.107265	0.0780262	0.327102	0.0894808	0.267703	0.0966917
CDK8P1	0	0	0	0	0	0	0	0	0	0	0	0	0.0272531	0.033636	0	0	0	0	0	0	0	0	0	0	0	0	0	0.0865535	0	0	0	0	0	0	0	0	0	0	0	0	0	0	0	0	0	0	0	0.0324569	0
IGHJ1	1.72434	0	0.747403	0.261643	1.46759	0	0.255482	5.14368	0.267301	2.7118	1.00752	1.10371	0.629967	13.6064	0	17.5166	0	13.869	39.2495	20.8479	3.73015	3.07873	4.14156	0.801472	1.87554	10.5921	25.1864	2.33417	0	8.08706	0.306283	6.83741	0	0.281177	0.669935	1.93255	17.6973	4.78644	1.18519	6.17284	0.247224	1.35719	6.71128	6.38812	0.410013	1.52787	5.64245	0	2.28643
MTRNR2L4	0	0.0324549	0	0.0154432	0.0216558	0.00855245	0.0150796	0.0350307	0.00788856	0.00666919	0.0297339	0.00814316	0.037183	0.0688373	0	0.292189	0.0126488	0.0396098	0.00757078	0.0102544	0	0.00908593	0.0174608	0.0157687	0.00922514	0	0.071471	0.0492042	0.0656556	0	0.009039	0	0.0265594	0.0414904	0.0494276	0.0641623	0.034248	0.0166185	0.0174886	0.0260246	0.0437763	0.0534046	0.031273	0.110897	0.0242005	0.056363	0	0.0110707	0.00749745
TCEAL1	3.6701	3.17697	3.08105	2.53085	5.22819	4.03544	9.8104	10.069	3.75689	3.05881	4.90554	4.03041	6.2163	3.73515	4.01849	4.6846	4.27102	6.70914	4.71303	6.51898	4.02586	5.80616	1.6324	5.22908	6.46332	4.4279	4.1034	5.27114	6.36678	4.27002	4.39426	2.08622	0.759512	7.59354	9.55723	11.1501	6.03637	4.16744	12.0894	10.8055	4.52595	6.16753	7.17739	5.73274	4.33866	2.61608	4.18805	4.28609	4.04891
LINC01080	0	0	0	0	0	0.00672141	0	0.00917694	0	0	0.00584202	0	0.00730559	0	0.0125114	0	0	0	0.0178498	0.00805896	0	0.0142814	0.00686125	0	0	0	0.00561695	0	0	0	0	0	0.0104366	0	0.0233073	0	0.00672891	0.00653028	0	0.0102264	0.011468	0	0	0.00871549	0	0.0088592	0	0.00870053	0.00589229
RN7SL653P	0	0	0	0	0	0	0	0	0	0	0	0	0.111803	0	0	0	0	0	0	0.123332	0	0	0	0	0	0.0569645	0	0	0.065805	0	0	0	0	0	0	0	0	0	0	0	0	0	0.0626884	0	0	0.0677895	0	0	0
GPR50	0.0262622	0	0.0464812	0	0	0	0	0	0.0284975	0.0361387	0.00671338	0.0367715	38.0557	0.0103615	0.258796	0.284182	4.44945	0.131167	1.8666	0.166698	0	0	0.0473078	0.441474	0.0499888	0.00855489	0	0	0	0.38798	0.0326534	0	0	0.0899306	1.18741	0.0708237	4.16785	0.975558	0.0157944	0.105766	3.04423	0	0.00941451	0.0400618	0.120209	0.0305418	0.0501294	0.079986	0.189592
OR10J8P	0	0	0	0	0	0	0	0	0	0	0	0	0.0528928	0	0	0	0	0	0	0.0194491	0	0	0	0.0149539	0	0	0	0	0	0	0	0	0	0	0	0.0135216	0	0	0	0.02468	0	0	0	0	0	0	0	0	0
DSPP	0	0	0	0.00311123	0	0.00344601	0	0.00940988	0	0	0.00299515	0	0.00374551	0	0.00320725	0.00452811	0.00254828	0	0.0152524	0.0371858	0.0221779	0	0.00351771	0.00953043	0.0111512	0.0114502	0.00863928	0.0237908	0.0352726	0.00641096	0.00728411	0	0	0.00334352	0.0597472	0.0114901	0.00344986	0.00669603	0	0.010486	0.00881932	0	0	0.0178734	0	0	0	0.0178428	0.0120837
RNU7-152P	0	0	0	0	0	0	0	0	0	0	0	0	0	0	0	0	0	0	0	0	0	0	0	0	0	0	0	0	0	0	0	0	0	0	0	0	0	0	0	0	0	0	0	0	0	0	0	0	0
LINC00547	0	0.00431393	0	0	0	0	0	0	0	0	0.00395226	0	0.0296544	0	0	0	0.0134503	0	0.00805052	0.0436166	0	0.00483084	0.0092836	0.00419197	0.00490486	0	0	0	0	0	0	0	0	0	0.00525597	0.0075809	0.00910454	0.00441789	0.00464921	0.00691843	0	0.00709859	0	0	0	0.00599346	0	0.00588612	0
GDI2P1	0	0	0	0	0	0	0	0	0.0104039	0	0.00980375	0	0.0245197	0.0453935	0	0	0.016682	0.0348266	0	0.0270482	0	0	0.0115142	0	0.0121667	0.0249859	0	0	0	0	0	0.0266127	0	0	0.0130376	0.0282071	0	0	0	0.0171614	0.00962248	0	0	0.0146258	0.0159586	0.029734	0	0.0438022	0
SNORD71	0.148946	0	0	0.158203	0	0	0	0	0	0	0	0	0.190455	0.235061	0	0	0.259154	0	0.155113	0.210095	0	0	0	0.161537	0	0	0.292865	0	0	0	0	0	0.272079	0	0	0.438194	0.175421	0	0	0	0.298968	0.273543	0	0	0.247915	0	0	0.453642	0.153611
INPP5D	1.85183	2.07998	2.39371	1.35412	3.18894	1.61787	1.55791	2.107	1.69082	2.56248	1.76528	1.29252	1.26603	5.64704	0.481459	1.71532	0.513471	3.12208	1.6811	1.64218	1.26523	6.17066	3.23571	1.65311	0.911881	0.713306	1.81333	1.36024	0.439766	1.85695	0.665983	0.954292	0.706197	0.542337	0.81062	0.878339	3.85801	13.5244	1.07201	1.39716	2.77964	2.00262	5.48217	1.20198	0.486291	0.935802	3.24694	0.552773	1.70286
LINC02764	0	0.00691648	0	0	0	0	0	0	0	0.00568511	0	0	0.0158482	0.00977999	0	0	0.0053912	0	0	0.0437063	0.01173	0	0.00744215	0.0201628	0	0	0	0.0503325	0	0	0.0154105	0.0516031	0	0	0.0674148	0.0243088	0.0145972	0.0354158	0.141627	0.0110923	0	0	0.0266585	0	0	0.00960926	0.00946324	0.00943715	0.0127823
PLIN2	3.39501	0.893874	2.42237	3.27162	7.8288	3.8192	9.49495	7.30187	5.87031	4.34371	4.90588	2.19202	6.07696	5.90638	2.71902	1.57679	6.23569	2.68503	1.76779	19.07	1.61131	4.63977	2.73723	4.09718	0.687133	4.54512	2.13436	1.77282	10.3266	6.25637	8.70552	0.992675	4.78006	2.70231	2.4487	4.13696	2.55392	5.4234	0.981522	4.46743	3.63729	2.43758	3.3189	0.718443	2.02475	60.4423	2.66524	2.57352	1.55326
RFTN1	2.20463	1.1734	1.11756	2.51256	3.44743	3.08898	9.40193	3.16633	2.1449	1.52302	2.08698	0.609861	3.24085	9.00289	5.49149	3.46193	6.32544	12.7865	9.61376	7.13875	7.56925	8.85948	13.2829	4.92451	2.64105	2.77827	4.71454	3.6233	0.997147	9.58572	9.04715	2.56088	2.04299	4.09614	4.86516	4.58959	4.28643	18.951	5.12615	3.66766	3.41848	4.44783	6.70713	1.66926	3.11149	8.47559	4.31265	3.28377	10.2868
CCDC50	3.72226	3.78305	3.0874	2.33903	4.12591	4.23489	7.79463	4.50309	3.08293	2.68429	4.10925	3.29158	3.11314	6.09181	3.5269	7.61758	5.07045	5.23836	5.12308	9.81361	4.06559	8.23957	3.42864	4.55776	8.63608	6.29752	14.1533	7.16797	6.72798	9.50551	4.01197	3.89083	3.64892	5.35306	8.77919	10.933	5.261	11.1947	4.715	6.07452	5.01121	2.07586	6.55704	1.89625	6.38091	1.72463	3.81772	4.64453	7.71642
ZBED8	0.639374	0.591405	1.32429	0.679109	0.600083	1.70014	0.740331	1.8781	0.437185	0.980264	0.483611	0.676943	1.9319	1.37533	1.48644	1.20501	1.77917	1.06578	0.39221	2.80443	0.555378	1.63652	0.904569	0.774163	1.01696	1.27248	1.41216	1.20339	1.70067	1.36102	0.315812	0.340351	0.215989	1.03973	1.19695	0.949095	1.07796	0.740803	1.78569	1.22281	1.82836	2.61386	1.4129	1.20915	2.33252	0.556824	0.996416	0.326777	0.903283
ALDH5A1	3.16931	5.03543	7.09065	2.60288	7.32761	3.11753	6.57642	3.72765	2.73464	3.45621	5.35765	4.4564	5.60596	8.03487	1.29718	9.00292	0.611134	3.31804	1.27482	3.8491	0.741641	4.18708	2.57821	4.7598	7.0844	8.19274	25.8725	0.235379	2.96978	1.41064	3.40442	3.4364	2.62152	1.79159	2.63875	4.47669	5.02965	3.29917	2.04689	1.75537	8.82792	7.16173	2.17088	13.305	3.47305	2.61715	9.00314	0.278918	0.989891
OR5M11	0	0.0155734	0	0	0	0	0	0.0672376	0	0	0	0.0156299	0.124895	0	0.0152781	0	0.012139	0	0.0290626	0.295232	0.0264117	0	0.016757	0	0.0708266	0	0	0.0377768	0	0	0.0693974	0	0	0.063709	0.284613	0.0136836	0.0328676	0	0	0.0499514	0.0700198	0	0	0.0425711	0	0.0216365	0	0	0
GBP1P1	2.0532	3.16076	2.05451	1.3536	4.41277	1.9029	1.58721	0.839784	2.38161	2.37321	0.751787	1.4214	3.53767	8.784	0.500904	1.24601	0.923896	3.62019	1.15702	6.86775	3.63896	2.45042	0.961433	6.29637	5.69467	4.41392	3.60341	7.26167	2.95115	1.78796	1.95698	2.14658	0.925209	1.3552	3.36961	1.16429	6.24744	6.18129	2.10936	1.0528	3.79329	2.73055	2.827	3.78008	0.806777	2.65169	3.89214	1.92412	0.41002
UBA52	81.3154	70.6551	78.9544	84.0939	95.4822	67.5254	65.3579	100.269	109.845	97.8022	74.9367	89.0684	125.921	79.9079	137.716	138.996	60.7697	112.155	138.679	94.8181	173.72	74.5557	96.881	99.4553	91.9564	148.863	87.3188	64.4616	188.85	80.785	388.899	138.544	335.539	113.119	90.631	80.2615	92.7386	90.7286	70.4429	118.866	108.837	92.8587	139.878	128.227	134.415	119.252	67.1444	67.1677	92.8294
ZNF438	1.96629	1.93321	1.54233	1.14149	2.5799	1.93179	4.38996	1.55745	1.3095	1.58903	1.61459	1.58043	1.46633	2.16507	1.51856	0.78426	0.739077	2.36077	1.56625	2.53217	1.46601	2.29992	1.38436	1.98925	1.0133	3.28179	0.634529	2.88518	0.1943	1.89879	4.35586	0.241641	1.60123	1.15818	1.33484	0.84195	1.70767	1.66069	1.27463	1.14988	1.49736	0.567857	0.52516	2.23015	1.36908	0.302567	0.47675	1.6366	0.885448
RN7SL209P	0	0	0	0	0	0	0.0481344	0.074546	0	0	0	0	0	0	0	0	0.0403754	0	0	0	0	0	0	0	0	0	0.091255	0	0	0	0	0	0	0	0	0.0455129	0	0	0	0	0	0	0	0	0	0	0.0708714	0	0
MTND4P27	0	0	0	0	0	0	0	0	0	0	0	0	0	0	0.0103584	0	0	0	0	0	0	0	0	0	0	0	0	0	0.0427198	0	0	0	0	0	0	0	0	0	0	0	0	0	0	0	0	0	0	0	0
RHOA-IT1	0.0247764	0.11061	0.025058	0	0.0738055	0.204035	0.179875	0	0.0268852	0.0227294	0	0	0.126724	0.273707	0	0.229804	0.193989	0.134995	0.0258022	0.349481	0.0468974	0.030966	0.119017	0.34932	0.345845	0.161418	0.0974328	0.201233	0.111881	0.216906	0.061612	0.412625	0	0	0	0.48594	0.0291803	0.198232	0.0894051	0.17739	0.174061	0.273014	0.0710549	0.0755904	0.0824784	0.153674	0	0.150921	0.0511045
SECISBP2L	7.59963	12.2108	7.49986	5.48346	4.94569	8.68929	6.93653	8.75826	6.8899	5.10084	6.53008	6.51683	6.45073	6.64855	1.99279	3.79685	2.106	3.22794	1.59482	3.59536	0.972738	9.13193	3.39524	3.36325	3.74275	1.21836	3.05456	3.16134	2.45361	3.10356	2.59434	5.87739	0.427683	3.69438	2.42483	2.40718	4.15006	4.39782	3.28553	3.55815	4.31378	3.31547	1.78842	3.87703	4.29648	1.84718	5.73391	2.10561	1.85272
NDUFAF4P1	0.0246809	0	0	0	0	0	0	0.039643	0	0	0	0	0.126236	0	0	0	0.0214713	0.044825	0.0514054	0.0696269	0	0	0	0	0	0.0321591	0	0	0.0743001	0	0	0.0685059	0	0.0281719	0	0.0484067	0	0.0846294	0	0	0.02477	0	0.0353906	0.0376496	0.0410803	0	0.0376888	0	0
TTF2	1.56893	1.83251	2.30825	1.55819	1.77276	2.3934	1.60632	1.28125	2.51343	2.49773	1.71876	2.17739	3.41064	2.31519	4.34907	1.77767	1.72939	1.35047	1.69678	2.80934	0.535836	1.89641	1.81162	7.15009	4.87114	1.87382	4.35029	2.53766	4.56597	4.02312	1.33283	2.57378	0.188459	2.51753	2.65868	5.8952	1.40475	4.11429	2.03849	1.81512	4.19093	5.65647	2.23891	1.99604	0.766463	3.02783	2.91265	5.58891	4.23785
LINC02619	0	0	0	0	0	0	0	0	0	0	0	0	0.118261	0.0486528	0	0	0	0.0279954	0	0.0869708	0	0	0	0	0	0.0200849	0	0	0	0	0.0191657	0	0	0	0	0.0151162	0	0.0352368	0	0	0	0	0	0	0	0	0	0	0
TMEM35B	1.87556	2.03126	1.23648	1.4904	1.63473	2.09207	3.15557	6.62764	1.83921	1.65688	3.18211	2.5055	2.8246	3.48614	3.27054	2.42685	3.17871	3.02788	2.89365	6.42773	2.13007	5.2265	1.8019	4.36956	5.13028	2.118	4.68489	5.15297	3.47139	5.16917	4.87129	2.81506	0.91362	3.15577	7.59453	3.21532	3.87791	3.93811	3.64298	2.81001	3.23482	3.80172	4.72142	4.3446	3.58428	4.41625	2.46097	5.75466	3.51038
MRPL54	24.4821	17.3894	15.1249	19.5603	27.9238	18.0743	19.5766	36.2057	32.3309	33.6248	26.4698	23.7612	26.5528	23.5811	37.2377	47.2628	12.1324	18.9964	15.9332	23.2923	55.6473	22.0748	15.2909	24.5156	27.8258	25.377	22.4869	17.5989	30.6802	22.8921	16.8318	25.0619	115.828	15.9186	18.2866	21.441	30.9095	21.3555	20.5228	29.5797	19.5846	28.6847	30.5274	12.6046	34.6912	27.8231	13.8269	15.7725	17.5964
EIF5A2P1	0	0	0	0	0	0.0327596	0	0	0.0302166	0.0766377	0	0	0.10682	0.0439462	0	0	0	0	0.0289994	0.117836	0	0.0696061	0.0334411	0.0302004	0.0353363	0.181419	0.0273765	0.0376947	0.0838299	0	0	0.0772925	0	0	0.0378659	0	0	0.031828	0	0	0.027947	0	0	0.0424785	0	0.043179	0.255137	0	0
ZDHHC14	0.276436	0.237823	0.495087	0.541966	0.516383	0.453939	0.8398	0.453269	0.34621	0.685772	0.428703	0.242556	1.2946	1.37786	0.49059	0.876027	0.416846	0.815846	0.391039	0.524775	1.34736	0.934278	0.572658	1.37036	0.33325	0.971029	1.53437	0.413181	0.110959	0.970554	1.23736	0.390042	0.673287	0.631075	0.889632	1.37238	0.524986	1.35864	0.792472	0.540154	0.724798	1.92285	1.16109	1.2475	0.768778	0.253615	1.27695	1.46462	0.685412
MIR370	0	0	0	0	0	0	0	0	0	0	0	0	0.297802	0	0	0	0	0	0	0.164256	0	0	0	0	0	0	0	0	0	0	0	0	0	0	0	0	0	0.133099	0	0	0	0	0	0	0	0	0	0	0
LINC02406	0.0234604	0	0	0	0	0	0.0243317	0.0753652	0	0	0	0	0.0299984	0	0	0	0	0	0	0.0661838	0	0	0	0	0	0	0.0461289	0	0	0	0	0	0	0	0	0	0	0	0	0	0	0	0	0	0	0	0	0	0
FXR1	5.34096	5.94318	5.85091	4.91777	15.3735	6.93213	21.0772	9.79406	5.92009	5.16488	7.28127	5.14699	18.5641	11.6773	12.387	15.1131	11.0743	11.6128	9.67334	25.8717	7.31362	10.0607	4.95153	19.2743	11.6537	14.4627	13.662	10.5211	21.3075	16.0852	13.8404	12.0462	10.6667	16.5729	35.3698	30.5243	11.2352	14.3421	10.8277	8.33492	31.144	13.6945	7.56102	11.5613	13.7504	7.70007	9.66828	16.8381	16.997
HSPE1P3	0.0414543	0.231333	0.0419255	0	0.123487	0.0975366	0.128981	0.266339	0.179931	0.0380295	0.0847754	0	0.424055	0.0654215	0.181557	0.192247	0.216381	0.225866	0.129512	0.292365	0	0.0518104	0.0497829	0.179834	0.263021	0.216059	0.0407547	0.056115	0.873567	0.181457	0.0515428	0.34519	0.378622	0.0946357	0.11274	0.650436	0.146468	0.33167	0.0997248	0.964595	0.499248	0.152264	0.416097	0.0632366	0.137998	0.449956	0.316513	0.189384	0.0855049
CBX4	15.0688	12.4448	10.8138	11.7961	7.05515	8.28294	5.10646	7.21543	11.4672	10.0578	7.936	8.22035	18.8019	17.6392	9.02879	18.7013	18.4605	9.35414	12.4597	14.1158	6.9623	11.1677	6.23863	11.5575	8.94573	16.2096	11.4782	8.27241	16.8775	11.7397	9.70534	11.9379	25.5356	26.1913	9.6345	9.97509	16.6839	13.3649	10.0844	12.857	21.6448	15.1359	12.0857	17.3351	9.53507	17.3244	6.08549	9.99036	10.7611
ERICH2	0.106567	0.261664	0.15089	0.135828	0.38094	0.250739	0.419994	10.1333	0.37004	0.606131	0.435867	0.286487	1.3354	0.369996	0.0933465	0.461264	0.241043	1.54836	0.26635	1.44305	0.605141	1.03888	0.358338	0.0231151	0.13523	0.0277714	0.0628612	0.548172	0.288732	0.233238	3.60405	0.059159	1.32373	1.70297	1.47809	0.501626	2.00815	0.414135	0.99982	0.99188	0.0641712	0.0391426	0.611238	0.130051	1.13521	1.75159	2.70137	0.162284	1.09904
VWA5B2	0.0312969	0.01996	0.0361745	0.0118721	0.0332962	0.0394487	0.0278222	0.0574512	0.0194061	0.0225589	0.0548599	0.0976582	0.517386	0.091727	0.0269247	0.241902	0.0311165	0.0812013	0.0116402	0.952285	0.0973224	0.0307336	0.00805389	0.0727339	0.116308	0.125252	0.101097	0.0211827	0.763832	0.0342489	0.17789	0.0434349	0.093922	0.130136	0.231028	2.76003	0.107947	0.0459923	0.0510894	0.0160054	0.143588	0.784157	0.0673162	0.023871	0.0409297	0.0173319	0.034137	0.122555	0.023055
TMEM119	2.69925	0.354159	0.792167	0.712482	1.02304	0.448916	6.73211	0.735502	1.26836	0.467981	0.151966	0.391439	1.6487	7.01733	1.28422	1.59579	0.842148	9.00219	2.79845	12.8727	3.96116	7.03832	5.63414	3.8161	0.545391	0.737966	1.8639	0.701412	0.477638	3.63077	5.77337	0.735842	0.38888	2.17324	1.21256	4.6638	2.08624	9.87536	0.531459	1.3157	5.95414	6.93422	2.14837	0.955867	0.842397	4.06714	3.29995	1.67601	1.01906
FGL1	0.00388045	0	0.00784912	0	0.0231187	0	0.028172	0.168287	0.00842147	0	0	0	0.0248093	0.00612397	0.0127464	0.00599861	0.00337583	0.0352381	0.0444522	0.0109471	0.0146901	0.116397	0.0139802	0	0.00492417	0	0.0152599	0.00525282	0.233637	0.152873	0.00964963	0	0	0	0	0	0.022851	0.0221764	0	0.0347284	0.00389447	0.178164	0.00556428	0	0	0.00601707	0.0118513	0	0.0360177
RNU6-806P	0	0	0	0	0	0	0	0	0	0	0	0	0	0	0	0	0	0	0	0.344156	0	0	0	0	0	0	0	0	0	0	0	0	0	0	0	0	0	0	0	0	0	0	0	0	0	0	0	0	0
ERHP1	0	0.0922346	0.0417903	0	0.0615443	0.048611	0	0.13274	0.17935	0.0379068	0.084502	0	0.0528359	0.0652104	0	0.127751	0.143788	0	0.0860627	0.174853	0.0782128	0	0.0496223	0	0	0.0538406	0.243739	0	0	0	0.102753	0.114692	0	0	0.0561881	0.283648	0.145996	0.0472286	0	0.147921	0.207349	0.0758862	0.118501	0.0630326	0.0687763	0.064072	0.189295	0.125849	0.0426145
IGHE	0.136077	0.0506245	0.220198	0.491414	0.337796	0.138741	0.0846783	0.0291426	0.442977	0.341215	0.194797	0.233718	1.102	0.601303	0.0297988	0.57497	0.0710287	3.44349	3.88288	0.831751	0.326256	0.124719	1.83026	0.324676	0.0805828	0.130026	2.31886	0.0859609	0.02731	0.238259	0	0.0503605	0	9.54728	0.0863513	0.0711702	1.30348	5.71326	0.0982063	0.454657	0.0273137	0.366532	0.182116	0.512029	0.966375	0.0562672	0.0415592	0.0138149	0.711047
AKR1B10P2	0	0	0	0	0	0	0	0	0	0	0	0	0	0	0	0	0	0	0	0	0	0	0	0	0	0	0	0	0	0	0	0	0	0	0	0	0	0	0	0	0	0	0	0	0	0	0	0	0
NUDT3	1.71352	1.75511	1.93442	1.68814	3.25716	2.28666	3.28741	2.32439	2.15406	2.08329	2.25327	2.4568	2.72517	4.05937	2.587	2.60887	1.81583	2.63528	1.71847	4.12622	1.596	3.31179	2.957	2.95516	2.98345	3.14939	6.03914	1.79435	6.11615	2.35773	2.68366	2.67781	1.87096	2.28507	2.38282	1.63598	3.69198	2.85131	1.99418	1.99532	3.24992	2.75741	1.26469	2.59812	1.95664	2.57679	3.87261	5.54574	1.93256
RN7SKP243	0	0	0	0	0	0	0	0	0	0	0	0	0.424055	0	0	0	0	0.150577	0.0431706	0	0	0	0	0	0	0	0.0407547	0	0.124795	0	0	0	0	0	0	0	0	0.0473815	0	0	0.083208	0	0.0594424	0	0.0689989	0	0.0633026	0	0
CEP192	1.48522	1.79192	1.97576	1.07046	1.44714	2.49457	1.66785	3.23136	1.48107	1.64855	2.3706	2.92443	4.14234	5.59436	2.59088	2.63392	0.919536	1.4568	0.789524	2.10227	0.609761	3.11909	1.32994	3.84873	4.79547	4.58861	12.6695	3.07177	6.16147	2.79474	1.72602	2.82612	0.451386	2.33325	1.96508	2.71759	3.71937	3.23398	1.99499	1.30605	3.9368	43.8656	2.7994	9.82433	4.48119	6.20284	4.59724	2.26569	1.8773
OR52B3P	0	0	0.0418803	0	0.020559	0.0162386	0	0.022171	0	0.0126628	0.014114	0	0.123549	0	0	0	0	0.0250692	0.0143747	0.0584101	0	0.0172515	0	0	0.0175158	0.0539567	0.0407107	0	0.0623304	0	0.0343248	0	0	0	0	0	0.0650268	0.0315536	0.0332058	0	0.013853	0	0.0197928	0.0210562	0	0	0	0	0
CRB3P1	0	0	0	0	0	0	0	0	0	0	0	0	0.178034	0	0	0	0	0	0	0.130929	0	0	0	0.100668	0	0	0	0	0	0	0	0	0	0	0	0	0	0	0	0	0	0	0	0	0	0.14393	0	0	0
ZFYVE9P1	0	0	0	0	0	0	0	0	0	0	0.00759733	0	0.0570039	0	0	0	0	0	0	0.0314412	0	0	0	0.00805811	0	0	0	0	0	0.0325234	0.00923823	0	0.0135724	0	0	0.0145726	0	0	0.0178741	0	0.00745686	0	0.0213082	0	0.012367	0.0345632	0	0.0113147	0
FGF18	0.264443	0.115177	0.0717547	0.582307	0.259378	0.402154	4.5956	0.113959	0.286951	0.153841	0.250613	0.166168	0.494838	0.468228	0.388415	0.169499	0.0617219	1.48769	0.0873194	0.664138	0.244169	1.27366	0.487978	0.63655	0.204616	0.0252124	0.139502	0.0174618	0.126209	0.35291	3.91351	0.107416	0.0235638	0.20614	0.105247	0.126501	0.121541	0.368602	0.139645	0.126991	0.614947	0.142143	0.508673	0.0787115	0.0322064	0.0700082	0.0196984	0.0883985	0.0332591
MYL6P4	0	0	0	0	0	0	0	0	0.0306835	0.0259407	0	0	0.216942	0	0	0	0	0	0	0.478627	0	0	0	0.0613341	0	0.0736891	0.0555991	0	0	0	0.0351583	0	0.051653	0	0	0.0831891	0.0666059	0	0	0	0.0567577	0	0	0	0	0.0438462	0	0.0430609	0
GUCY2EP	0	0	0	0	0	0.0143655	0	0	0	0	0	0	0.405965	0	0	0	0.0106231	0	0	0.482278	0	0	0	0.0662163	0	0.015911	0	0	0	0	0	0	0	0.0975677	0.166047	0.0957983	0	0.027914	0	0	0.0122551	0	0	0.0372548	0	0.0378691	0	1.28308	0.0125934
OSBPL8	6.88514	8.28903	9.2944	7.02755	7.41121	8.95678	6.06914	4.69518	6.91053	5.93305	7.49585	7.55943	6.97689	11.6087	9.59723	9.17091	4.80975	3.95071	2.60906	6.95973	1.79512	12.544	6.45053	11.8517	8.80772	5.40203	7.27141	7.81958	4.3601	7.70829	7.15473	8.92149	1.08625	4.48746	4.76456	10.2112	9.39322	9.34832	6.63503	5.18228	9.35311	7.79298	3.95391	8.96704	5.60948	6.80217	13.0531	10.9494	8.28852
SNORD88C	0	0	0	0	0	0	0	0	0	0	0	0	0	0	0	0	0	0	0	0	0	0	0	0	0	0	0	0	0	0	0	0	0	0	0	0	0	0	0	0	0	0	0	0	0	0	0	0	0
INKA2-AS1	0.0120219	0	0.0243172	0.0127691	0	0.0495006	0.124684	0.0868946	0.0130452	0.0165431	0.0307316	0	0.0153722	0.0379451	0.0723972	0.0650445	0.07321	0.021834	0.00625984	0.0593512	0.045511	0.00751263	0.0649678	0.0782291	0.0228832	0.054826	0.147738	0.0162736	0.0995259	0.0526235	0.0523167	0.0166844	0	0	0.00817377	0.035368	0.0566353	0.0206113	0.0578413	0.0537956	0.0663594	0.209746	0.129289	0.0458473	0.030015	0.195734	0.0826112	0.0640761	0.0433944
RN7SKP133	0	0	0	0	0	0	0	0	0	0	0	0	0	0	0	0	0	0	0	0	0	0	0	0	0	0	0	0	0	0	0	0	0	0	0	0	0	0	0	0	0	0	0	0	0	0	0	0.0573723	0
MKI67	7.65842	10.54	12.2277	7.33335	5.59535	9.02611	3.70223	1.27397	11.0995	11.507	6.18431	11.3827	16.6554	8.02011	30.9155	10.3622	12.8534	7.78016	10.0181	8.63554	3.50239	8.21784	5.84112	33.0225	25.2965	5.89586	43.6647	24.3609	5.30235	19.7715	8.97253	14.6138	1.74116	4.59631	11.5932	23.5028	13.8176	19.4149	7.84149	8.53589	14.796	11.8129	10.1971	8.7974	6.35941	11.4037	18.3096	13.0211	15.2488
PPARGC1A	0.466652	0.318282	0.345625	0.230303	2.49234	0.842889	3.14344	0.531876	0.171348	0.355669	0.24822	0.732592	0.262187	0.308715	1.29544	0.204026	0.638681	0.935276	0.111676	1.33143	0.405958	0.453624	0.128781	0.0357848	0.207857	0.0445287	0.108902	0.0207373	0.269613	0.38429	1.26154	0.732679	1.44009	0.186969	0.0112169	0.0138674	0.206794	0.087549	0.280651	0.1139	0.132459	0.13418	0.0219669	0.0413452	0.131415	0.0529906	0.237533	1.03724	0.053474
LINC01547	0.303837	0.306812	0.243881	0.373944	0.416629	0.363118	0.525201	0.844368	0.266898	0.55747	0.453689	0.524014	0.431679	0.882894	0.612551	0.812633	0.864301	1.43649	0.622788	0.741503	0.502081	1.15731	0.573385	0.329521	1.1016	0.999173	2.60304	0.574503	0.304893	1.67831	1.48713	0.589006	0.581447	0.528478	1.0952	0.321606	0.522565	1.12453	1.18341	0.68196	0.65343	0.938863	0.670808	1.58911	0.939201	0.366436	0.898487	0.161576	0.95995
TAOK2	5.80509	6.02127	6.24007	5.4599	4.16202	6.74114	6.25828	6.63033	5.72834	6.12853	6.61976	6.58011	4.46457	9.45371	6.35924	9.47005	9.20104	9.14078	6.74938	5.95823	5.90223	8.65335	5.0065	6.35869	8.40909	6.74589	11.3294	8.89566	6.97968	7.06605	5.17996	6.95155	2.19316	4.85867	5.08434	7.96572	7.81293	7.98799	6.4246	6.20652	8.07131	11.2767	9.7131	9.60395	3.81079	7.6682	7.62294	7.20568	7.20613
ATP1A1-AS1	0.505496	0.226834	0.384749	0.17159	0.28719	0.649861	0.64858	1.35602	0.175301	0.305969	0.325047	0.408616	0.459788	0.38654	0.233945	0.201398	0.76618	0.350193	0.379894	0.529255	0.207146	0.364738	0.294141	0.209117	0.753879	0.516064	0.358634	0.543184	0.36083	0.34217	0.181427	0.289297	0.314142	0.11302	0.375578	0.551931	0.227091	0.458644	0.714586	0.447733	0.407949	0.373256	0.396049	0.119244	0.164806	0.307066	0.254653	0.174591	0.408462
SMG1P2	0.0728323	0.159187	0.131974	0.164387	0.158198	0.167795	0.188843	0.224221	0.250266	0.158686	0.133429	0.149567	0.143574	0.325666	0.126264	0.107897	0.195363	0.380296	0.205421	0.252552	0.241253	0.303424	0.0692432	0.286335	0.157887	0.320289	0.190942	0.156101	0.333453	0.325449	0.143382	0.219005	0.038804	0.502269	0.206329	0.380923	0.48965	0.242801	0.229962	0.162954	0.325883	0.824842	0.443854	0.24998	0.404087	0.225869	0.0695114	0.240309	0.153356
SSXP4	0	0	0	0	0	0	0	0	0	0	0	0	0	0	0	0	0	0	0	0	0	0	0	0	0	0	0	0	0	0	0	0	0	0	0	0	0	0	0	0	0	0	0	0	0	0	0	0	0
MIR552	0	0	0	0	0	0	0	0	0	0	0	0	0	0	0	0	0	0	0	0	0	0	0	0	0	0	0	0	0	0	0	0	0	0	0	0	0	0	0	0	0	0	0	0	0	0	0	0	0
STAT5B	5.30893	3.97158	5.53606	4.94033	9.01704	6.40689	13.1264	7.23481	4.60087	4.71904	5.85307	5.51051	7.75894	11.2066	7.05508	8.03789	5.15437	8.57386	5.85151	10.1958	4.65965	10.0521	7.12	5.33967	11.5777	5.69556	8.2431	5.39793	8.27818	8.04918	2.92249	6.90465	3.12492	6.18005	5.0361	12.5265	8.42648	14.0936	5.50625	5.84306	9.99018	3.12714	8.74368	1.35178	5.8502	1.58356	3.48005	6.6444	6.26203
RPS4XP4	0	0.0374741	0.016979	0	0	0	0.0174116	0	0	0	0	0	0	0	0.0367636	0	0	0	0.0349665	0.0236805	0	0	0	0	0	0	0	0	0	0	0	0	0	0.0383256	0	0	0	0.0575657	0	0	0	0.0308319	0	0	0	0.156191	0	0	0
UFC1	30.7842	30.4662	28.7357	32.5956	29.3228	32.3588	21.7621	100.575	41.326	50.8647	38.9709	30.419	79.2522	20.4553	19.7798	17.7551	13.731	28.6147	33.2261	29.4065	30.9419	31.4486	27.0182	25.3407	36.9269	38.7025	16.7798	16.1958	59.1484	16.1874	28.7087	43.1064	24.4072	38.887	49.4055	20.9304	35.6855	25.4252	29.2159	37.507	32.9418	19.8832	38.6497	25.3833	23.5802	27.7496	28.515	22.6891	23.6732
RPS29P14	0	0	0	0	0	0	0	0	0	0	0	0.0839079	0	0.118218	0	0	0	0	0.07801	0	0	0.0936223	0.0899586	0.0812408	0.190113	0.0976058	0	0	0	0.163948	0.0931387	0.207921	0	0	0.203723	0.146919	0.0882235	0.0856192	0.0901022	0.26816	0.0751791	0.275143	0	0.11427	0.124682	0	0	0	0
WFIKKN2	0.0548374	0.00720039	0.048936	0.0137048	0.408384	0.056923	0.575431	0.020725	0.00350029	0.00295923	0.0296853	0.0433591	0.0164987	0.07127	0.052979	0.00498651	0.00841874	0.011717	0.00335928	0.0273002	0.00610576	0.0120947	0.0271167	0.00349841	0.0163734	0.609452	0.17125	0	0.0534096	0.0705997	0.032086	0.0268606	0.0117849	0.011046	0	0.0126533	0.075982	0	0.0194	0.00577378	0.0291364	0.361372	1.65129	0.0246035	0	0.0250092	0.0394067	0.00982452	0
NBAS	4.51792	4.31383	4.86898	3.91985	5.03407	5.19211	5.79923	5.75531	3.53549	4.15124	5.42765	5.11842	4.9368	7.51407	5.63176	5.68505	4.64774	4.41988	3.08895	6.02138	3.92358	8.45378	5.11102	8.3201	8.89939	3.68208	5.18336	4.78058	3.46487	3.43703	6.75835	2.94831	4.40101	5.06219	8.11738	5.1184	6.48094	5.37988	3.65213	3.25671	7.56999	4.01718	3.6682	5.00732	5.66136	6.11985	8.38339	4.91589	5.95861
CCDC148	0.0202787	0.0792147	0.0273456	0.0143593	0.0251698	0.0675937	0.0070106	1.74261	0.0220047	0.0465084	0.179706	0.0605731	0.18151	0.112011	0.0333055	0.0261232	0.0205819	0.079798	0.0175986	0.252669	0.0127947	0.270344	0.00811764	0.194271	0.0343107	0.127712	0.0398729	0.105227	0.0406984	0	0.193306	0	0.0802598	0.115735	0.0597461	0.0497159	0.553294	0.0386303	0.134155	0.0544457	0.0610558	0.0496564	0.0339245	0.0773356	0.0843825	0.0419258	0.0154833	0.0977903	0.121997
RN7SL269P	0	0	0	0	0	0	0	0	0	0	0	0	0.0537021	0	0	0	0	0	0	0.05924	0	0	0	0	0	0	0.0412892	0	0	0	0	0	0	0	0	0	0	0	0	0	0	0.0771302	0	0	0	0	0	0	0
MIR4464	0	0	0	0	0	0	0	0	0	0	0	0	0	0	0	0	0	0	0	0	0	0	0	0	0	0	0	0	0	0	0	0	0.254335	0	0	0	0	0	0	0	0	0	0	0	0	0	0	0	0
MPTX1	0	0	0	0	0	0	0.0218146	0	0	0.0192958	0.0215071	0	0	0	0	0	0	0	0.0219043	0	0	0	0.0252593	0	0	0	0	0	0	0	0	0	0	0	0	0	0	0	0	0	0	0	0	0	0	0	0	0	0
ZNF252P-AS1	0.0079168	0.00883583	0.020017	0.00840879	0.0176873	0.0279408	0.0246324	0.0508645	0.0214766	0.0254196	0.0121426	0.0177358	0.0708615	0.0749638	0.0260049	0.0061191	0.137745	0.143784	0.00824457	0.0837524	0.0299703	0.0197891	0.0142611	0.00429301	0.0703232	0.0464201	0.019458	0.0857333	0.20258	0.017327	0.0442956	0.0219744	0	0.108439	0.032296	0.0388181	0.079254	0.0678656	0.104748	0.113363	0.154935	0.174473	0.0567605	0.169074	0.0395315	0.0552413	0.00604466	0.006028	0.0163294
FNIP1	1.78867	2.30232	3.49076	1.70282	2.49114	2.94292	4.12169	2.36005	1.43337	1.71044	3.21426	2.345	2.50368	4.32456	2.61363	3.44568	1.91947	2.61583	1.28493	3.40798	1.25168	4.65446	2.21776	3.11883	2.36391	2.0154	4.14012	3.08933	2.11454	3.03579	1.68251	3.05764	0.733607	3.18493	2.52217	3.50496	2.47511	2.909	2.037	2.82338	2.17552	4.68006	2.36824	3.98823	5.00131	2.39588	3.40375	2.06806	2.15739
OR2J2	0	0	0	0	0	0	0	0	0	0	0	0	0	0	0	0	0	0	0	0	0	0	0	0	0	0	0	0	0	0	0	0	0	0	0	0	0	0	0	0	0	0	0.01444	0	0	0	0	0	0
OR4K6P	0	0	0	0	0	0	0	0	0	0	0	0	0.0547797	0.0225365	0	0	0	0	0	0.100715	0	0	0	0	0	0	0	0	0	0	0	0	0	0	0	0	0	0	0	0	0	0	0	0	0	0	0	0	0
ADIRF-AS1	0.693061	1.40277	0.597263	0.32191	0.335239	1.14043	1.11402	0.440273	0.500561	0.643981	0.872731	0.304538	1.17116	2.02574	0.851572	0.575302	1.59361	2.14105	0.696227	1.41138	0.793014	0.623888	1.30867	1.08276	2.8194	2.10229	7.48624	2.3047	2.98538	2.88253	1.14435	3.33401	0.590263	0.887753	0.84243	1.23911	2.39364	0.404993	4.68818	1.26046	3.45098	5.90164	3.48628	4.49409	3.57941	1.53425	1.53476	1.26243	1.62259
NOS2P3	0	0	0	0	0	0	0.00364674	0	0	0	0.00359533	0	0.0134882	0.00554906	0	0	0.0152945	0	0.00732348	0.0099194	0.013311	0	0	0.00381339	0	0.00458155	0.0103705	0.00475969	0.00529258	0	0	0.00975969	0	0	0	0.0448257	0	0.00401891	0.00422934	0.00629363	0.00705772	0.012915	0	0	0.0058525	0.0163566	0.00536934	0	0
MAMDC2-AS1	0.0233795	0.0289928	0.010509	0.0110366	0.00967285	0.0320886	0.040413	0.0250351	0.0155035	0.189457	0.00929676	0.00581961	0.0132867	0.0163985	0.018488	0.00602355	0.024859	0.0212307	0.00946846	0.0109926	0.0344193	0.0227268	0.0140384	0.00845195	0.0824108	0.00169241	0.0153233	0.0210986	0.0273709	0.00568549	0.0355291	0.0144208	0	0.0074129	0.00529861	0.0280221	0.0321244	0.010392	0.00781154	0.0278982	0.0247675	0.00954156	0.0372494	0.00792542	0.0021619	0.0201403	0.00991711	0.00197795	0.0294698
USP30-AS1	0.312424	0.305105	0.0592453	0.2074	2.03584	0.367547	0.12151	1.22319	0.572089	0.465745	0.379357	0.131234	0.649173	2.40364	0.235181	0.181111	0.084936	1.63133	0.223684	0.826289	1.18273	2.56248	0.234496	0.635313	1.36282	1.01772	0.787074	2.22031	0.0881747	0.683784	0.242785	0.867184	0.356689	0.200596	0.610703	0.191487	2.48371	2.27648	1.45619	0.139803	0.19597	0.753078	1.87597	0.863816	0.097503	0.272502	0.327996	0.237885	0.30207
FBXO36-IT1	0	0	0	0	0	0	0	0	0	0	0	0	0.0844285	0	0	0	0	0	0.0229205	0	0	0	0	0.0238697	0	0	0	0	0	0	0	0.0610903	0	0	0	0	0.0259214	0	0	0	0	0	0.0315596	0	0	0.0341277	0	0	0
MT1P1	0.0699966	0.156244	0	0.148693	0.104255	0.164693	0.0725961	0.33729	0.53168	0.0642137	0	0.156811	0	0	0.229923	0.324613	0.426258	0.127127	0.218684	0.789866	0.529967	0	0.336239	0.151827	0.0888235	0.547233	0.206446	0.0947516	0.10536	0.61279	0	0	3.0687	0.159795	0.190364	0.137285	0.329754	0	0.0841939	0.375864	0.280997	0.514201	0	0	0.466025	0	0.213776	0.106593	0.216566
GCNT1P5	0	0	0	0	0	0	0	0	0	0	0	0	0	0	0	0	0	0	0	0.0794788	0	0	0	0	0	0	0	0	0	0	0	0	0	0	0	0	0	0	0	0	0	0	0	0	0	0	0	0	0
ZNF564	0.120243	0.181566	0.193144	0.214111	0.163291	0.278755	0.117372	0.346509	0.165015	0.194662	0.112102	0.237685	0.221584	0.256737	0.15489	0.338953	0.095376	0.199114	0.125221	0.224481	0.0401645	0.291723	0.152895	0.23013	0.219901	0.179716	0.191227	0.143619	0.165021	0.108363	0.0879443	0.215958	0	0.108993	0.125035	0.225428	0.224919	0.137435	0.18717	0.0759614	0.227156	0.298768	0.172419	0.366849	0.270776	0.137095	0.091808	0.193881	0.113066
BCKDK	9.66739	7.74433	10.8209	8.91221	14.8177	8.67279	18.4715	11.6712	8.18259	9.29348	11.1228	12.055	8.21705	11.3942	11.4795	12.2807	18.6705	16.6147	14.7278	10.8932	12.7897	13.7111	12.8529	7.67603	8.01193	22.2196	31.8943	12.6476	14.4868	13.3625	8.5	15.2665	9.36436	9.46811	20.1617	13.7811	17.2792	11.8473	10.7451	12.1121	14.429	19.7345	13.8386	10.2216	28.8349	19.4674	13.6514	13.09	21.6218
ITIH6	0.018642	0.0156045	0.0329943	0.0272257	0.104123	0.0383794	0.120839	0.205859	0.00505717	0.0299283	0.247803	0.101798	0.119186	0.150778	0.051029	0.165702	0.0324355	0.0338573	0.0825087	0.0953206	0.0308753	0.230079	0.0783558	0.0808714	0.133066	0.0273268	0.027491	0.0441611	0.0210452	0.0255004	0.0724337	0.0388079	0	0.0505372	0.0443617	0.121114	0.0960557	0.0719126	0.0420433	0.0208547	0.147336	0.00855911	0.14368	0.0533203	0.0232716	0.0325197	0.053376	0.00709718	0.043258
CDH13	3.2032	2.70455	3.04558	1.99769	2.5173	4.53009	6.99371	1.65816	2.7435	2.0439	3.96542	2.30119	2.02677	2.69428	10.0204	1.73706	16.7169	9.85362	3.12889	6.2418	2.51819	3.20131	4.13064	0.783967	0.88251	1.20377	2.56646	5.5959	2.20019	19.8323	3.28559	1.60387	0.171053	1.66325	10.8979	2.89262	4.63871	1.46709	8.94889	3.49322	11.7944	2.26082	0.602596	4.73478	6.31618	1.00224	2.78838	7.43431	5.26088
C9orf50	0.0237211	0.0264748	0.0159938	0	0	0.0186042	0.0574047	0.152405	0.0343201	0.0217613	0.00808506	0.0442847	0.0202211	0.0249571	0.0346304	0.0733386	0.0206363	0.0861636	0.115281	0.144992	0.0299333	0.0296471	0	0.0428771	0.0903039	0.0515142	0.0233207	0.0214069	0	0.0519169	0.30477	0	0.0866623	0.0541526	0.0215041	0.0465242	0.0558749	0.0451879	0.0570647	0.0283058	0.055549	0.0726071	0.0793666	0.0482472	0.0394827	0.0367821	0.0482976	0.120411	0
HEPH	0.866204	0.267316	0.384296	0.493491	0.219943	0.478797	3.16392	1.01239	0.515887	0.107384	0.246746	0.348973	0.653968	3.55251	1.14955	0.768338	0.477829	19.4473	1.02397	4.44783	1.493	2.86067	2.56058	0.94138	0.457042	0.605395	7.1349	0.448542	0.41473	2.20718	3.26237	0.37489	0.256588	2.1419	0.355076	1.4852	0.708393	1.50258	0.496037	0.622106	2.46883	1.91161	1.43316	2.48338	0.56951	1.03877	1.60873	1.11067	0.741037
MIR4765	0	0	0	0	0	0	0	0	0	0	0	0	0	0	0	0	0	0	0	0	0	0	0	0	0	0	0	0	0	0	0	0	0	0	0	0.163137	0	0	0	0	0	0	0	0	0	0	0	0	0
LINC01154	0	0	0	0	0	0	0.0292623	0	0	0	0	0	0	0	0.0308928	0	0.0245454	0.0512427	0	0.119393	0	0.035263	0	0	0	0.0367634	0	0	0	0	0	0	0	0	0	0.0553372	0.0664591	0.0967459	0.0339372	0.0505015	0	0	0	0	0	0.0437496	0	0.0859321	0
TCHH	0.602471	0.0837957	0.053709	0.0680758	0.0545496	0.120641	0.104457	0.147067	0.127173	0.0671972	0.0730256	0.10051	1.26444	0.222526	0.188475	0.158525	0.105143	0.329257	0.12205	1.25793	0.107452	0.119012	0.0461818	7.87455	1.50812	0.186114	0.0720125	0.317293	0.267369	0.104205	0.0204918	8.7425	1.25775	0.639613	30.7976	1.73473	31.5959	0.586054	0.916299	8.40736	16.1674	1.03246	1.13961	39.7311	0.86258	0.195926	0.411064	0.0334638	10.3116
CDH8-AS1	0	0.120138	0.0181442	0.0762209	0	0.168845	0	0.691587	0.0584018	0.0493744	0.110066	0.0401912	0.0458799	0.226501	0.216076	0.0554661	0.187288	0.162914	0.149465	0.0253056	0.747075	0.156955	0.215447	0	1.98061	0.0935047	0.105825	0.242851	0	0.15706	0.312288	0.0497963	0.753744	0.143345	0.0731861	0.281491	0.612746	0.143538	0.302107	0.160558	0.0540153	0.0329478	1.69785	0.0273671	0	0	0.328748	0	0.407046
ICE2P1	0	0	0	0	0	0	0	0.0222549	0	0	0	0	0.0797253	0	0	0	0	0.0251641	0	0.0390875	0	0	0	0.00751335	0	0	0	0	0	0	0	0	0	0	0.00942039	0.0135874	0	0	0	0	0	0	0	0.0105679	0	0.0107422	0	0	0
UMAD1	1.74329	2.67075	1.51123	2.02797	2.67177	1.70693	2.6952	6.78287	2.48697	1.47344	3.46175	2.02954	3.9321	3.82774	3.95981	2.97942	2.58102	2.81871	2.81153	3.61466	1.07259	4.92146	2.2149	3.49555	1.95111	1.92819	3.64064	8.77482	1.80368	2.64632	2.22588	2.07376	0.593377	3.08986	3.59262	4.89507	2.26145	4.0676	4.06351	2.70687	2.4668	2.7641	3.79361	1.44252	5.3587	2.36177	3.22977	1.64891	3.88238
TUBA1C	60.6336	53.4346	44.527	73.4064	57.1497	43.4055	15.0207	20.1704	58.1948	77.2133	55.9775	48.253	48.1577	42.5912	102.775	115.106	59.2529	40.4147	61.2659	41.4386	51.5705	32.005	96.38	71.3028	58.062	78.3604	57.4185	67.3101	42.7668	79.6377	51.2881	92.8288	30.1542	61.8473	48.5426	61.8095	58.2111	53.0783	77.4233	84.72	58.9982	48.1771	51.9817	57.6752	103.579	93.8689	68.1133	80.5874	83.2082
RNU6-270P	0	0	0	0	0	0	0	0	0	0	0	0	0.155992	0	0	0	0	0	0	0	0	0	0	0	0	0	0	0	0	0	0	0	0	0	0	0	0	0	0	0	0	0	0	0	0	0	0	0	0
ZBTB20-AS1	0	0	0.00636608	0	0	0.0148102	0.0130566	0	0	0.011549	0	0	0.00804871	0.0596026	0	0.0291913	0.00547597	0.194344	0	0.062151	0.0714869	0.0157341	0.0529142	0.054613	0.0239627	0.00820176	0.0247532	0.0170413	0.00947463	0.0137765	0	0.0174715	0	0	0	0.0308638	0.0518937	0.0863344	0.00757124	0.0112667	0.0821244	0	0.0090259	0	0.010477	0.00976036	0.0192241	0	0.0129833
PTMAP6	0	0	0	0	0	0	0	0	0	0	0	0	0	0	0	0	0	0	0	0	0	0.0489584	0	0.0424837	0.0497086	0.0510416	0	0	0	0	0	0	0	0	0	0	0	0	0	0	0.0393139	0	0	0	0	0	0	0	0
DNASE1L2	0.00583837	0.0456128	0.348379	0.124024	0.0695669	0.0755531	0.0666071	0.0375108	0.120371	0.0910524	0.0179095	0.0653977	0.149308	0.893745	0.044748	0.126354	0.23364	0.254485	0.316165	0.172941	1.13826	0.0364845	0.560909	0.0696509	0.162992	0.129325	0.660081	0.0711285	1.98609	0.0766686	0.159703	0.226875	0.0959842	0.119955	0.0238172	0.217566	0.790755	0.173502	0.0842706	0.104502	0.357426	0.718394	0.276269	0.267185	2.33225	0.0633712	0.205055	0.106691	0.0240848
LCE2D	0	0.0234751	0	0	0	0.049489	0	0	0	0	0	0	0	2.45637	0.0460601	0.0325146	0.0365964	0.0764012	0	0	0.358315	0.13144	29.6544	0	0	0	0.103392	0.142361	0	0	0.104609	0.0583818	0	0	0	0.0206265	0.0247721	0.0961634	0.0252996	0.112944	0	0	0	0.128342	0.0350093	0.195688	0	0	0.0216921
ELMO3	15.1026	12.8973	13.3575	14.4508	10.7656	14.5076	3.21422	16.1961	14.2505	17.6381	14.4559	15.2231	15.9657	8.17245	17.8979	7.33614	31.1329	21.1952	36.3928	14.0265	43.3979	12.105	17.5156	9.22009	22.5104	25.1947	7.70263	22.9151	9.38211	32.8365	9.86528	15.6992	49.5328	23.7006	23.0733	16.069	13.3579	3.92319	20.637	25.1448	26.4452	7.00717	25.3439	20.1396	68.6484	17.6254	15.2382	20.749	22.009
Y_RNA	0	0	0	0	0	0.139532	0	0	0	0	0	0	0.454976	0	0	0	0.103182	0	0	1.00379	0	0	0	0.385894	0	0.154543	0	0	0.178527	0	0	0	0	0	0	0	0	0	0	0	0.119034	0	0	0	0.197413	0	0	0	0
RPGRIP1	0.0398098	0.013068	0.0165786	0.0124364	0.0279031	0.0413238	0.0680041	0.0639433	0.0838552	0.0537071	0.0526786	0.0341	0.0898307	0.0776087	0.0487168	0.05068	0.0570422	0.0467835	0.0390193	0.0759723	0.0443254	0.111217	0.0281224	0.0355559	0.0475457	0.0427182	0.0483468	0.0126797	0.0387732	0.0820041	0.0349398	0.0324996	0.00427766	0.0160379	0.0541337	0.149269	0.0441279	0.0562081	0.0450676	0.0209577	0.0634556	0.0387061	0.0873054	0.0214334	0.136421	0.0871474	0.0464875	0.0285288	0.0410564
TBC1D8	5.00054	3.76732	3.80915	3.17009	4.16062	6.79748	6.16886	13.5663	2.83986	4.41592	6.16009	4.97549	8.5128	7.77767	3.81684	4.61048	2.3895	6.1652	2.72104	3.58967	2.41253	7.07016	3.24496	6.08906	14.2599	5.88184	6.97324	3.94525	7.50451	3.33353	3.40457	7.81257	0.259987	4.30392	4.2087	6.87656	9.38198	3.51818	8.03591	5.5361	7.2145	9.55033	6.12866	7.42719	5.63954	0.770777	6.33203	9.74036	3.35192
GLOD4	7.74552	7.57812	8.57577	7.13417	7.18815	9.40527	4.67811	13.0506	8.30803	9.85307	9.75498	10.2945	15.4671	7.43234	7.75986	9.63035	2.38465	10.9906	7.55433	8.21017	7.39972	9.35192	6.28166	7.31429	19.7824	12.547	14.4317	8.65894	31.5762	9.09153	6.69701	12.7484	4.14689	7.62505	6.48795	9.43181	11.4459	8.92615	11.9756	11.9283	11.8576	12.0164	8.93307	6.50059	11.6973	12.8079	7.54771	8.7663	8.75199
RNU6-498P	0	0	0	0	0	0	0	0	0	0	0	0	0	0	0	0	0	0	0	0	0	0	0	0	0	0	0	0	0	0	0	0	0	0	0	0	0	0	0	0	0	0	0	0	0	0	0	0	0
RNU1-42P	0	0	0	0	0	0	0	0	0	0	0	0	0.10237	0	0	0	0	0	0	0.225852	0	0	0	0.0868261	0	0.208632	0	0	0	0	0	0	0	0	0	0.0785097	0	0	0	0	0	0	0	0	0	0	0	0	0
HOXC9	0.0228875	0.0936629	0.0617271	0.137756	0.193174	0	0.079125	0	0.0248356	0.0139978	0	0	2.0291	0.975243	0.835337	1.72186	1.6128	0.900638	0.770668	1.32364	2.42604	0.219307	0.439774	0.827408	1.08429	0.159053	0.300016	0.619638	0.137803	0.166975	0.711437	0.296464	1.54691	0.226415	1.79474	2.73825	0.521144	1.0028	0.0642361	0.873956	1.88355	0.0280223	0.64544	2.03664	1.40953	0.118299	0.0349503	0.267214	1.37691
RN7SKP87	0	0.0474962	0	0	0.0633845	0	0.220683	0.136709	0	0	0	0	0	0	0	0	0.037022	0	0	0	0	0	0	0.0461534	0	0	0	0.0576065	0	0	0	0	0	0	0.0578681	0	0.0501204	0	0.0511876	0	0.0427097	0	0	0	0	0	0	0	0
PSMB1	38.1556	34.9615	43.4704	42.1853	46.9695	37.4999	32.618	56.2521	54.8099	57.3596	55.6947	42.4087	116.208	59.1134	50.4501	115.938	149.935	68.8438	72.239	56.4871	208.939	52.137	46.0942	68.1	98.1767	84.7551	69.9994	33.3879	148.871	81.2845	72.3126	90.4308	195.239	101.098	53.1274	97.391	85.7628	71.0822	79.8648	72.3299	97.3176	70.96	142.708	91.8715	147.638	168.891	76.5253	63.6645	71.8263
SOX12	1.54806	1.21507	2.36058	1.01251	1.56616	1.39636	1.8066	1.55675	1.38593	1.44209	1.62093	1.43364	5.72115	16.2258	5.4979	7.28186	12.1877	5.58456	3.73313	16.761	8.92135	3.18927	1.30742	9.33345	4.70389	9.43863	16.4385	1.5492	13.7092	2.005	10.1094	7.45142	2.9297	9.77778	10.4351	12.2777	8.30618	3.20497	2.14312	3.14162	8.06675	15.5173	12.9191	17.8834	3.6551	16.976	2.44101	9.82608	3.77365
RN7SL683P	0	0	0	0	0	0	0	0	0	0	0	0	0.0606634	0	0	0	0	0	0	0	0	0	0.113948	0	0	0	0	0	0	0	0	0	0	0.0541526	0	0	0	0	0	0	0	0	0.0680285	0	0.0789654	0.0735642	0	0	0
SPATA7	0.411943	0.366147	0.322366	0.249459	0.391458	0.556989	0.734624	1.94011	0.260922	0.38646	0.449808	0.482312	0.479075	0.497144	0.469415	0.109496	0.622693	0.9479	0.359116	0.567917	1.11845	1.07164	0.362636	0.115229	0.709606	0.755351	0.386665	0.764535	0.965166	0.562988	0.667476	0.444949	0.66737	0.231914	0.62353	0.588594	0.851783	0.588021	0.919247	0.630578	0.417172	1.01329	0.844615	0.341213	0.983505	0.326607	0.372879	0.386044	1.03039
LINC02623	0	0.0166819	0	0	0.0222622	0	0.00775093	0.0120039	0.00810947	0	0	0	0.0286683	0.0117942	0	0	0.0195046	0	0	0.0105415	0	0	0.00897487	0.00810512	0.00948349	0.0194756	0	0	0	0.0163566	0	0	0	0	0	0	0.00880177	0.0256258	0	0.0133767	0.00750037	0	0.0107163	0.0456012	0	0.0115883	0.0228244	0	0.00770741
RNU7-161P	0	0	0	0	0	0	0	0	0	0	0	0	0	0.326052	0	0	0	0	0	0	0	0	0	0	0	0.269203	0	0	0	0	0.256882	0	0	0	0	0	0	0	0	0.369801	0	0	0	0	0	0	0	0	0
RPL21P126	0	0	0	0.0284632	0	0	0	0	0	0	0	0	0.0685319	0	0	0	0	0	0	0.0755991	0	0	0	0	0	0	0	0	0.0806731	0	0	0	0	0	0	0.0788382	0	0	0	0	0	0	0	0	0	0.083106	0	0	0
OR9A4	0.0117195	0	0.0118527	0	0.0174554	0.0551488	0	0	0.0254339	0	0.0119834	0	0.104898	0.462379	0.0641597	0.0724663	0	0	0.158661	0.479394	0	0	0.0562962	0	0.0446149	0.0152704	0.0115217	0	0	0.0256497	0	0	0	0.0267543	1.08366	0.206869	0.0138026	0.0267903	0	0.0209768	0.317568	0	0	0	0.136546	0	0.0178962	0	0.0120865
ATAD2B	1.33075	1.71142	2.0645	1.44846	1.38381	2.2923	1.11806	1.16483	1.50628	1.48401	1.46308	1.67524	2.36195	3.11937	1.7017	2.15339	0.98882	1.46565	1.09978	2.37476	0.515331	1.75933	1.15387	3.44524	5.42546	1.15014	2.04885	1.48903	2.35774	1.5204	1.35556	2.25689	0.307762	1.53013	2.36903	2.97756	2.6155	2.3234	1.52136	1.38327	3.28007	1.9305	1.60183	2.48628	1.22332	1.6981	2.48515	1.87034	1.04002
CEMIP	2.44556	2.89266	4.45545	6.46976	2.43835	4.38379	0.831516	26.6707	8.47912	8.03196	32.5116	3.59789	11.8701	4.57038	2.45319	18.1931	1.11129	5.1437	2.42254	15.6665	1.96933	25.2336	6.76195	10.0295	3.02656	24.7413	4.74413	4.82804	10.765	9.7264	9.70106	16.9865	0.414492	8.17107	6.42015	15.6257	31.9917	3.57329	7.43788	4.54582	12.4373	8.2264	6.44472	29.2756	3.03262	1.04251	11.0572	3.49383	1.97958
PCDH9-AS4	0	0	0	0	0	0	0	0	0	0	0	0	0	0	0	0	0	0	0	0	0	0	0	0	0	0	0	0	0	0	0	0	0	0	0	0	0	0	0	0	0	0	0	0	0	0	0	0	0
PHKB	6.46861	6.26902	5.45836	4.78181	9.30536	7.12808	9.66433	7.57759	5.52011	5.51672	7.2347	6.6486	11.7572	5.86861	5.46444	2.92449	9.24612	4.60088	4.18065	5.42718	2.14116	9.10296	5.51063	6.09178	6.13917	5.05574	3.66227	3.33239	2.43335	8.24075	2.7739	6.52926	1.57153	7.09788	6.99119	9.91472	8.18117	4.2813	5.11932	3.37263	10.1196	2.92517	5.42548	8.73206	2.56274	1.83301	7.52671	7.34921	5.27325
IGF2-AS	0.035718	0	0	0	0.0199499	0.010505	0.101872	0	0.0339134	0.00409589	0	0	0.011418	0.0211383	0.0146657	0.00690185	0.0427256	0.348679	0	0.497521	0.0591571	0.0223205	0.0428942	0.0629482	0.0113313	0.0465405	0.0395046	0	0.0134408	0.0195435	0.12768	0.0123927	0.0897132	0.0458665	0.00607121	0.0525405	0.0473252	0.0510313	0.0590736	0	0.00896175	0.0573973	0.224074	0.0204323	0.0148628	0.0484616	0.0340894	0	0.00460457
IL1B	1.19571	3.12156	1.73654	3.00146	2.89632	1.08543	4.8875	0.312342	4.0361	1.57896	7.74192	0.848104	1.08454	4.3878	5.31838	12.5742	108.989	3.50165	8.91038	1.73912	2.9681	11.8778	5.45557	16.3825	3.88517	62.1746	13.5857	11.3917	3.89229	45.5843	1.3015	20.9698	2.13129	1.57735	1.33338	0.450366	3.46944	1.98144	9.07727	12.2859	3.38	17.7651	20.5628	22.8599	17.9807	5.06823	32.3355	0.705665	46.9408
SEPTIN14P1	0	0	0	0	0.0294425	0	0	0	0	0	0	0.0221424	0.0505529	0	0	0	0	0	0	0.027883	0	0	0	0	0	0.0257571	0	0	0	0	0	0	0	0	0	0	0	0	0	0	0	0	0	0	0	0	0	0	0
ZC3HAV1L	0.891468	1.16622	2.61612	1.10986	1.16453	1.66769	1.42476	1.59621	1.51445	1.3675	1.31501	1.97258	6.72731	10.8168	1.92818	3.14021	1.49387	1.16785	0.905548	6.58618	0.24896	1.9909	3.1854	2.77368	2.29958	2.20891	4.95682	3.3136	1.68281	2.38291	1.84434	3.40739	0.120131	0.24188	4.08381	5.00169	3.58868	1.89588	1.43264	2.34116	8.38953	5.08606	1.78124	4.80422	2.34734	2.94593	2.71147	6.57638	3.12742
MIR4294	0	0	0	0	0	0	0.174804	0	0	0	0	0	0	0	0	0	0	0	0	0	0	0	0	0	0	0	0.1657	0	0	0	0	0	0	0	0	0	0.198503	0.385286	0	0	0	0	0	0	0	0.261347	0	0	0
DEFB108F	0	0	0	0	0	0	0	0	0	0	0	0	0	0.0910596	0	0	0	0	0	0	0	0	0	0	0	0	0	0	0	0	0	0	0	0	0	0	0	0	0	0	0	0	0	0	0	0	0	0	0
RN7SL624P	0	0	0	0	0	0.0542065	0	0.0740097	0	0	0	0	0.0589177	0	0	0	0	0	0	0.0649935	0	0.0575878	0	0	0	0	0.0452993	0	0.0693557	0	0	0	0	0.0525943	0	0	0	0	0	0	0	0	0.0660709	0	0.076693	0	0	0	0
RPL7P23	0.377251	0.516736	0.416224	0.437122	0.587431	0.62537	0.480184	1.10172	0.781506	0.928134	0.490948	0.499404	0.767429	0.189433	0.600817	0.76873	1.17851	0.747443	1.41076	1.11263	1.13602	0.492927	0.844311	0.613711	0.36992	1.60873	0.691193	0.464245	0.748521	0.750606	0.788873	1.04712	4.13473	0.763356	1.4457	0.689456	0.282741	0.92118	0.88691	2.48613	1.53166	0.629845	0.688482	0.156949	0.0856251	2.526	0.654635	1.1751	0.477488
RNU6-33P	0	0.267222	0	0	0.178306	0	0	0	0	0.109824	0	0	0.153076	0.188927	0	0	0.208292	0.217422	0	0.168862	0	0	0.143766	0	0.303826	0	0.235387	0.162052	0	0	0	0.332285	0	0.273294	0.162788	0.352193	0	0.136831	0	0.214277	0	0	0	0.182618	0	0	0.182808	0	0
HNRNPA1P63	0.0133015	0.0148457	0	0	0.0198118	0	0	0.0213652	0.043301	0.0244052	0.013601	0	0.0510253	0	0	0	0	0	0	0.0750496	0	0	0	0.0144259	0	0.0519956	0.0523082	0	0.0200217	0.0291123	0	0.0738412	0	0	0.0180875	0.0130442	0.0313317	0	0.0319989	0.0476172	0.0133496	0.0488571	0	0.0811635	0	0.041251	0.0406241	0	0
ESAM	8.29539	10.7125	3.74896	4.60348	4.06403	5.36719	15.6418	2.57184	6.92126	1.92767	2.10372	3.73448	5.07641	7.80917	7.31045	11.1146	3.51863	7.72817	7.17695	5.50708	4.6167	9.50696	9.05591	7.09833	3.57381	4.97288	4.86908	1.70426	3.44018	10.2059	10.4233	8.51117	2.33988	5.35277	1.47936	4.69337	4.95986	9.21072	2.92848	4.35783	8.06559	7.25882	3.57919	4.11547	2.98635	7.54361	4.4815	4.54263	4.10793
WDR83	1.3515	1.38723	1.32843	1.19336	1.30156	1.64103	1.37354	3.44365	1.66089	1.67802	1.34863	1.6233	3.44239	2.95519	1.81854	2.99538	1.95485	3.08546	2.03487	4.32565	3.24649	1.81123	1.38186	1.63057	2.73437	2.37629	1.97969	2.17479	4.96728	1.48491	1.42396	2.21463	3.76761	1.91439	1.28423	2.8849	2.75515	2.17752	1.73008	1.8653	2.54934	2.26276	3.54123	4.529	2.60184	3.55165	0.845412	2.30608	2.10473
FAM30C	0	0	0	0	0	0	0	0	0	0	0	0	0	0	0	0	0	0	0	0	0	0	0	0	0	0	0	0	0	0	0	0	0	0	0	0	0	0	0	0	0	0	0	0	0	0	0	0	0
ZNF542P	0.792051	0.536495	0.5635	0.525071	1.17564	1.09245	1.72791	1.66265	0.60459	0.546214	1.03609	1.41035	0.17811	0.91809	0.403714	0.202658	0.0760331	0.669651	1.297	0.870663	0.305013	1.87402	0.377193	0.308057	0.166359	0.241996	3.66787	0.184857	3.81506	0.543966	0.380339	0.235009	0.0898036	0.22758	0.0742785	0.275872	0.617602	0.739848	0.64718	0.469309	0.405679	1.97628	0.17232	0.24998	1.77293	0.296453	1.95605	0.245392	0.216889
KRTAP4-7	0	0	0	0	0	0	0	0	0	0	0	0	0	0.0153728	0	0	0	0	0	0	0	0	0.011698	0	0	0	0	0	0.0146623	0	0	0	0.0177938	0	0	0	0	0	0	0.034871	0	0	0	0	0	0	0	0	0
PRICKLE2	1.51053	0.86178	1.82462	1.01347	1.15006	1.53354	1.7341	1.40293	0.847422	0.878034	0.664947	0.815578	1.48475	1.99697	2.03484	0.769273	2.15057	2.89536	1.16489	1.66685	0.933606	1.73377	1.59541	0.534927	0.430304	1.30832	1.89201	1.41085	2.77966	1.36224	2.39284	1.20607	0.431723	0.418898	0.0858339	0.403075	0.601651	1.09228	0.821049	0.748841	0.735155	1.63374	0.549389	1.04351	0.679251	0.323224	1.17013	0.800293	1.28229
TIMP2	32.6749	21.9763	22.0163	20.2548	16.6232	22.576	135.087	12.6524	21.5268	6.88837	7.18717	9.12399	10.6538	45.4834	16.5824	18.7468	38.7148	91.7764	12.9632	109.766	34.0339	72.4729	49.4859	27.1925	9.29458	14.0772	18.4102	7.43695	5.43205	35.9933	70.1872	10.5597	8.63592	48.2684	9.49611	33.102	14.6416	38.7244	10.5361	8.43355	43.4417	31.1338	31.1237	8.20387	13.6486	21.1423	25.7415	22.734	23.3887
MCM6	6.38913	7.5995	9.9569	5.99987	9.66445	6.03435	5.83602	3.33752	11.4188	13.546	8.00563	10.6932	21.7487	21.2559	32.0457	13.0503	12.8593	11.3835	14.3277	11.3727	8.65507	10.0768	8.82707	22.5925	20.6638	10.8866	18.954	17.1669	12.5433	23.3036	10.9491	13.5121	4.77863	7.28575	9.25902	25.1933	20.0246	16.575	9.43605	11.6754	17.2043	15.3728	16.9939	15.2506	7.1811	23.7596	14.6775	17.716	17.8589
LINC01137	2.4976	2.18289	3.04605	2.5943	2.32501	2.32253	1.70468	4.26243	2.93935	3.63905	1.76515	2.77708	2.00776	2.82578	9.48091	3.86092	14.8741	12.2908	6.46426	2.64223	17.9194	3.92489	5.50257	3.17678	6.09406	4.67815	0.794409	4.89734	0.456107	5.96877	9.32769	3.08394	15.1463	4.48593	7.72898	4.90756	5.15852	14.326	9.05672	5.34157	2.16564	3.96294	7.75525	4.23019	4.84491	3.92975	8.49725	4.69836	4.091
GAPDHP33	0	0	0.0127887	0	0	0.014876	0	0	0	0.0116003	0	0	0.0323379	0	0.0553813	0.0195473	0.0880048	0.0229656	0.0131685	0.0178363	0	0.015804	0	0.0137139	0.0160461	0.0329528	0	0	0	0	0.0157223	0	0.0230985	0.0288671	0.0343895	0.0620017	0	0	0	0.0452669	0.0253813	0	0.036264	0	0.0420941	0.0588223	0	0	0.026082
LINC01152	0.0414337	0.0569151	0.0257875	0.0135411	0.0379771	0.0374954	0.0198334	0.266207	0.0138339	0.0204672	0.00977691	0.067832	0.24045	0.125748	0.0593258	0	0.0360455	0.167868	0.0232341	0.206802	0.0844597	0.250956	0	0.00691325	0.00404446	0.00830584	0.0282007	0.151004	0.0287846	0.0558052	0.245697	0	0.267814	0	0.00433399	0.0281299	0.0262761	0.0145717	0.0690059	0.0456386	0.0127949	0	0.00457022	0.0243097	0.111404	0.00494211	0	0.00485359	0.193934
CKMT2	0.196635	0.219462	0.397741	0.233719	54.2237	6.55431	91.0776	0.3384	0.340378	0.21475	12.2074	0.398562	0.215515	5.34196	5.70035	0.0651362	0.10997	0.119042	0.039005	0.0924542	0.00886183	0.25161	0.118071	0.203102	0.611928	0.567334	0.13348	0.0823882	0.662428	5.82016	0.116423	0.389852	0	0.24048	0.133693	0.174466	0.358408	0.128429	0.0957336	0.13408	0.126865	0.782437	0.610914	1.27125	0.0701337	0.820338	0.214479	1.30472	0.154509
RPL23AP87	0.0397454	0.38656	0.0172274	0.277416	0.253706	0.187032	0.0412215	0.01824	0.25877	0.203144	0.145144	0.159001	0.0508218	0.026882	0.0497351	1.0006	0.0493954	0.0206243	0.011826	0.0480537	0.0107473	0.0496746	0.163648	0.0923682	0.0144102	0.0665848	0.111642	0.0691737	0.0683719	0.0621346	0.0282389	0.0788	0	0.0194431	0.0463253	0.0222722	0.0334358	0.0389385	0.061466	0.0508149	0.0569842	0	0.0162834	0.086614	0.0283519	0.0704338	0.112716	0.0518792	0.0117114
Y_RNA	0	0	0	0	0	0	0	0	0	0	0.11591	0	0	0	0	0	0	0	0	0	0	0	0	0	0	0	0	0	0	0	0	0	0	0	0	0	0	0	0	0	0	0	0	0	0	0	0	0	0
TOPORS	6.16713	6.88654	6.40794	4.5451	5.00945	6.97576	6.47073	7.29001	6.5835	5.58594	8.02872	5.69658	7.41417	7.14291	7.8717	8.46561	2.96401	3.53675	2.93942	7.5703	1.44364	6.69989	4.78605	11.5497	4.45041	3.69409	10.6388	6.22836	8.2713	3.74897	2.86821	14.3849	0.376848	6.97522	3.65113	4.77572	6.262	5.90208	7.52703	4.74443	4.6993	4.77038	4.05631	4.53934	3.52743	8.64191	5.04048	6.7402	5.6027
LINC02464	0	0	0	0	0	0	0	0	0	0	0	0.0389898	0.089017	0	0	0	0	0	0	0.0981967	0	0	0	0	0	0	0	0	0	0	0	0	0	0	0	0	0	0	0	0	0	0	0.0499122	0	0	0	0	0	0.0358981
CYP3A52P	0	0	0.142362	0	0	0	0.43797	0	0.152743	0	0	0	0	0	0	0	0	0	0	0	0	0.175928	0	0	0	0	0	0	0	0	0	0	0	0	0	0	0	0	0	0	0	0	0	0	0	0	0	0	0
TNN	0.0306934	0.0199829	0.0206949	0.00543348	0.0304772	0.0571723	0.0557082	0.0205418	0.0471833	0.00234647	0	0.0257856	0.258377	0.605488	0.0364076	0.0395396	0.115708	0.497058	0.0639283	0.306669	0.0726217	0.140658	0.273379	0.047158	0.0292117	0.0266623	0.125731	0.0380861	0.0192501	0.0727749	0.238519	0.390475	0.00934458	0.227727	0.0243467	0.446477	0.102422	0.169563	0.0246126	0.0320475	0.644322	0.0845537	0.139372	0.0273125	0.0468305	0.146746	0.0624936	0.0779017	0.0976016
RNU6-1175P	0	0	0	0	0	0	0	0	0	0	0	0	0.153076	0	0	0	0	0	0	0	0	0	0	0	0	0	0	0	0	0	0	0	0	0	0	0	0	0	0	0	0	0	0	0	0	0	0	0	0
RBM11	0.108554	0.187791	0.894772	0.0980052	0.242526	0.127707	0.101327	0.435905	0.200249	0.353529	0.0832488	0.176313	1.02023	0.513947	0.0118859	0.218151	0.264425	0.177439	0.35045	0.895753	0.0410949	0.128889	0.00651819	0.00588652	0.082651	0.304108	0.0106722	0.0440836	0.0490192	0.0593965	0.19571	1.83799	0.0495738	0.941705	0.199277	0.377911	1.34242	0.136483	0.0979289	0.184587	0.713596	0.0299043	0.856122	1.95401	0.858247	0.0504975	0.124325	0.355417	0.0111953
BCL10	12.355	14.2406	13.2353	14.5852	20.1481	13.0113	6.78628	12.0427	13.8257	15.1902	28.9648	23.2962	8.85484	7.22126	11.0103	8.92082	14.7211	15.6222	7.83631	7.2042	7.43119	10.9948	7.77604	22.3783	21.2251	21.0779	12.6155	15.6111	9.21296	19.6415	7.30516	26.0574	11.2221	6.94495	7.01922	15.5471	16.9968	8.81361	14.6532	11.5411	6.64443	17.0156	15.0643	7.92973	22.4173	15.9307	22.0446	13.2235	12.3201
RNA5SP246	0	0	0	0	0	0	0	0	0	0	0	0	0	0.169876	0	0	0	0	0	0.303667	0	0.134533	0.129268	0	0	0.140257	0.105825	0	0.810121	0.235589	0.133838	0	0	0	0.146372	0.211118	0	0	0.129475	0	0.324092	0.197687	0.463051	0	0	0.16691	0	0.163921	0
RPL23AP66	0.0267419	0.0895388	0.0811377	0.0284038	0.0796606	0.125841	0.027735	0.0429534	0.0870541	0.0735978	0	0.0898638	0.205167	0.168812	0	0.0413391	0	0.0971364	0	0.264044	0	0.0668451	0	0.11601	0.135739	0	0.0525812	0	0.161009	0	0	0.0742266	0	0.0305244	0.0363639	0.0262245	0	0	0.16083	0.0957315	0.0805154	0.0982243	0.0383459	0.0407936	0	0	0.122508	0.0407236	0
LLPH-DT	0.287851	0.0458952	0.249534	0.0218386	0.15312	0	0.0639731	0.627479	0.156176	0.169759	0.0630713	0.0230309	0.210326	1.36282	0.0675376	0.540328	0.250418	0.485448	0	0.0870057	0.272427	0.488248	0.123458	0.958851	0.208728	0.509023	0.101069	0.278323	0.216639	0.405002	1.20153	0.627769	0.0751166	0.305098	0.279587	1.53239	1.23499	0.658017	0.44516	0.0736041	0.639686	0.113281	0.648619	0.564562	0.273781	0.382581	0.533754	0.0939322	0.127228
DEXI	2.33574	2.08385	2.13659	2.03844	5.12976	2.17903	8.13924	3.16626	2.92199	2.96849	2.36552	2.74133	2.23525	4.61358	5.84795	5.0366	4.38755	4.90412	3.40077	2.6861	5.94181	3.0866	3.26061	1.82325	2.9923	4.85597	3.61268	2.04409	4.82582	3.15843	4.70772	2.66349	4.1308	3.19255	3.84376	4.04858	3.39046	2.67821	3.18529	2.36999	4.09111	5.43719	3.9466	1.62267	4.16013	5.96331	3.54406	5.01825	5.53123
LINC02243	0.0799753	0.119012	0.229172	0.127418	0.079412	0.0784048	0.0691212	0.0428194	0.188028	0.0978241	0.0545174	0.104514	0.0681754	0	0	0.16484	0	0	0	0.0376029	0	0	0.080036	0.0289119	0.152229	0.0868397	0.0262085	0	0.0401267	0	0	0.0739949	0	0	0.0543755	0	0.172683	0	0	0.0477163	0.0133773	0	0.0382262	0.0813324	0.0221859	0	0	0	0.0274933
RPL21P18	0	0	0	0	0	0.125578	0	0.0857279	0.0579151	0.0244815	0	0	0.0341232	0.0842301	0.0876582	0	0.0464317	0	0.138955	0	0	0	0.0320478	0.0578841	0.033864	0.139088	0.0787074	0.0361241	0.120505	0	0	0.074072	0.731213	0.0304609	0.0725762	0.0261699	0.0314296	0	0.0641978	0.143298	0.0535651	0	0	0	0.044418	0.0827597	0.0407511	0.121916	0
STK32C	1.08824	0.568949	0.998224	0.960022	0.958513	0.786859	1.45862	2.38093	0.996474	1.01491	0.84657	0.599362	0.836755	1.16966	1.59531	1.1066	4.70843	4.33372	2.62427	1.72369	4.53714	1.56795	1.23307	1.01554	1.15155	4.25391	0.941912	1.67376	1.40947	4.55779	4.79195	4.9674	3.38137	2.61638	2.59087	2.13436	2.72514	1.75624	0.948019	2.27788	0.87083	3.02774	8.41918	1.9303	2.12424	3.33001	1.85502	0.847873	3.18051
LINC02082	0	0	0	0	0	0.0212245	0	0	0	0	0	0	0.0461384	0	0	0	0	0	0	0.178137	0	0	0	0	0	0	0	0	0	0	0.022432	0	0	0	0	0.106154	0.0637446	0.020621	0	0	0	0	0.05174	0	0	0	0	0	0
LINC02617	0.552639	0.462594	1.15776	2.55757	0.793722	1.11453	0.0409402	0.285319	0.535425	0.923431	0.0201815	0.0221082	0.555225	0.218038	0.0216107	0.213575	0	0	0	0.25056	0	0.0246678	3.34205	0.0856221	0.375686	0.5915	0.077616	0	6.71414	0.388777	3.8283	10.4089	0	0.180231	0	0.135487	0.069736	1.71449	0.0237403	0.989176	0.0990418	0.652457	7.13199	6.17215	0	0.0918136	1.44669	0.210395	0.0203552
RPL7L1P10	0	0	0	0	0	0	0	0	0	0	0	0	0	0	0	0	0	0	0	0	0	0	0	0	0	0	0	0	0	0	0	0	0	0	0	0	0	0	0	0	0	0	0	0	0	0	0	0	0
FBN1-DT	0.00659258	0	0.0200025	0.0280091	0.049096	0.0155115	0.129911	0.0529457	0	0.00604792	0.00674102	0.0147692	0.0674385	0.0520207	0.0216551	0.0101912	0.0401468	0.0119733	0.00686552	0.111589	0.0374359	0.115353	0.0712539	0.0214496	0.0250973	0.0257703	0.136108	0	0.00992325	0.0432864	0.278697	0.0182988	0	0	0	0.0193951	0.0155288	0.0753519	0.0475784	0	0.0132328	0.0242148	0	0	0.0219461	0.04089	0.0100672	0.0501971	0.00679903
OR2F2	0	0	0	0	0	0	0	0	0	0	0	0	0.058812	0	0	0	0	0	0	0.19463	0	0	0	0	0	0.0299652	0	0	0	0	0	0	0	0	0.0156358	0	0	0	0	0.0205814	0	0	0	0	0	0	0	0	0
C2orf78	0.00420669	0.00939006	0	0.00446812	0	0	0	0	0	0	0.00430141	0	0	0.00663883	0	0	0.0109789	0	0	0.0118674	0	0.0105152	0.00505186	0	0	0	0	0	0	0	0	0	0	0	0	0	0	0.00961634	0	0	0.0126656	0	0.00603209	0	0	0.00652293	0	0	0
ACTBP15	0.0966745	0.0404614	0.0488867	0.0513412	0.0719952	0.0710821	0.0501324	0.0194101	0.170467	0.0665157	0.0741385	0.0406083	0.417204	0.0572129	0.0793886	0.0747223	0.262821	0	0.100677	0.409091	0.0457471	0.0453096	0.0580488	0.131058	0	0.220442	0.106923	0.0981484	0.0545685	0.15869	0.0601008	0.033542	0.0882975	0.068968	0.115026	0.414768	0.0711614	0.179558	0.0290707	0.151409	0.169791	0.0665794	0.0693121	0.0184341	0.0804553	0.393499	0.16608	0.239232	0.0623137
OR7A2P	0	0	0	0	0	0	0	0	0	0	0	0	0	0	0	0	0	0	0	0.0194282	0	0	0	0	0	0	0	0	0	0	0	0	0	0	0	0	0	0	0	0	0	0	0	0	0	0	0	0	0.0142048
GTF2H5	1.98964	2.60472	2.54389	2.39882	3.14961	2.21378	2.84313	4.7112	3.26635	3.05677	2.71551	2.36676	3.52936	2.30769	1.99103	3.3695	2.55017	2.75214	1.99891	2.49733	7.07512	3.51603	2.34209	3.55058	3.35263	2.98963	2.92567	1.17977	9.1443	2.77691	5.9632	3.33636	6.0147	2.51342	3.20379	1.71439	4.00296	4.16857	3.21289	4.42249	2.07587	3.28925	3.77126	4.66236	3.88451	7.93591	5.14833	1.82524	2.39099
LINC02064	0	0	0	0	0	0	0	0	0	0	0	0	0.14646	0.030127	0	0	0	0	0	0.242345	0	0	0	0.0207037	0	0.0248742	0	0	0.0287345	0	0.0474716	0	0	0	0	0.0561619	0.0899328	0.0218195	0	0	0	0	0	0	0	0.0296011	0	0	0
ZCRB1P1	0	0.0893523	0.0404843	0	0.059621	0.0470919	0.166064	0.0964439	0.108591	0.0734445	0.143257	0.0448383	0.307109	0.0631726	0.131487	0.0928191	0.0870594	0	0.104217	0.338779	0.113653	0.200118	0.168251	0.217065	0.152388	0.130395	0.137738	0.189651	0.482022	0.0438049	0.149313	0.111108	0.475289	0.0685369	0.217729	0.215902	0.0942889	0.320269	0.0481484	0.143298	0.0602608	0.110272	0.229596	0.152657	0.166568	0.248279	0.0916899	0.243832	0
LINC02514	0	0	0	0	0	0	0	0	0	0	0	0	0	0	0	0	0	0	0	0	0	0	0	0	0	0	0	0	0	0	0	0	0	0	0	0	0	0	0	0	0	0	0	0	0	0	0	0	0
GS1-600G8.3	0	0	0	0	0	0	0	0	0	0	0	0	0	0	0	0	0	0.0103442	0	0	0	0	0	0	0	0	0	0	0	0	0	0	0	0	0	0.00558539	0	0	0	0.0101946	0	0	0	0	0	0	0	0	0
RNU6-956P	0	0	0	0	0	0	0	0	0	0	0	0	0	0	0	0	0	0	0	0	0	0	0	0	0	0	0	0	0	0	0	0	0	0	0	0	0	0	0	0	0	0	0	0	0	0	0	0	0
ADRB1	0.282857	0.0952089	0.0998982	0.157371	0.227367	0.903214	0.502906	1.1827	0.0535913	0.10709	0.954905	0.145846	0.183713	0.198397	0.265463	0.0208217	0.609325	0.252783	0.0607838	0.0886627	0.00849841	0.443303	0.0862695	0.0827785	0.313357	0.0702023	0.00882803	0.121553	0.331147	0.206358	0.262375	0	0.106619	0.102497	0.286947	0.101267	0.296119	0.184743	0.324027	0.200909	0.04506	0.47	0.0257521	0	0.179354	0.0139238	0.253676	0.335024	0.0277824
Y_RNA	0	0	0	0	0	0	0	0	0	0	0	0	0	0	0	0	0	0	0	0	0	0	0	0	0	0	0	0	0.189028	0	0	0	0	0	0	0	0	0	0	0	0	0	0	0	0	0	0	0	0
ZNF235	0.23527	0.372388	0.257412	0.202185	0.270778	0.427751	0.39263	0.415685	0.227444	0.339446	0.223072	0.261139	0.333654	0.472555	0.3302	0.198378	0.368414	0.504983	0.251693	0.606396	0.133598	0.489184	0.439219	0.514955	0.626955	0.479342	0.367976	0.518247	0.634218	0.500878	0.295185	0.368072	0.187534	0.185542	0.349006	0.151015	0.481127	0.471813	0.447637	0.669952	0.315541	0.797381	0.558177	0.39152	0.341757	0.301799	0.45725	0.368049	0.22058
RNU7-155P	0	0	0	0	0	0	0	0	0	0	0	0	0	0	0	0	0	0	0	0	0	0	0	0	0	0	0	0	0	0	0	0	0	0	0	0	0	0	0	0	0	0	0	0	0	0	0	0	0
CCDC71	11.4357	9.1028	10.0818	9.95389	11.0659	11.8457	8.86916	17.4787	11.3242	14.1594	12.1197	12.8981	4.75464	7.35512	7.89859	7.70487	10.0424	9.97969	10.2613	7.28409	7.95039	11.3531	10.1919	6.66918	6.38871	7.90952	7.47389	7.56476	5.16394	6.95763	6.76058	16.7492	7.12081	3.08679	8.65536	5.0359	11.4015	8.17127	9.35176	8.38064	7.1749	8.51962	12.0973	7.0656	9.12203	9.62448	8.73139	6.67014	8.01828
PRELID3BP5	0	0	0	0	0	0	0	0	0	0	0	0	0.0356068	0	0	0	0	0	0.0579988	0	0	0	0	0	0	0	0	0	0.0419149	0	0	0	0	0	0.0378659	0	0	0	0	0	0	0	0	0.127436	0	0	0	0	0
C1orf159	1.4872	1.28898	1.39345	1.07819	0.989848	1.28717	0.590495	0.885213	1.40052	1.54835	0.87222	1.13025	1.68921	1.40375	1.10925	0.830018	1.80321	3.75347	1.79354	1.32896	3.85051	1.13702	1.05603	1.34263	2.52999	3.81228	1.79077	2.22436	1.08268	3.09087	1.82142	1.51846	4.11941	0.834903	1.7523	1.4167	2.31233	1.97311	2.5541	2.08895	1.4275	3.32293	1.95531	3.31953	2.19547	2.31235	0.99628	1.28357	2.50753
LRRN1	0.336456	0.201168	0.118491	0.175492	0.304257	0.409956	5.10965	4.28479	0.123871	0.124015	2.56796	0.245643	0.192063	1.20419	0.970325	0.705867	0.0130671	0.611067	0.0656975	1.08477	0.108038	5.13623	1.37451	0.146611	1.02164	4.37619	8.60023	0.309054	5.49396	2.2486	7.54502	0.950567	0.0439002	0.54178	0.61683	0.0972165	1.34092	0.250653	0.921413	0.0914096	0.265313	8.42454	2.38642	0.132895	0.00500015	0.190984	2.07349	0.654184	0.0805519
RNU6-364P	0	0	0	0	0	0	0	0	0	0	0	0	0	0	0	0	0	0	0	0	0	0	0	0	0	0	0	0	0	0	0	0	0	0	0	0	0	0	0	0	0	0	0	0	0	0	0	0	0
DOCK7	1.9279	2.24577	2.29314	1.65483	1.66152	2.75554	2.53246	3.90511	2.11613	2.03279	4.02761	2.95016	2.24515	4.24699	4.08596	2.32883	3.15887	2.90191	1.9419	3.26591	1.36706	5.14531	3.02232	4.61338	3.80262	4.97225	4.91391	4.10077	2.47904	3.49447	4.40266	2.72272	0.568773	2.67225	4.11303	3.99242	3.32661	2.91132	2.7709	2.52471	2.50816	4.278	1.66338	3.07842	2.19772	3.86429	4.94241	4.57228	2.29732
TPM1-AS	0.00381913	0.00426248	0.00772509	0.00405648	0.0625718	0.0224648	0.142595	0.0245375	0.00828839	0	0.00781026	0.0128339	0.00488346	0.0482176	0.0292717	0.00590382	0.382086	0.256641	0.0397726	0.140063	0.0216869	0.0190929	0.0321051	0.00828395	0.0145391	0.0248816	0.0225281	0	0.0689834	0.117022	0.03324	0	0	0.0348747	0.0778994	0.0337072	0	0.0261912	0.0413439	0.0273437	0.0881573	0.0210418	0.0273818	0	0.0127136	0.0592198	0.011664	0.0407114	0.0315099
AHCYP2	0	0	0	0.0104657	0	0	0	0	0	0.00903932	0.0100752	0.0110371	0.0629967	0	0.0107887	0	0.017144	0.0536866	0.0205226	0.0555944	0.0559522	0.0123149	0	0.0213726	0.0125036	0.0128389	0.0193741	0	0.0296629	0	0.0122513	0.0273496	0	0.0112471	0.0133987	0.0193255	0.0116048	0.0450489	0	0.0705467	0.0692226	0	0	0.0150309	0.0164005	0.0305574	0.0150465	0	0
KIF20A	5.82215	5.68532	6.22219	7.73426	3.03679	5.94705	2.23208	2.15728	6.51084	8.01023	4.37145	6.91312	15.8412	3.67225	15.7475	7.93958	12.923	6.73004	10.1514	8.21696	2.03377	6.54452	5.98139	8.05171	7.75363	6.32961	21.7692	9.96652	10.7414	17.4175	10.253	2.38048	0.750796	5.91424	9.69933	8.54363	3.70867	10.0245	7.24439	14.0648	9.56539	7.86931	3.9956	9.77006	8.7642	8.44074	10.2448	5.38181	10.5304
ARFIP2	7.17151	7.76988	7.5335	7.38412	6.65888	7.48931	4.86436	17.8441	8.65849	9.02349	10.0724	9.86442	9.38902	11.4624	9.97244	9.69569	10.6317	6.60436	7.39561	9.48308	15.0259	10.2681	7.53798	9.33904	6.77483	10.8432	9.12959	10.5532	6.78388	6.04297	7.42667	6.9409	2.8808	7.6354	6.18428	12.6017	13.422	9.81479	10.8479	9.06835	5.39201	10.5666	10.3699	9.88042	12.5468	11.8755	9.84654	10.7778	9.14191
LINC00158	0	0	0	0	0.0282369	0	0.0196622	0.0101503	0	0	0	0	0.0242414	0.0598379	0.00691925	0	0	0.0344314	0.00658101	0.0534825	0	0	0	0.0205607	0.00801909	0.00823413	0.0124254	0	0.00951202	0.124478	0.0157146	0.035081	0	0	0.00859314	0.00619711	0	0.144459	0.144421	0.0339334	0.0190266	0	0.018123	0	0.0105183	0	0.0193	0	0.00651727
OR52E1	0	0	0	0	0	0	0	0	0	0	0	0	0	0	0	0	0	0	0	0	0	0	0	0	0	0	0	0	0	0	0	0	0	0	0	0	0	0	0	0	0	0	0	0	0	0	0	0	0
PRDX5	372.39	340.151	218.914	267.873	220.805	293.929	170.623	466.145	285.324	345.112	199.943	336.067	118.304	99.0614	151.53	162.957	561.136	232.433	507.925	223.657	592.248	217.373	217.066	337.442	303.852	554.079	230.668	440.731	465.936	192.73	480.28	412.68	677.675	316.591	200.574	280.251	286.351	183.741	257.821	496.886	179.72	344.573	550.558	328.09	307.347	418.822	329.725	254.809	390.368
Y_RNA	0	0	0	0	0	0	0	0	0	0	0	0	0	0	0	0	0	0	0	0	0	0	0	0	0	0	0	0	0	0	0	0	0	0	0	0	0	0	0	0	0	0	0	0	0	0	0	0	0
ISCA1P6	0	0.0366573	0	0.0348857	0.146759	0.0386395	0	0.105511	0	0.0301311	0.0335841	0	0	0	0	0.101546	0	0	0	0.0926574	0	0.0410498	0	0.106863	0	0	0.0322902	0.0889208	0	0.071885	0	0	0	0.0374903	0	0.128836	0	0.0375407	0	0	0	0	0.0941933	0	0	0	0	0.150051	0.0338731
BOLA2-SMG1P6	1.21994	0.943536	0.836969	0.992654	0.807565	1.38063	0.684417	1.23185	1.4128	1.39076	0.919144	1.08281	2.4311	1.99281	1.32403	2.23324	1.65401	2.58491	1.52677	2.00254	0.499638	1.01647	1.96624	3.00978	1.99619	4.55959	2.40922	1.40513	4.85378	2.70905	1.72528	3.72278	0.501729	2.51219	2.86667	3.27419	2.65511	1.65938	2.03374	1.44934	2.77089	2.79073	2.25057	1.91538	1.84648	2.62729	1.8738	5.62763	1.90929
USH2A	0.00187399	0.00488026	0.00315883	0.00265394	0.00465199	0.0102883	0.00259145	0.0591977	0.00135567	0.0080228	0.00319365	0.00349855	0.015975	0.00690074	0.00341981	0.00386256	0.00434745	0.00113451	0.00195158	0.0264335	0	0.00702646	0.00300067	0.00338735	0.0356706	0.00244181	0.0135107	0.00338234	0.0272674	0	0.00388343	0.00520158	0	0.0106953	0.0203862	0.00367547	0.0183925	0.0035699	0.00300546	0.00559048	0.0131653	0.00573606	0.00627006	0.00381159	0	0.000968611	0.00476946	0.00190253	0.000644226
TRPV1	0.00769332	0.00572427	0.00259359	0.00272381	0.00763913	0.0090507	0.0372355	0.00823812	0.00556542	0.00470515	0.00262218	0.00287252	0.0426284	0.0121413	0	0.00792849	0.0200786	0.027945	0.00534123	0.0614933	0	0.0224356	0.009239	0.00834365	0.0423045	0.0267317	0.0277328	0.0173569	0.0849208	0.00561264	0.00637706	0.0213541	0	0.00585434	0.00348715	0.228849	0.0181216	0.00586221	0.0215921	0.0183605	0.025737	0.0235483	0.00735444	0.0234716	0.0384156	0.0318115	0.0156641	0.0468627	0.021158
KRTAP19-9P	0	0	0	0	0	0	0	0	0	0	0	0	0	0	0	0	0	0	0	0	0	0	0	0	0	0	0	0	0	0	0	0	0	0	0	0	0	0	0	0	0	0	0	0	0	0	0	0	0
TRDD3	0	0	0	0	0	0	0	0	0	0	0	0	0	0	0	0	0	0	0	0	0	0	0	0	0	0	0	0	0	0	0	0	0	0	0	0	0	0	0	0	0	0	0	0	0	0	0	0	0
RNU2-14P	0	0	0	0	0	0	0	0	0	0	0	0	0	0	0	0	0	0	0	0	0	0	0	0	0	0	0	0	0	0	0	0	0	0	0	0	0.0789855	0	0	0	0	0	0	0	0	0	0	0	0
KIAA0232	5.33988	10.16	6.56666	4.78327	8.14196	8.07106	12.8724	8.35915	6.32426	4.96647	5.74984	3.9437	4.10875	5.91068	3.35822	3.55768	2.23947	3.36686	1.60252	6.27997	1.5776	6.76242	3.81179	3.8919	3.82317	2.66885	5.79355	2.60532	2.42514	4.44987	2.43801	4.86945	1.55827	3.10006	3.9493	2.61163	5.36778	4.99743	4.57021	6.9007	4.5363	3.60662	1.7916	3.64409	3.02287	3.43308	4.37747	4.35851	2.62221
GAB4	0	0	0	0	0	0	0	0	0	0	0	0	0	0	0	0	0	0	0	0	0	0	0	0	0	0	0	0	0	0	0	0	0	0	0	0	0	0	0	0	0	0	0	0	0	0	0	0	0
SF3A3	11.5095	11.9559	12.6653	11.7483	12.1073	13.3622	9.28274	17.3713	17.6355	17.2523	15.4162	13.4068	13.9775	9.77922	21.9464	10.7905	20.4958	15.8334	13.4016	11.7062	17.8673	16.2695	12.4913	21.2222	23.902	16.7821	19.2352	15.2215	19.0002	16.9157	17.6571	16.6671	20.0963	7.37538	19.2593	15.2355	18.6891	18.1436	17.1595	15.7156	19.9344	17.0132	18.1585	20.95	17.7897	14.9931	19.4656	18.1197	18.6898
MIR6762	0	0	0	0	0.221846	0.175226	0	0	0	0	0	0	0	0	0	0	0.129577	0	0	0	0	0	0	0.161537	0.189008	0.194077	0	0	0	0	0	0	0	0	0	0	0	0	0	0	0.149484	0	0.213578	0	0.247915	0	0	0	0
COPRS	6.35996	6.17978	5.48234	7.04974	9.89909	7.00854	11.9955	22.385	9.68704	11.3244	8.22271	5.95172	22.6014	10.6017	33.9174	16.9805	10.4899	24.6126	10.9829	24.4148	35.5393	12.4095	10.0118	17.0548	13.4737	15.6416	17.2101	10.7888	25.3533	17.7765	30.4521	17.7524	19.7714	14.0903	13.8787	18.9739	13.1478	13.2402	13.5461	12.8568	16.5633	19.1549	25.7045	15.9787	21.4695	17.1992	15.9134	10.3799	18.5335
TTC5	0.751008	0.718869	1.00917	0.831326	1.00849	1.09469	0.971913	2.26417	0.853599	1.57287	0.901528	0.960985	1.99824	2.887	1.66916	2.17091	1.61327	1.21774	1.18071	1.89153	0.976834	1.34773	1.25378	2.65104	1.60286	1.21245	1.9425	0.646771	0.629782	1.04572	1.69688	0.9342	0.327897	1.1239	3.00984	6.30342	2.21358	0.927784	1.44311	0.92136	2.15519	1.55862	1.61439	2.22683	2.97017	1.84604	2.45086	0.900459	1.27545
MIR4484	0	0	0	0	0	0	0	0.247888	0	0	0	0	0	0	0	0	0.13426	0	0	0	0	0	0	0	0.19584	0	0	0.20891	0	0	0	0	0	0	0	0	0	0	0	0	0	0	0.221298	0.470846	0	0	0.235669	0	0.477488
DPY19L1P2	0.0979952	0.0937467	0.0283169	0.0594773	0.0625532	0.148224	0.130673	0.359776	0.0607634	0.051371	0.171774	0.0627246	0.214808	0.132559	0.0919693	0.0865636	0.182682	0.127127	0.160368	0.41468	0.185488	0.139973	0.0672478	0.136644	0.213176	0.182411	0.0275261	0.189503	0.084288	0.275756	0.156656	0.15543	0.332442	0.127836	0.190364	0.645238	0.131901	0.0800048	0.286259	0.350806	0.196698	0.488491	0.160592	0.106777	0.349519	0.151952	0.192398	0.063956	0.101064
DNAH6	0.0170615	0.0105789	0.0201313	0.00704736	0.00988242	0.069136	0.0344071	4.07262	0.013371	0.0808683	0.160888	0.0116791	0.138169	0.191472	0.0217946	0.00439576	0.00577218	0.0172149	0.00296131	0.0721979	0.0197355	0.092403	0.00341489	0.00616791	0.0420982	0.222311	0.00652304	0.0102646	0.00998713	0.0103726	0.0106068	0	0	0.0119012	0.042534	0.0130133	1.24807	0.0227511	0.091209	0.0305386	0.0342462	0.0104446	0.0122324	0.00578367	0.00946603	0.00440928	0.0144743	0.0101041	0.0175958
TMEM220	2.38076	1.07182	0.613035	0.535219	1.90352	1.55935	1.43909	2.79764	0.792454	1.7151	2.84134	1.66469	1.37271	1.15252	0.351832	0.270943	0.279543	0.696334	0.475332	0.685025	0.311023	1.29609	0.828784	0.352453	4.60117	2.63586	1.27081	0.430029	0.494663	0.599383	1.03969	0.547305	0.126733	0.370949	0.307849	1.905	0.804197	0.884797	1.84468	0.457508	0.461747	1.39485	1.97395	0.779822	0.249187	1.14939	1.28247	0.350318	0.365285
THEG	0.0123762	0.0483452	0.20027	0.118308	0.082951	0.0363995	0.00641792	0	0.174585	0.255459	0.0189823	0.110904	0.0474757	0.332038	0.284572	0.0382636	0.829041	0.0786711	0	0.253129	0.11713	0.00773401	0.0594509	0.0201336	0.965859	0.75793	1.1559	0.0502596	0.344634	0.0541742	0.0307763	0.0858805	0.621708	0.0353169	0.0168293	0.0121368	0.896428	0	0.0521026	0.0553809	0.242208	2.7275	0.470284	0.453104	1.98787	0.230288	0.179541	0.386362	0.344622
RPL15P4	0	0	0	0	0	0	0	0.0354736	0	0	0	0	0.0564798	0.0348538	0	0	0	0	0	0	0	0	0	0	0	0.0287769	0.0217124	0	0	0	0	0	0	0	0.0300315	0	0	0	0	0	0	0	0	0	0.0367598	0.0684908	0.033725	0	0
LINC01884	0	0	0	0	0	0	0	0	0	0	0	0	0	0	0	0	0	0	0	0	0	0	0	0	0	0	0	0	0	0	0	0	0	0	0	0	0	0	0	0	0	0	0	0	0	0	0	0	0
ZDHHC24	2.37135	1.83211	1.96826	2.34936	1.86646	2.04661	1.89969	2.97161	2.03858	2.03666	2.18436	2.25551	7.27468	3.60687	1.68769	6.07694	4.1295	3.4046	4.34722	5.45852	3.09556	3.90399	2.30768	5.09262	2.29838	4.22459	3.60552	3.73855	2.64627	4.7113	2.59769	4.17621	3.50273	4.05082	4.90359	6.90825	3.68609	3.83897	3.90719	4.60676	2.8005	3.2813	3.00168	3.49265	3.70202	2.64366	2.46301	3.68278	5.04934
HAGH	2.46969	2.14386	2.99211	2.62089	5.02593	2.90795	8.33125	6.86282	3.00093	3.40438	3.3583	2.52145	6.37621	4.85166	2.8567	4.86502	1.77365	5.75472	5.0903	4.36358	6.82539	3.15365	3.20274	2.56221	5.22599	3.58394	4.5209	2.05463	9.70982	2.83871	4.71271	4.29035	3.18381	6.78326	3.14841	4.06174	5.96379	4.57727	3.86283	5.35683	7.6725	9.31933	5.69629	6.17762	5.5737	3.56359	2.31125	2.19388	2.16896
FAM218BP	0	0	0	0.0297062	0	0	0	0	0	0	0	0	0.0715246	0	0	0	0	0	0	0.433952	0	0.034955	0	0.0303323	0	0.182212	0	0	0.0841959	0	0.0347745	0	0	0	0	0	0.0329394	0.063934	0	0	0.0561381	0	0	0	0	0	0	0	0
RPS25P9	0.0508309	0	0	0	0	0.0597992	0	0.163291	0	0	0.0519754	0	0.129993	0	0.055656	0	0	0	0	0	0	0	0	0.0551277	0	0.132465	0.049973	0	0.0765114	0	0	0	0	0	0	0.0498474	0	0	0	0	0	0	0	0	0	0.0788188	0	0	0
TENT2	5.8791	6.71991	7.22543	5.03164	5.51787	6.77686	4.7998	6.4959	5.62496	6.21051	7.16242	7.39815	4.81739	6.5182	5.90754	4.37515	3.06105	7.13806	5.59939	4.72699	3.40271	7.49024	4.94052	5.57402	6.0055	5.70292	7.44434	7.79776	5.99639	6.34201	3.48722	4.2668	2.27701	7.24159	5.17679	5.1838	5.6724	8.71861	6.20439	7.80074	4.71933	8.61462	4.47188	10.3164	8.82942	3.79	6.03364	4.67478	6.58607
ACBD5	5.99295	7.20542	8.01424	6.46188	7.21945	8.11907	7.21243	7.07947	5.37414	6.72644	8.30936	6.75231	8.18394	8.75022	3.80875	7.5654	3.53353	5.58319	3.80263	5.62176	1.43668	11.182	5.34232	7.44031	15.9498	9.88605	8.116	7.14051	6.0079	5.20809	9.31336	10.9649	1.69161	7.36914	3.31549	9.86876	5.82948	4.93389	6.20388	4.78381	9.11453	8.073	3.94584	15.852	6.34596	6.54353	9.47371	4.26191	3.48472
GGT3P	0	0.00521005	0	0	0	0	0	0.0299923	0	0	0	0.00522895	0.0179072	0.30205	0.0306676	0.0216488	0.00406108	0.0339128	0.0145842	0	0.026508	0	0	0.212635	0.0118474	0.0608258	0	0.0379145	0	0	0.0058042	0.0259144	0	0.0159853	0.00634778	0	0.0219916	0	0.00561497	0	0	0.0342926	0.100407	0.0498472	0.00776992	0.0144769	0.00712846	0.0142176	0.00481433
IGLV3-16	0.751483	0.381236	0.138186	0.0362811	2.23857	0.0401851	0.106281	0.493793	0.0370657	0.25069	0.384202	0.114786	0.131033	11.051	0.0374008	2.32337	0.0891489	57.385	5.51375	1.59	0.0646559	1.49421	0.943486	0.111137	3.55436	0.712132	3.79475	1.10973	0.0514157	2.16805	0	10.1449	0.0623969	0.311919	0.696732	0	4.06322	0.390423	0.493039	0.917107	0.274253	0.815523	1.12655	0.677391	0.284275	0	1.82565	0	11.2025
BIRC8	0	0	0	0	0	0	0	0	0	0	0	0	0.161689	0.0099779	0	0	0	0	0	0.187281	0	0	0	0	0	0.0329528	0	0.00855851	0	0	0	0	0	0	0	0	0.0223389	0.014453	0	0	0.00634533	0	0.00906599	0	0	0.00980372	0	0.00962813	0
OR10AC1	0	0.014603	0	0	0	0	0	0	0	0	0	0.014656	0.150574	0.0206489	0	0.0404523	0	0	0	0.0553673	0.0247661	0.0163528	0	0	0	0	0.0643166	0.035423	0	0.0286365	0	0.0363172	0.0239007	0	0	0	0	0.0149549	0.015738	0	0.0131314	0.072088	0.168855	0.0399185	0	0	0.0199801	0	0
ERP27	0.227042	0.206254	1.4525	1.32353	0.707785	1.19884	0.114999	2.33225	1.66154	0.130783	1.65207	0.93447	4.7193	0.633288	1.22562	0.097946	0.234264	0.949363	0.940268	0.439416	0.729578	2.11171	0.995515	0.0572637	3.263	0.681108	0.752685	0.957749	0.222533	0.612474	0.2626	0.0732781	0.260416	0.0723226	0.265654	0.222649	0.503703	0.639709	3.09928	1.1908	0.227862	0.145454	0.590553	0.0966535	0.0703072	0.0573109	0.524086	0.0562845	1.23066
MAGEA4	0.324288	0.027841	0	0	0	0.0342375	0	0.146914	0.0315798	0	0	0.018628	0.824007	2.52608	3.54616	0	1.0706	0.00755085	0.0173187	56.2219	20.9408	5.40402	12.2025	0	0	0.00541726	0.00408737	0	0	0	0.046524	0.0115399	13.4196	0.0142368	7.64347	75.6873	0.00489654	9.86988	0	0.0223249	21.5721	0	0	1.52211	47.4023	104.843	0.00634875	0.00633125	11.9756
PCDHB10	0.395447	0.246638	0.254865	0.30884	0.167459	0.351194	1.00523	0.354951	0.239794	0.163605	0.443993	0.399528	2.24073	1.79269	0.645232	0.755139	0.505914	1.09843	0.496606	3.22099	0.40361	0.639601	0.717001	0.626494	0.875707	0.126291	1.93243	0.514309	0.0933698	0.933374	0.578452	0.20446	0.311607	2.59323	2.7941	0.456231	1.56615	0.695708	0.606226	0.55515	1.34626	0.299043	0.355791	0.076883	0.987306	0.378731	0.550583	3.22355	1.39142
MIR541	0	0	0	0	0	0	0	0	0	0	0	0	0	0	0	0	0	0	0	0	0	0	0	0	0	0	0	0	0	0	0	0	0	0	0	0	0	0	0	0	0	0	0	0	0	0	0	0	0
Y_RNA	0	0	0	0	0	0	0	0	0	0	0	0	0	0	0	0	0	0	0	0.182507	0	0	0	0	0	0	0	0	0.389513	0	0	0	0	0	0	0	0	0	0	0	0.129855	0	0	0	0	0	0	0	0
LINC00622	0.0407942	0.0364239	0.0247547	0.0173318	0.0121521	0.0671884	0.0338474	0.0786294	0.0177065	0.0149696	0.0333702	0.036556	0.417303	0.0257519	0.312666	0.201798	0.709784	0.311177	0.127449	0.379777	0.0772165	0.142759	0.146971	0.0530911	0.18636	0.0212619	0.0481268	0.0331329	0.478952	0.124997	0.152166	0.0226462	0	0.512208	0.288456	0.520064	0.0288272	0.130556	0.0686958	0.204451	0.163766	0.359613	0.233983	0.0373378	0.230861	0.101209	0.0498357	0.198793	0.143044
TMPRSS11BNL	3.4489	8.13027	4.23172	2.84779	3.08303	7.3367	2.35506	0.0094858	4.39931	6.06247	0.585748	2.16977	0.120823	0.535904	0.135791	0.652744	0	0.262781	0.150679	0.241576	0.0167676	0.0110715	0.0106383	1.35463	0.562057	0.411686	0.0580599	0.11192	0.075559	0.174493	0.0146858	3.36039	0	0.0101115	0.0401528	0.159264	2.64652	0.00337503	0.855971	1.95028	0.429706	0.0433835	0.482692	0.45945	0.0835526	0.0274721	0.50502	0.0269801	0
PIK3CD-AS1	0	0	0.00710641	0.00746321	0	0	0.0291499	0.0112862	0.0304984	0	0	0	0.0269541	0.022178	0.00769353	0.010862	0.00611279	0.0510459	0.0439047	0.0892011	0.0133	0.0526914	0	0.015241	0.00891646	0.00915556	0.0138159	0.0190231	0.0105765	0.0461357	0.00873654	0	0	0	0.00955474	0.00689059	0	0.112437	0	0.0125769	0.0141038	0	0.0201511	0	0	0.0217908	0.0107298	0.0107003	0.0289863
TMEM230P2	0	0.0551983	0	0	0.147326	0	0	0.079439	0	0	0	0	0.12648	0.156102	0	0.0764533	0.172102	0.0898231	0.0515047	0.279045	0	0.0618124	0.118787	0.107276	0	0.0644424	0.145867	0	0.0744435	0	0	0	0	0.112905	0.0672521	0.291001	0	0.226114	0.178465	0.177048	0.0496356	0	0	0.0754445	0.164638	0.0766885	0.151046	0.225945	0
TBC1D3F	0	0	0	0.00956445	0	0	0.00933925	0.00723188	0	0	0	0	0	0	0	0	0	0	0	0	0	0	0	0	0	0	0	0.00609475	0	0	0	0	0	0	0	0.00441531	0	0	0.00541563	0	0	0.00826879	0	0	0	0	0	0	0
SIX3-AS1	0	0	0	0	0	0	0.0577111	0.0536265	0	0.0102095	0.0113795	0	0.128073	0	0	0	0.029045	0	0	0.408143	0	0	0.0133648	0	0	0	0	0	0.0335028	0	0	0	0	0.0254061	0	0.458371	0	0	0	0	0	0.0204385	0.015958	0	0	0	0	0	0
FUBP3	7.23856	8.65778	10.3884	7.555	6.72103	8.98363	6.32773	8.75742	8.86679	7.75441	10.0582	10.5729	13.393	16.1149	15.8208	18.1186	11.5443	9.36566	11.46	12.8744	6.65256	12.5441	9.00014	12.8125	16.7919	7.73459	14.338	14.1972	7.573	11.9125	9.21129	14.5588	2.45163	12.922	11.5922	19.8311	14.6013	10.4111	12.4586	10.1545	17.5431	12.448	11.2834	7.97288	9.65953	9.33786	10.3788	14.7814	10.6869
ZNF826P	0.104471	0.0690071	0.0495946	0.0362328	0.120671	0.1831	0.37591	0.537654	0.0856003	0.0371623	0.0610417	0.102692	0.0381671	0.195154	0.0560265	0.0329584	0.0148384	0.0851884	0.0333049	0.153375	0.0201781	0.319762	0.0614498	0.0439333	0.0189386	0.0388929	0.295546	0.0346329	0.0064184	0.0373304	0.0715748	0.130193	0	0.0267699	0.00869755	0.0397253	0.0803527	0.319234	0.115402	0.0496105	0.0855901	0.0587335	0.0214005	0.0130094	0.0354871	0.0165299	0.0651149	0.0194806	0.0417776
GDPD3	30.0895	54.6679	48.8329	35.0244	18.9577	26.4412	7.72095	0.859546	49.9461	38.6898	15.1826	37.1947	0.511036	3.91263	0.623018	5.00533	1.11966	3.05104	2.19389	1.04148	1.82069	1.88794	35.8582	2.71085	3.59305	5.27815	2.39078	1.26539	3.691	3.02442	1.65921	31.6249	6.39725	0.456188	0.221068	0.670923	9.62934	1.12265	4.71757	13.7857	2.27744	2.78664	4.37095	9.13457	7.27225	1.78561	6.5581	1.02123	0.419159
TP53TG3D	0	0	0.0133008	0.0046562	0.019588	0.0154717	0	0.00704131	0.0237845	0.193037	0	0.00491042	0.0112109	0.0415097	0	0.00677667	0.129666	0	0.0365221	0.0927525	0.0248932	0.00547892	0.0473807	0	0	0.0228482	0.0474076	0	0.0197956	0.00959451	0	0	0	0	0.0774941	0	0	0	0.0105458	0.0156931	0.11439	0	0	0	0.0802626	0.00679751	0	0.0200273	0.0226052
SPANXB1	0	0	0	0	0.0406796	0	0	0	0.0296367	0	0	0	0	0	0.0897142	0	5.01344	0.0992076	0.739515	0.0385249	0	0	0.0327994	0	0.554531	0	0	0	0	0.119553	0.0679178	0.0758093	0	0.436454	0	0	0	0.0624345	0.886998	0.342204	0.0822322	0	0	6.3745	0	0	0	0	0.309841
MTCO1P28	0.0083831	0.0187125	0.0169568	0	0.0124861	0.00986218	0.00869443	0	0.00909662	0	0.00857186	0	0.032158	0.092609	0	0.0388771	0.00729294	0	0	0	0.0158678	0.0209547	0	0	0	0.0109232	0.0659329	0.0226957	0	0.0183476	0	0	0.0153134	0	0.0455976	0.0328836	0.0197464	0.0191635	0.0403337	0.015005	0.0504802	0.169353	0.0120207	0.140668	0.0418599	0.0519956	0	0.0127661	0.00864562
RNU6-198P	0	0	0	0	0	0	0	0	0	0	0	0	0	0	0	0	0	0.223694	0	0	0	0	0	0	0	0	0	0	0	0	0	0	0	0	0	0.120784	0	0	0	0.220458	0	0	0	0	0	0	0	0	0
STC1	0.858281	0.699485	2.64782	1.65272	0.979457	2.45527	13.0001	16.1811	1.26969	0.107627	2.63598	0.764272	19.4228	11.9177	4.34044	3.88488	18.0167	7.90051	3.35663	13.0558	1.44342	12.1508	6.83686	11.2771	1.9001	4.54576	3.41464	2.80843	2.32356	16.2373	14.8288	7.1469	1.07717	8.49292	2.7792	9.14338	8.83939	8.19381	4.5528	2.23253	6.81977	8.45393	0.996079	0.734697	24.63	2.58033	6.91147	8.31698	4.12968
LINC02694	0	0	0	0.00665953	0.0653701	0	0	0	0.00680354	0.00575189	0.0256443	0	0.0320688	0.0593693	0.00686506	0	0.00545453	0.0797108	0.0261179	0.0353758	0.0118678	0.0548536	0.0150592	0.0203997	0.0238689	0.0163393	0.0369844	0.0254619	0	0	0.0155915	0.0174031	0	0	0	0.0122972	0.00738435	0.0859964	0.00754159	0	0.0251701	0.0460592	0.0269717	0.0191289	0.010436	0.00972214	0.0095744	0	0.0193987
RPL31P52	0	0.0389547	0.0352997	0	0	0.123183	0.0723983	0.168186	0	0.0640388	0	0	0.133889	0.110165	0.0764322	0.0539548	0	0.19017	0.145392	0.196928	0	0.0436224	0.0419153	0.0378534	0.442907	0.0909569	0.171569	0.236234	0.420291	0.15278	0.0867941	0	1.72144	0	0	0.171138	0.123321	0.0398934	0	0.18742	0.0700579	0.1282	0.150145	0.159729	0.290472	0.108242	0	0.0531515	0.0719919
GZMM	0.759074	0.257183	0.342724	0.719864	3.37158	0.239197	0.435807	0.609621	1.38261	1.4549	0.526684	0.40995	1.1786	5.02707	0.0296832	1.78108	0.389142	3.56964	1.18575	1.52958	1.87297	2.98165	1.04181	0.426321	1.10085	0.671156	1.37259	0.844042	0.326449	0.593336	0.387634	0.714853	0.643777	0.293971	0.147456	0.372194	4.66156	7.21974	0.326084	0.412456	0.584965	1.02065	1.63268	0.39287	0.360985	0.798697	0.413979	0.165135	0.517237
RPL18P13	0	0	0	0	0	0.052968	0.0233481	0	0.0977127	0.0206522	0.046038	0.126083	0	0	0	0.0696008	0.0979227	0	0.0703324	0.0635086	0.0426115	0	0.135175	0.0732453	0	0	0.0221321	0.0609475	0.0338855	0	0.0559814	0	0.123368	0.0256963	0.0306121	0.0662296	0	0.0257309	0.0541563	0.322358	0.0451867	0.124032	0.096842	0.0343412	0	0.13963	0.137508	0.137129	0.0464341
ZBED9	0.250733	0.220926	0.108996	0.0537302	0.0950005	0.165598	0.0342164	0.268489	0.0381858	0.117027	0.0809617	0.150282	0.795895	1.378	0.476822	1.62178	0.868681	0.0239672	0.53139	0.961734	0.149872	0.255645	0.0184891	0.00477067	0.00837296	0.174816	0.451919	0.43468	0.830958	0.231059	0.546934	0.225879	0.00401766	0.863615	0	0	0.494758	0.0125694	0.349208	0.523589	1.85638	1.00578	0.0220766	0.697861	1.33986	0.0170521	1.08147	1.26605	0.299414
FAM71E2	0	0	0	0	0	0	0	0	0	0.00717845	0	0	0.00500279	0.00617447	0.00856769	0	0.00680734	0	0	0	0	0	0	0.00424318	0.0148943	0	0.0346178	0	0.100114	0.0171259	0	0	0	0	0	0.00383676	0.0322552	0	0	0.00700296	0	0.0718531	0.0673221	0.0358096	0.00651211	0.00606669	0.011949	0	0
DLST	21.9026	23.4303	23.0656	22.5671	34.1866	22.7101	27.2768	19.3131	25.5203	25.6226	27.9573	25.789	26.5846	21.6858	25.9946	21.3507	22.1672	23.2897	12.8032	14.0972	18.8746	25.4039	24.8899	18.0446	31.7842	18.8842	24.9207	22.5681	21.887	25.589	24.5061	16.8708	12.5891	15.0133	20.2014	33.1459	25.4874	23.2516	26.4365	21.5369	18.207	19.9314	36.5578	21.1592	54.2294	25.821	23.1717	30.6704	22.4288
RPL26	98.3607	83.2162	91.3033	86.9493	99.214	73.2744	67.3606	141.809	155.876	117.853	112.757	102.672	113.355	39.5963	85.9334	76.2899	76.8061	109.63	142.673	74.7286	178.029	81.3358	118.278	73.3498	81.6878	120.676	75.6814	59.5311	302.223	87.6779	71.9344	122.542	167.351	163.797	86.6264	148.462	93.6725	95.0532	116.435	136.62	134.272	94.5747	163.489	32.7803	131.486	128.278	43.7658	98.8429	100.869
ZNF252P	1.96593	2.28323	2.32108	1.62557	2.64449	3.03596	2.51673	2.57521	1.48143	1.87288	2.31946	2.46248	2.6642	2.17002	2.71062	2.2598	3.42787	2.63973	1.52529	2.37012	1.00716	3.69259	3.1008	1.98785	2.34723	1.94128	2.98723	3.55775	2.46385	1.9399	7.15031	1.5352	1.5398	2.3447	3.16835	2.47029	3.38896	2.32385	2.18783	2.05517	3.67344	2.61529	1.60828	3.28089	3.53791	1.7652	3.22659	1.4308	2.58492
UNC5CL	0.122539	0.145881	0.161111	0.125815	0.127759	0.283512	0.266888	0.419892	0.239343	0.1986	0.146181	0.105233	3.60383	2.04344	0.0760301	0.107342	0.977198	3.15283	0.221194	0.541585	0.108241	0.204202	0.0882949	0.119607	0.813772	0.138379	0.750933	0.403631	1.81988	0.384411	0.142203	0.476177	0.0746136	0.163183	0.349921	0.268375	0.73122	0.303462	0.397961	0.277823	1.36919	2.04791	0.404136	0.454856	0.190363	0.25968	0.268208	0.149285	0.185352
TTC33	2.35394	2.61078	3.38258	2.39606	4.16343	3.28273	5.78807	4.80496	2.66605	1.81755	2.96857	3.11465	3.41754	4.17152	3.55465	2.31219	3.84395	3.35781	1.28188	3.63854	0.84471	4.34559	1.57245	2.72844	5.76258	4.9011	3.60632	2.37655	4.33303	3.92836	4.71948	3.72969	0.403119	2.6757	2.97418	7.3436	5.67755	3.11651	3.48615	1.88723	3.74054	4.26903	1.8424	2.80534	2.95485	1.97711	4.55314	4.24933	6.50916
INS-IGF2	0	0	0.0107377	0	0	0	0.00550563	0	0	0	0	0	0	0	0	0	0	0	0	0	0	0	0	0	0	0	0	0	0	0	0	0	0	0	0	0	0	0	0	0	0	0	0	0	0	0	0	0	0
GAGE12J	0	0	0	0	0	0	0	0	0	0	0	0	0	0	0	0	0	0	0	0	0	0	0	0	0	0	0	0	0	0	0	0	0	0	0	0	0	0	0	0	0	0	0	0.0361185	0	0	0	0	0
SOST	0.0167079	0	0.0168978	0.0059154	0	0.0196558	0	0	0	0.00510918	0.0170841	0	0.491374	0.984394	0.189037	0.0602652	0.101746	3.10526	0.0347993	29.0348	0.0632504	0.11833	0.561811	7.92458	0.0141345	0.0580542	0.0602283	0.0226168	0.0922129	0.060946	0.0415479	0.061834	0.183121	28.3079	10.5494	0.147462	0.0524738	0.0572904	0.0066989	0.0199371	1.60975	0.245475	1.80483	0.322837	0.157587	0.0259074	0.153082	4.34234	0.0287185
TERT	0.0111	0.0185828	0.0168392	0.0117898	0.00826635	0.0261168	0.0057561	0.0624016	0.033123	0.038186	0.0113499	0.0466256	0.91902	0.100726	0.0303841	0.0471871	0.0313836	0.0705586	0.0231191	0.375768	0.178588	0.00693649	0.0633179	0.042134	0.0704276	0.122938	0.0763885	0.161525	0.129486	0.121469	0.434741	0.0616197	0.121658	0.00316751	0.0301877	0.75108	0.0490237	0.263257	0.0667568	0.094373	0.186596	2.02834	0.246707	0.122761	0.0277132	0.0301205	0.0127126	0.131002	0.0629617
MRPS18CP4	0	0	0	0	0	0	0	0	0	0	0	0	0	0	0	0	0	0	0	0.156435	0	0	0	0	0	0	0	0	0	0	0	0	0	0	0	0	0	0	0	0	0	0	0	0	0	0	0	0	0
LAMC2	10.2389	186.041	8.95741	8.18655	7.35973	13.3351	2.10758	31.3353	11.7604	10.7903	45.5591	9.15981	45.6353	53.7991	430.378	30.1364	882.925	250.942	427.711	10.9768	252.224	261.847	16.0412	53.0018	137.751	136.453	149.854	1132.46	48.1182	670.144	216.733	46.7485	10.0848	224.418	643.255	135.912	141.967	161.258	453.132	206.99	61.7927	214.031	265.654	55.9714	262.059	95.3258	150.891	242.981	584.84
MIR5590	0	0	0	0	0	0	0	0	0	0	0	0	0	0	0	0	0	0	0	0	0	0	0	0	0	0	0	0	0	0	0	0	0	0	0	0	0	0	0	0	0	0	0	0	0	0	0	0	0
FBXW9	4.82321	3.72625	5.30701	5.61851	4.29587	3.39311	2.42575	14.8519	5.62823	7.52094	4.44235	5.02935	4.63326	3.61464	8.59166	3.25028	2.7042	4.37992	3.63466	5.52986	8.59046	4.21818	6.93469	3.19376	8.45798	7.05837	6.49914	3.98629	9.59483	5.90144	5.0854	4.86058	9.74029	5.50543	4.46581	4.86062	6.57971	4.48091	5.50267	6.98459	5.12644	7.52257	7.76761	7.54245	4.88136	9.71507	2.57229	7.86169	10.6796
RNU6-1101P	0	0	0	0	0	0	0	0	0	0	0	0	0	0	0	0	0	0	0	0	0	0	0	0.171508	0	0	0	0	0.238035	0	0	0	0	0	0	0	0	0	0	0	0	0	0	0	0	0	0	0	0.163093
NMRAL1	8.44312	7.67102	6.86713	7.60382	4.62286	7.1368	3.90186	12.5273	8.09405	8.59846	7.58274	8.93473	12.5815	13.6157	13.9263	14.8189	13.2867	13.6458	11.9684	13.1442	22.4452	9.59389	14.1057	9.79632	9.86942	10.4027	18.1732	10.1266	21.056	10.7438	9.97162	13.4447	13.1366	10.0296	10.753	13.0405	20.3138	7.13645	8.5892	11.4218	10.8697	21.731	19.4622	20.252	16.7205	12.4974	7.23092	12.7528	13.7589
DONSON	1.64447	2.40104	2.85061	1.7273	2.29184	2.30352	1.55049	2.00886	2.97143	3.5056	2.76646	2.74875	8.11263	3.30303	3.37757	3.41015	2.08725	3.48996	3.39853	3.85743	2.19477	2.55203	1.49319	2.9382	3.14637	5.07417	8.86148	1.79664	7.3106	4.3972	3.26876	5.83973	1.86498	2.69283	2.30558	3.63294	2.25456	3.0507	4.73233	3.42643	3.70702	4.90182	2.59333	4.77796	4.07842	4.04823	5.20054	4.22004	4.21924
IFNWP18	0	0	0	0	0	0	0	0	0	0	0	0	0	0	0	0	0	0	0	0	0	0	0	0	0	0	0	0	0	0	0	0	0	0	0	0	0	0	0	0	0	0	0	0	0	0	0	0	0
KRT8P28	0	0	0	0	0	0	0	0.0148019	0	0	0	0	0.0117835	0	0	0.0142456	0	0	0	0.0259974	0	0	0.0110669	0.00999438	0	0	0.0271796	0	0	0	0	0	0	0	0	0	0.0108534	0	0	0	0	0.0169243	0	0	0	0	0	0	0
RPL23AP42	2.36606	2.12473	2.14541	2.02204	4.65829	3.10347	2.25649	6.9456	4.10202	4.16653	3.25359	2.92448	2.85157	2.18891	2.97777	3.48942	3.90381	3.06238	7.36375	5.0637	2.93423	2.20937	3.13537	4.54224	2.13968	15.344	2.54003	1.2885	11.9943	2.26186	1.85981	6.26545	16.7915	3.25951	3.21739	6.7475	2.40227	3.63691	3.63106	7.39917	5.64993	3.9957	4.87466	2.28176	4.88881	7.12682	4.44368	4.55568	1.62677
LINC02714	0	0.00388066	0	0.00369311	0.108755	0	0.0504862	0.0223395	0.00377297	0.00318977	0.0462192	0.00778949	0.00444602	0.0054873	0.0304567	0	0	0.00631492	0	0.0147135	0.00658143	0.0217283	0.00835121	0	0	0	0	0	0	0	0.00864642	0.00965107	0	0	0	0	0.00409507	0.00397418	0	0.00622358	0	0.00638564	0.0049858	0	0.00578737	0	0.0212383	0.00529495	0
MIR6794	0	0	0	0	0	0	0	0	0	0	0	0	0	0.594566	0	0	0	0	0	0	0	0	0	0	0	0.24545	0	0	0	0	0	0	0	0	0	0	0	0	0	0	0	0	0	0	0	0	0	0	0
HAUS6P1	0	0.018435	0.00835266	0	0	0	0.017131	0	0	0	0	0	0.0105604	0.0260674	0.00904275	0	0.00718479	0	0	0.0116494	0	0	0.00991807	0.0179138	0	0.0107612	0.0081194	0.0111796	0	0.0180755	0.0205373	0	0	0	0.0224607	0.016198	0	0.00943964	0.0198678	0.029565	0.0331544	0.0455023	0.023685	0	0.0137464	0.0256123	0.0252231	0.0251536	0.0170348
MYC	99.5896	64.6695	69.122	71.1825	49.7789	68.8242	114.838	51.7281	138.927	48.8879	59.4268	58.5453	111.265	59.258	67.4112	77.5561	67.4558	59.8	57.515	36.8167	42.0851	34.2434	54.9244	31.8256	85.3791	158.869	40.6792	122.423	57.6499	86.3755	127.191	72.4242	12.6312	65.2912	57.4438	126.783	100.954	35.302	71.8263	57.8502	53.0803	110.004	116.161	62.0257	59.5714	163.843	93.6832	87.6269	38.7731
PLA2G2A	12.072	5.82884	14.0314	72.7103	11.334	5.88467	50.6647	31.149	29.1686	1.98758	7.63326	2.81856	1.0401	30.9887	6.60896	0.164522	0.0595208	4.5838	1.33793	1.59772	10.1301	33.9475	39.3839	3.62763	10.0133	0.277351	0.142	0.123486	1.19004	56.037	15.681	0.970629	0.0972058	26.3876	1.46789	2.01283	3.46491	4.76154	0.713224	0.898058	1.67848	0.0279225	0.468731	0.150755	0.063266	0.0825141	0.255389	5.84619	1.53665
LINC00863	0.362419	0.269661	0.12218	0.355968	0.446931	0.449286	0.727507	0.244117	0.270635	0.564854	0.613648	0.510723	0.368742	0.590405	0.418157	0.409643	0.400044	0.700686	0.377424	0.38478	0.213913	1.18354	0.444593	0.405735	0.909907	0.29451	2.45198	0.938984	0.175974	0.631153	0.755877	0.216334	0.0854232	0.618299	0.604103	0.439482	0.55076	1.07346	0.651548	0.54407	0.0273774	0.651277	0.268223	0.766862	0.713499	0.344434	0.470119	0.314527	0.795765
CLN6	7.2642	6.60847	7.82818	7.30024	5.45945	7.47942	4.91784	8.77042	10.4223	10.6692	9.18861	9.50211	34.1965	12.5454	12.4485	11.5996	5.80523	11.4421	12.5472	24.4188	15.2534	11.2388	9.40452	10.7488	17.028	12.3807	6.6349	8.61027	18.7606	16.0315	11.324	7.69156	19.1898	7.97332	16.5773	6.06819	6.88075	9.91768	7.02727	17.539	14.8608	11.4812	18.2286	10.2025	8.35669	11.2404	18.1114	7.54409	9.46466
RNU6-1106P	0	0	0	0	0	0	0	0	0	0	0	0	0	0	0	0	0	0	0	0	0	0	0	0	0	0	0	0	0	0	0	0	0	0	0	0	0	0	0	0	0	0	0	0	0	0	0	0	0
OR5B3	0	0	0	0	0	0	0	0	0	0	0	0	0	0	0	0	0	0	0	0	0	0	0	0	0	0	0	0	0	0	0	0	0	0	0	0	0	0	0	0	0	0	0	0	0	0	0	0	0
RNU4-74P	0	0	0	0	0	0	0	0.127793	0	0	0	0	0	0.12556	0	0	0	0	0	0	0	0.0994373	0	0	0	0	0	0	0	0	0	0	0	0	0	0	0	0	0	0	0	0	0	0	0	0	0	0.121159	0
MIR513B	0	0	0	0	0	0	0	0	0	0	0	0	0	0	0	0	0	0	0	0	0	0	0	0	0	0	0	0	0	0	0	0	0	0	0	0	0	0	0	0	0	0	0	0	0	0	0	0	0
RPL7L1P1	0	0.0182119	0	0	0	0	0	0	0	0	0	0	0	0	0	0	0	0	0	0	0	0	0	0	0	0	0	0	0	0	0	0	0	0	0	0	0	0	0	0.0584145	0	0	0	0.0248919	0	0	0	0	0
C5orf67	0	0	0.0168905	0	0	0.0785888	0.190529	0.0268249	0.0543662	0.0153209	0.05123	0.018707	0.128129	0.0790687	0.0365719	0.0516334	0.0726441	0.151657	0.0173921	0.023557	0	0.0417455	0.120336	0.0181124	0.0423851	0	0	0	0	0	0.0207649	0	0	0	0	0.0163775	0.0393383	0.038177	0.0602639	0.0298927	0	0.0613421	0.0478949	0	0	0	0.0255026	0	0.0344472
CCT6P1	0.463891	0.793315	0.514567	0.341725	0.735512	1.02986	0.744958	1.63444	1.06358	0.954092	0.306023	0.611812	2.82234	4.26267	0.933928	0.578312	0.787603	2.09269	1.16099	4.10545	0.637306	0.766806	0.943462	3.13223	3.56996	2.45679	0.809142	1.06347	2.78176	1.29368	0.930299	2.22216	0.287018	1.28106	1.99415	4.65188	2.96085	1.36831	1.78194	1.16513	1.47179	3.6139	2.95042	2.37403	0.660044	1.34581	1.1654	1.97117	0.987702
AMPH	0.0681833	0.032976	0.029882	0.0313823	0.138791	0.0748658	1.52746	0.361408	0.0419258	0.0250201	0.0534509	0.0381873	0.247024	0.229555	0.116961	0.073781	0.468601	0.495334	0.213019	0.493701	0.150569	0.516982	0.253835	0.189797	0.0605658	0.0533057	0.118424	0.0676845	0.0307892	0.149229	1.4299	0.0252339	0	0.223106	0.0679919	0.160474	0.066919	0.444214	0.0410064	0.0406808	0.622709	0.133568	0.198799	0.0728074	0.0794418	0.200879	0.183944	0.200742	0.0585988
SLC16A6	3.63999	7.06897	10.3455	9.35059	3.40138	5.17651	1.33145	0.374915	6.1335	7.62477	3.03497	3.61091	0.681623	3.90267	1.78554	0.843547	0.0878098	0.469752	0.742373	0.711871	0.155232	0.682006	1.57958	2.9488	2.83387	1.47959	1.40476	0.315963	0.26113	1.20121	0.423562	2.39015	0.0633802	0.615668	0.0986508	0.473262	1.3708	1.11402	1.48725	3.68108	0.807236	1.43662	2.46953	1.02488	0.315006	1.70207	2.48059	1.24888	0.13988
RPL10	172.479	155.133	178.994	200.103	217.505	149.735	165.839	277.56	246.976	212.097	189.298	202.017	154.884	170.964	278.268	124.55	131.368	215.467	255.301	217.425	390.91	192.627	195.04	193.247	139.352	258.443	141.874	121.603	244.018	205.891	136.399	126.692	277.212	528.47	381.899	161.863	220.672	206.201	171.507	341.064	145.944	218.314	367.788	128.892	258.322	277.361	143.949	162.258	189.133
ATP10A-DT	0	0	0	0	0	0	0	0.0282232	0	0	0	0	0.0224679	0	0	0	0	0	0	0.173494	0	0	0	0.0190565	0	0.0457904	0	0	0	0	0	0	0	0	0	0	0	0	0	0	0	0	0	0	0	0	0	0	0
RNU6-136P	0	0	0	0	0	0	0	0	0	0	0	0	0.306152	0	0	0	0.104146	0	0	0.675446	0	0	0	0.259667	0	0.155987	0	0	0	0	0	0	0	0	0	0.352193	0	0.136831	0	0	0	0	0	0	0	0.185629	0	0	0.123463
NCOA7	14.1037	8.83201	6.97215	22.4483	9.57757	11.358	13.6439	59.0283	26.4917	9.20319	40.0296	10.5457	10.9589	21.3358	9.69575	12.4376	9.90815	8.28179	8.39787	4.14408	2.89799	19.6068	3.74486	51.1905	25.4711	25.7249	14.9022	13.8577	7.91266	21.9383	10.3269	15.2482	10.1589	2.53543	2.73012	11.8571	18.9304	12.1172	20.8446	5.3416	4.64291	14.682	18.4864	15.6922	2.22601	9.49101	23.7309	9.65625	2.82339
BFSP2-AS1	0	0	0.0724551	0	0.0426817	0.0168562	0	0.0460284	0.0310954	0.0131444	0	0.0160495	0.0366423	0.0678363	0	0	0.0124649	0.10409	0.0298428	0.101052	0	0.0179076	0	0.0466181	0.018182	0.0186696	0.0281727	0	0	0.0313592	0	0	0	0.0163548	0	0.0140509	0.135	0.0655073	0	0.0256462	0.0575196	0.026314	0.0410911	0.021857	0	0	0	0.0218195	0.0443306
VN1R46P	0	0	0	0	0	0	0	0	0	0	0	0	0.0385391	0	0	0	0	0	0	0.106283	0	0	0	0.065375	0	0	0	0	0	0	0	0	0	0	0	0	0	0	0	0	0	0	0	0	0	0	0	0	0
ZGLP1	0.0316151	0.0999746	0.149214	0.0895462	0.0549367	0.204562	0.125692	0.211587	0.154377	0.164351	0.0592661	0.0708264	0.572697	0.299362	0.080771	0.0733084	0.252118	0.727305	0.104259	0.668917	0.488709	0.105368	0.0632782	0.14858	0.120356	0.569856	0.238292	0.199715	2.67283	0.0807265	0.203097	0.219382	0.924018	0.0721738	0.114641	0.346205	0.254437	0.258971	0.329572	0.0943138	0.243257	1.17091	0.324891	0.144682	0.420976	0.637294	0.289666	0.144434	0.206499
HMBS	3.3539	3.90482	3.65436	4.36322	4.73037	4.3608	3.53477	5.42102	4.66376	6.4829	4.6106	5.22307	4.75909	4.7932	6.66425	5.55764	4.87516	6.29946	7.26193	8.65333	9.30561	4.79114	4.88979	5.10612	2.77482	8.84244	5.08828	6.69984	10.1603	7.21507	9.49903	10.3474	6.42407	2.40302	6.39806	14.8923	4.86297	4.19542	5.52521	5.14483	4.46178	8.70198	11.8934	7.83537	3.74505	4.48972	7.09742	7.83571	6.21177
Y_RNA	0	0	0	0	0	0	0.352701	0.364154	0	0.103992	0	0	0.289896	0.357792	0	0	0.098616	0	0.118051	1.43906	0	0	0.272264	0.737638	0.287694	0.443113	0.222888	0.153447	0.170627	0	0.281889	0	0	0	0	0.555821	0	0.518261	0	0.2029	0.113767	0.208183	0.162546	0	0.377357	0.175773	0.865509	0.172625	0.116907
LINC02558	0	0	0	0	0	0	0	0	0	0	0	0	0.146242	0	0	0	0	0	0	0.322646	0	0	0	0.0826916	0	0	0	0	0	0	0.189604	0	0	0	0	0.0373856	0.089799	0	0	0	0	0	0	0	0	0	0	0.0580553	0
TXN2P1	0	0	0	0	0	0	0.0269474	0	0	0	0	0	0.0332234	0	0.0284489	0	0.067811	0	0	0.0732989	0.0983609	0	0	0	0.032971	0	0.025544	0	0	0.0568664	0	0	0	0.0296576	0.0353312	0.0509596	0	0	0	0.0930129	0.0260763	0	0.037257	0	0	0.120866	0	0.158268	0.0535923
HLA-DPA1	17.2842	9.42645	7.2821	17.8613	61.4416	6.46244	18.6056	21.6199	30.3674	20.0574	6.78588	8.78169	17.1428	111.518	3.84061	11.8195	1.88441	56.6832	12.0006	7.80817	32.5726	79.9885	6.65844	17.3338	8.08776	34.2697	153.465	22.5855	3.03905	20.9239	6.02655	10.3051	3.74919	15.9287	13.6001	14.9152	52.1929	156.052	20.227	6.44592	19.6994	22.9517	11.8393	63.6176	7.62247	7.33262	22.9091	8.72842	28.8572
RPS26P54	0.0368085	0	0.037227	0.0781921	0	0	0	0.0591227	0.0399415	0	0	0	0.0470665	0	0	0.0569006	0	0	0	0.0519201	0	0.046004	0	0.0399201	0	0.0959229	0	0	0	0	0	0	0.067238	0	0	0.0721928	0.0433512	0	0	0.131768	0	0	0	0	0	0.114151	0.0562084	0	0
PRELID3BP10	0	0.0244801	0	0	0	0	0	0	0	0	0	0.0245689	0	0	0	0	0	0	0	0	0	0	0.0526813	0	0	0	0.0215637	0	0.0330152	0	0.0272718	0.0608811	0.0400665	0	0	0.0645285	0.0258326	0.02507	0	0	0.0220131	0	0	0	0	0.0340108	0.066988	0.133607	0
DAB1	0.0101823	0.0113644	0.0223125	0.00540756	0.0202212	0.0479154	0.0193609	0.188084	0.007366	0.0140117	0.0294996	0.0342168	0.00650999	0.0455298	0.0241559	0.167898	0.401571	0.329792	0.0353464	0.256134	0.0321224	0.0318152	0.0305702	0.075461	0.0559913	0.00884504	0.0533893	0.00689171	0.00255443	0.089142	0.0464213	0.00471046	0.00620001	0.0348678	0.0530764	0.00998533	0.0179883	0.0252161	0.0326603	0.0212631	0.0698305	0.0748004	0.0657032	0.00258878	0.00564935	0.0131573	0.0207319	0.015506	0.0315036
CTTNBP2	1.05971	1.56681	3.40494	2.40972	1.58922	1.72436	1.2237	1.13475	1.17164	1.09076	0.452419	0.927996	1.31545	4.48269	0.46452	2.01814	0.209091	0.552255	0.310976	0.778203	0.124073	0.864758	0.163997	2.1485	0.582258	0.0711752	0.481531	0.0961254	0.046592	0.247076	0.457313	0.111187	0	0.170425	0.326825	0.189271	2.35032	0.0790836	0.37889	0.511677	3.88319	0.0635351	0.0913816	0.9777	0.0636438	0.0931709	0.848039	0.266188	0.0525791
SNORD114-15	0	0	0	0	0	0	0	0	0	0	0	0	0	0	0	0	0	0	0	0	0	0	0	0	0	0.231814	0	0	0	0	0	0	0	0	0	0	0	0	0	0	0	0	0	0	0.29612	0	0	0	0
SFTPA1	0.0888451	0.384969	0.0105712	0.0222039	0.140113	0	0.0379419	0.0251832	0.0737231	0.00958883	0.0160316	0	0.0200479	0.115468	0.177391	0.0161578	0.0181862	0.00949171	0.0217702	0.0147435	0.0296768	0.00653179	0.652723	0.0113359	0.00663186	0.0612874	0.0154139	1.78984	0	0.0114382	0	0.0145061	0	0.0119308	0.0710661	0.0153752	0.0307757	0.113495	0.0817206	0.0374177	0.0576956	0.04799	0	0.390643	0	0.0972452	0.00798062	0	0.0431188
MTND3P17	0	0	0	0	0	0	0	0	0	0	0	0	0	0	0	0	0	0	0	0	0	0	0	0	0	0	0	0	0	0	0	0	0	0	0	0	0	0	0	0	0	0	0	0	0	0	0	0	0
RNF19A	8.10406	7.2699	5.70113	4.48266	6.51307	8.85132	8.81573	9.78225	5.51022	6.03971	7.18225	6.1174	8.40212	7.20851	9.22114	6.0658	6.68174	15.08	6.07995	6.3951	3.77979	11.7166	7.64187	6.66476	14.9541	5.35567	5.51277	8.54508	4.98517	13.3664	14.7524	6.50668	2.39829	7.16679	5.37897	15.1885	6.35472	13.8058	12.3993	7.28501	5.67016	8.73475	4.2359	5.14911	7.59211	5.18476	8.7665	7.65559	8.08704
RPS27AP19	0.0839042	0.0312148	0.254574	0.0594123	0	0.0987079	0.0870202	0.224615	0.182091	0.0769724	0.0571956	0.0626561	0.0357623	0.0441381	0.030623	0.0432345	0.0729931	0.10159	0.203882	0	0.158816	0	0	0.0909968	0	0.400866	0.0549921	0.0757186	0	0	0.0347745	0.23289	0.255446	0.031924	0	0.219416	0.0329394	0	0.0672816	0.0500604	0.0280691	0	0.120312	0	0.0931033	0.130103	0.0854171	0.127772	0
Y_RNA	0	0	0	0	0	0	0	0	0	0	0	0	0.143677	0	0	0	0	0	0	0	0	0	0	0	0	0	0	0.152101	0	0	0	0	0	0	0	0	0	0	0	0	0	0	0	0	0.187023	0	0	0	0
HS6ST1P1	0.716245	0.0695123	0.51442	0.606401	1.25233	0.305296	0.333742	0.483522	0.247805	0.390434	0.339651	0.418587	0.278737	1.94944	0.23868	0.304884	0.632133	0.509022	1.75124	0.74674	0.0196483	0.804362	0.685625	0.439056	0.77717	0.513973	1.35729	0.365339	0.0312494	1.77208	0.684048	0.921998	0	1.54032	0.494036	0.712568	1.03916	0.462718	0.649262	0.315859	1.18764	0.781615	0.580503	0.585887	0.380109	0.289726	0.142662	1.58076	0.995606
RNA5SP236	0	0	0	0	0	0	0	0	0	0	0	0	0	0	0	0	0	0	0	0	0	0	0	0	0	0	0	0	0	0	0	0	0	0	0	0	0	0	0	0	0	0	0	0	0	0	0	0	0
TRBV23-1	0.0369146	0	0.0373342	0.0392087	0.0549819	0.0434277	0.0765711	0.0592931	0	0.0338649	0.0754917	0	0.0944042	0.116514	0	0	0	0.402262	0.038443	0.572767	0.0698731	0	0.0443312	0	0	0	0	0	0	0.0807929	0	0.102463	0	0	0	0	0.217381	0.92824	0.0444019	0	0.111144	0.0677946	0.317597	0	0	0	0.0563703	0	0
CDH24	0.847579	1.13288	1.71788	0.980114	0.631206	1.28259	0.847155	0.779511	1.45375	1.19455	1.07983	1.30926	11.406	8.85091	2.02821	3.56616	10.8344	3.64977	2.48073	6.48874	1.24206	2.3792	1.76895	8.02099	3.21798	4.2439	5.23148	2.50748	3.96626	6.11866	4.25789	2.68461	1.09253	3.19108	8.17006	20.9907	5.17633	1.29299	3.04614	1.95142	6.47583	4.87064	6.16994	4.25941	3.95354	3.98519	3.88809	3.11752	1.75882
SLITRK6	2.99024	7.35015	1.97415	1.57858	0.97647	9.59724	0.113837	32.2582	0.518259	2.3241	11.8208	6.30685	8.14025	6.23592	5.9895	0.252218	29.0642	3.92765	6.34548	0.230141	4.0541	26.906	3.25614	0.0160864	0.124225	1.00886	3.59306	23.612	1.30831	2.12309	3.68845	0.296425	0.0325134	4.30036	14.6188	2.20511	10.7923	3.56698	14.9293	3.45667	0.506127	0.0272403	0.0638063	0.0316769	14.5611	0	3.64211	2.22261	11.2127
TP63	30.0008	41.4142	42.1428	29.2405	28.5311	36.3534	10.9788	27.2379	41.5926	34.1545	48.5413	40.8966	141.468	89.4796	75.4853	135.324	70.0669	37.83	75.6716	202.757	24.633	50.5046	45.7608	191.742	75.4293	94.7562	89.4955	109.76	45.2482	113.009	49.0835	157.3	18.235	73.8632	81.2355	198.14	100.345	70.4114	93.6665	56.1227	224.63	36.2717	77.6894	82.6431	31.8694	82.3831	63.0849	120.625	72.0446
CMAHP	0.291504	0.966647	0.875949	0.324506	0.517672	1.59597	2.65702	11.7505	0.371062	1.12368	2.05495	3.66398	1.24725	2.0746	0.598454	0.44629	0.192636	2.45877	1.22305	1.41541	0.313022	3.73786	0.767463	0.823803	6.46987	0.569744	3.5272	0.565338	3.39208	1.35575	2.00391	3.11978	0.0409607	0.143973	0.121966	0.445289	3.54543	2.50529	3.66138	0.712414	1.05489	0.612569	0.872164	0.944938	0.111968	0.330315	1.84049	1.00307	0.286179
LINC01323	0	0	0	0	0	0	0	0	0	0	0	0	0.028436	0	0	0	0	0	0	0.0627368	0	0	0	0	0	0	0	0	0	0	0	0	0	0	0	0	0.0261914	0	0	0	0	0	0	0	0	0	0	0	0
KLHDC8A	0.206999	3.15217	13.4766	4.56495	0.0627074	1.56431	0.127356	0.490276	5.88574	2.97399	0.401795	1.48159	0.726765	1.45067	0.172867	0.146436	0.0488353	1.07687	0.0840354	0.628502	0.0199227	0.0833138	0.0337068	0.159811	0.280484	1.98861	22.7892	0.0522419	14.3748	0.0998239	0.174492	0.146075	0.0320444	0.264311	0.0620208	0.147945	1.18178	0.108273	0.0295405	0.577745	4.99296	20.5801	0.246513	0.0909839	0.122633	0.168648	0.391103	0.26714	0.0759848
CRYGS	0.136967	0.186099	0.0662505	0.0948775	0.212873	0.483398	0.142053	0.526085	0.142163	0.278618	0.0182675	0.0333525	0.304586	0.723651	0.156489	2.24619	0.47144	2.26044	0.291477	0.781191	0.822853	0.223283	0.264606	0.180837	1.40557	0.13967	0.474221	0.491731	2.11543	0.338872	2.45083	0.330586	0.707078	1.86249	7.62	0.811741	0.420815	0.415199	0.401124	0.714158	0.543869	0.678072	0.614819	0.426958	0.416303	0.212382	0.0363747	1.60514	0.27637
LINC01777	0	0	0	0	0	0	0.00639629	0	0	0	0	0	0	0.0097329	0	0	0	0.0112009	0	0.0173984	0	0	0	0	0	0	0	0	0	0	0	0	0	0	0	0	0	0.00704905	0	0	0	0	0	0	0	0	0.00941767	0	0.0190811
LINC02333	0	0	0	0	0	0	0.0155928	0	0	0	0	0	0	0	0	0	0	0	0.0156569	0.0212068	0	0	0	0.0163054	0	0.0587697	0	0	0	0	0	0.0417307	0	0	0	0.0147436	0	0	0	0.0269104	0	0	0.0215583	0	0	0	0	0	0
SMG6-IT1	0	0	0.069278	0.0363781	0	0	0	0	0	0	0	0	0.0875889	0	0.0375008	0	0	0	0	0	0	0	0	0	0	0.0892545	0	0	0	0	0	0	0	0	0	0	0	0.0391467	0	0	0	0	0	0	0	0	0	0	0
MEF2C-AS1	0.0088234	0.00738576	0.0178474	0.00937174	0.0459966	0.0103802	0.329439	0.0212585	0.0071808	0.00607084	0.0360883	0	0.0225647	0.038293	0.0531353	0.00681984	0	0.0400623	0.0275661	0.00933435	0.0125259	0.033083	0.0317884	0.0382771	0.00279916	0.0114969	0.0260235	0	0.00664056	0.0241391	0.0137134	0.0122454	0	0.00251786	0	0.00432635	0.0337732	0.126062	0.00795978	0.00394828	0.00442763	0.00810219	0.0126521	0.00336493	0.00367154	0.0136816	0.00673687	0.0134366	0.0136496
GNB5	0.974522	0.816812	0.971964	0.990081	0.689886	0.975399	0.913837	1.69522	0.895503	0.967334	1.34208	0.743192	4.36998	2.26437	2.22263	1.04351	2.43028	2.24212	2.77685	3.00457	2.68124	2.08211	1.62364	2.189	2.51971	1.11672	1.6435	2.23686	2.48584	1.76616	2.16355	1.62778	2.21464	3.75368	2.30725	1.85845	1.87132	2.75273	1.01002	1.97355	4.73364	3.23107	2.5131	3.77082	3.46849	2.28606	2.02487	2.50028	1.6893
CYP2C56P	0	0	0	0	0	0	0	0	0	0	0	0	0.0562857	0	0	0	0	0	0	0.06209	0	0	0	0	0	0	0	0	0	0	0	0	0	0	0	0	0	0	0	0	0	0	0	0	0	0	0	0	0
GSTA8P	0	0.0897731	0.0610125	0.0213586	0	0.0473137	0.0208557	0.193796	0	0.0368952	0.0205617	0.0675742	0.282842	0.158675	0.0220178	0.248683	0	0.0365215	0	9.72902	0	0.0251325	0.120745	0.218088	0.178623	0.183413	0	0	1.39234	0	0.325035	0.0558156	0	0	17.8832	0	0.118416	0.0229841	0.266063	0.0359932	37.8	0.258513	0	4.47858	0.0334704	0	0.122829	0	0
C1DP1	0.0318641	0.0355631	0.0322263	0	2.18314	0.0749722	0	0.153543	0.0691524	0	0	0.0356922	0.0814882	4.27436	1.91889	3.39875	0.887053	0	2.95332	0.0898915	0	0	0.038266	4.90719	2.30477	1.82683	0	0.0431332	0	2.85931	0	0.176888	1.62977	0.0363712	0.129987	0.0937429	0	0.0364201	2.60624	0.228136	0.0319792	5.26673	3.42681	0.243036	0.0530365	2.61867	0.194632	0.145572	0.032862
TRIM60P8Y	0	0	0	0	0	0	0	0	0	0	0	0	0	0	0	0	0	0	0	0	0	0	0	0	0	0	0	0	0	0	0	0	0	0	0	0	0	0	0	0	0	0	0	0	0	0	0	0	0
RN7SKP232	0	0	0	0	0	0	0	0	0	0	0	0	0	0	0	0	0	0	0	0.0623041	0	0	0	0	0	0.0575538	0	0.0597916	0	0	0	0	0	0	0	0.129947	0	0	0	0	0	0	0	0	0	0	0	0	0
RASGRP3	0.134799	0.14659	0.150314	0.149295	1.14973	0.222287	1.41239	0.275736	0.148773	0.20399	0.260354	0.187129	0.636426	1.11458	0.548751	0.856672	0.196451	1.2513	0.49433	0.654927	0.309672	1.30316	0.474577	0.900905	0.519016	0.22068	0.573139	0.486593	0.213307	0.796826	0.792181	0.367762	0.149426	0.312992	0.219335	0.767161	0.506131	2.55076	0.428216	0.375323	0.664867	0.658049	0.498925	0.318111	0.316416	0.464491	0.415208	0.410554	0.495483
ZNF317	4.87338	4.73911	5.2843	3.83853	4.58793	6.05454	4.74748	4.69176	4.92319	5.0531	5.37359	5.99142	8.8347	9.84619	8.08013	16.0796	4.97227	6.57735	3.73723	8.65418	3.42268	7.44682	5.38782	9.33368	9.5025	6.00729	7.28988	6.44285	7.70474	5.41884	3.54696	9.47653	3.03053	5.76188	6.62342	9.44162	8.29221	6.04424	5.35079	4.87524	8.72609	7.66817	7.69159	4.22437	7.17704	6.60771	4.38711	8.777	6.26488
PPP1R15A	120.763	42.1079	77.91	56.8586	24.439	43.8099	50.8897	54.7262	50.1385	33.2587	78.3158	64.1102	111.8	25.3393	11.5495	46.5298	39.9592	27.8222	27.1237	35.8735	26.7623	15.2641	10.7029	106.098	52.7949	292.104	19.6003	46.9676	31.6174	128.012	70.2464	23.0938	61.4815	40.739	29.7908	42.3267	32.3088	21.5471	116.116	19.1768	11.642	42.5088	186.308	29.3639	43.5305	62.7722	42.6436	27.3963	12.7749
PRR13P7	0	0	0	0	0	0	0	0	0	0	0	0	0	0	0	0	0	0	0	0.042019	0	0	0	0	0	0	0	0	0	0	0	0	0	0	0	0.0292129	0	0	0	0	0.0298968	0.0547086	0	0	0	0	0	0	0
SH2D1B	3.16914	10.2278	1.53774	2.78238	1.74621	2.96324	0.422729	0.22068	7.96111	3.67196	5.1745	9.02857	0.292798	0.325236	0.110317	0.0566362	0.0278889	0.108128	0.181233	0.284233	0.0346743	0.875738	0.0329988	0.640719	0.464918	0.268529	0.148579	0.161183	0.0413605	0.300699	0.0398595	0.495755	0	0.0156824	0.0311375	0.12575	0.900751	0.141331	0.798743	0.557412	0.119502	0.159803	0.538488	0.272458	0.121963	0.0781143	0.979074	0.0906635	0.0141693
NMNAT1	2.22011	2.43131	2.40271	2.01868	2.79352	3.00081	3.31983	3.22233	1.55881	2.27375	2.61104	2.51483	1.33946	1.30675	2.30307	1.21557	0.875051	2.6393	1.0938	0.964159	3.35026	3.39288	1.40482	1.88343	2.96886	1.90801	2.41756	2.2154	1.03305	2.36566	2.70167	0.794386	1.45672	1.03712	0.687664	1.3815	1.82278	2.66775	2.22924	1.7059	1.12103	2.36778	1.38654	0.796864	1.86382	1.85698	2.09183	1.09592	2.09477
BAHD1	6.73503	6.4961	6.85896	6.06693	4.32539	6.16871	5.25421	7.00474	6.47366	6.02256	5.71201	7.07748	7.98782	13.1695	8.34069	8.90225	10.0627	5.98171	7.11143	7.98742	3.52304	6.34091	5.56876	5.19754	9.86356	3.96064	7.65141	5.67306	12.3827	6.19946	5.85144	7.73907	3.55306	9.57301	5.55133	4.48212	4.90099	6.89215	4.99942	6.38057	10.2429	9.65708	7.40223	7.2655	5.60098	3.44418	7.21284	11.6454	3.58992
FCHO1	0.148475	0.190819	0.136512	0.179207	0.539458	0.119094	0.202986	0.220417	0.258757	0.385925	0.138017	0.151193	2.19194	2.18342	0.554214	0.459042	3.62842	1.48721	2.06398	1.0186	0.591884	0.806937	0.434958	0.385487	1.23323	8.32771	1.20757	1.08715	3.59273	0.625301	0.65732	1.32377	0.1315	1.06822	0.201898	0.277969	2.14874	3.19867	0.232709	0.342264	2.27807	7.62673	5.30967	7.75565	0.258364	0.313946	0.776374	2.90167	0.375852
LINC00326	0	0	0	0	0	0	0	0.31087	0	0.00934482	0	0	0.0130252	0	0	0	0.00886172	0	0	0	0	0.0318278	0	0	0	0	0	0	0	0	0.0189981	0	0	0	0.0138515	0	0.125968	0	0.0306312	0	0	0	0.00730326	0	0	0.00789755	0	0.0155122	0.00525269
UBAC2-AS1	0.636491	0.532784	0.56326	0.468623	0.700236	0.510539	0.570111	0.836464	0.415969	0.603812	0.428951	0.469903	0.638148	0.27395	0.997848	0.84975	0.484505	0.249587	0.406745	1.02023	0.780362	0.451988	0.720939	1.00407	0.348774	0.30158	0.405314	0.401424	0.391932	0.364093	0.197847	1.64623	0.35673	0.404539	0.806494	1.53207	0.408887	0.727497	0.66989	0.491955	0.97996	0.278949	2.0639	0.187568	1.0233	0.560766	0.717918	0.29739	0.566911
RNY1P4	0.111386	0	0	0	0	0	0	0	0	0.102184	0	0	0	0.175785	0	0.172186	0	0.202297	0	0.157115	0	0.139212	0	0	0.424036	0	0	0	0	0	0	0	0	0	0	0.546154	0	0.127312	0.267956	0	0	0	0	0	0	0	0	0	0
RORB-AS1	0.0761168	0	0.0329923	0.0115496	0	0.0383771	0.157887	0.0349316	0.0353981	0.00997548	0.0222374	0.0121802	0.0139042	0.0686425	0	0	0	0	0	0.030676	0	0.081542	0.130585	0	0.0551942	0	0.0320709	0	0	0.0237989	0	0	0	0	0	0.0106635	0.0256133	0	0	0	0.0109131	0.01997	0	0	0	0	0	0	0
USP14	7.52901	8.80658	11.5377	8.88318	12.0489	10.7124	10.5424	8.21682	11.1044	11.0386	14.207	11.1368	16.5378	16.312	22.5291	19.0043	8.11155	10.0953	7.79394	11.3745	9.81664	13.8301	10.8762	23.4081	18.3724	51.5214	50.4211	6.95957	67.7198	23.0668	11.2607	25.8805	4.77982	31.665	14.7126	16.7788	14.6881	13.9659	10.7006	10.3858	19.8621	98.036	38.8983	79.3779	8.05534	40.6702	25.1114	12.4201	17.7162
Y_RNA	0	0	0	0	0	0	0	0	0	0	0	0	0	0	0	0	0	0	0	0	0	0	0	0	0	0	0	0	0	0	0	0	0	0	0	0	0	0	0	0	0	0	0	0	0	0	0	0	0
GRM5-AS1	0	0	0	0	0	0	0	0	0	0.00242942	0	0	0.0101586	0.0501515	0.00289959	0.00409374	0.00230383	0.00961926	0	0.00373541	0	0.00330978	0	0.0086162	0.00672098	0	0.00260351	0	0.031889	0	0	0.0220516	0	0	0	0	0.00935677	0.00302685	0.00637067	0	0.00797331	0.00486349	0	0.193907	0	0.00410633	0.0161757	0	0.00546227
LINC01007	0	0	0	0	0	0	0	0	0	0	0	0	0.0124037	0	0	0	0.0295363	0	0	0.0273657	0	0	0	0.0052602	0	0.0063198	0	0	0	0	0.0120611	0.0134625	0	0	0	0	0	0	0	0	0	0	0	0.00739876	0	0	0	0	0.0100042
ST20-MTHFS	0.0147404	0.032903	0.0447237	0.0782821	0	0.0173411	0	0	0.03199	0.0811354	0.0301445	0.0165112	0.169634	0.116313	0.129117	0.0911458	0.025647	0.107085	0.0153506	0.166335	0.083703	0.0736912	0.0531056	0.111905	0.0374101	0.11524	0.0289832	0.0598604	0.110937	0.161307	0.0366553	0.163657	0	0.151428	0.0400881	0.0867311	0.104163	0.101088	0.0177301	0	0.0887615	0.162426	0.0845464	0	0.0245347	0.114283	0.0450184	0.0673415	0
CDH20	0.0466474	0.0312375	0.132097	0.0858803	1.41272	0.0987798	1.0321	0.0399606	0.158602	0.0484994	0.254388	0.0209006	0.0596472	0.0834326	0.265592	0.028844	0.110922	0.152496	0.0842031	0.0526386	0.153046	0.0388672	0.0186731	0.0168635	0.0315702	0.0202605	0.113122	0.00420965	0.0140429	0.0748693	0.00773329	0	0	0.0106491	0.350988	0.0243973	0.0805771	0.209714	0.0261841	0.0834948	0.0124842	0.0114225	0.0401334	0	0.0569379	0.0192885	0.142465	0.0331503	0.0545226
FBXL22	0.280006	0.217571	0.132633	0.135527	0.327305	0.229335	0.290405	0.165099	0.169226	0.195093	0.163088	0.289824	0.113303	0.380364	0.174637	0.158893	0.138755	0.109433	0.0738224	0.339966	0.107342	0.199342	0.221337	0.107632	0.467761	0.38332	0.386786	0.124745	0.896288	0.162905	0.414253	0.501738	0.038847	0.08496	0.250623	0.0834192	0.250463	0.190404	0.285639	0.234733	0.21343	0.462162	0.49299	1.15705	0.0471957	0.247317	0.985062	0.0647701	0.0548306
LRPAP1	8.7657	7.06133	7.63132	9.53815	8.38904	7.7489	8.39683	18.1314	10.0041	8.6517	9.97649	10.9503	11.0828	10.5548	8.02067	10.9811	17.1638	13.3388	18.6563	16.5045	12.412	15.5396	8.30332	7.23273	7.80315	10.555	12.394	16.6558	11.5566	16.5563	16.2425	18.6535	20.7757	7.31899	15.3378	7.65298	8.56858	16.8008	14.6445	22.565	9.72277	9.33007	11.9272	9.46545	7.08489	16.8388	15.1211	6.59387	7.8939
HSBP1P2	0	0.0624295	0	0	0	0	0	0	0	0.0513149	0	0	0.429147	0	0	0	0.048662	0	0	0.946805	0	0.0699101	0	0	0	0.218654	0	0	0	0	0	0	0.61307	0	0	0.0548539	0	0	0	0.100121	0	0	0	0	0	0.0867351	0.0854171	0	0
RNA5SP309	0	0	0	0	0.359976	0	0	0	0	0	0	0	0	0	0	0	0	0	0	1.02273	0	0	0	0	0	0	0	0	0	0	0	0	0	0	0	0	0	0	0	0	0	0	0	0	0	0	0	0	0
SANBR	0.762921	0.928405	0.784561	0.577107	0.720943	1.22562	0.787929	2.6465	0.704373	0.90133	0.878431	0.784558	1.75842	1.99572	1.74088	0.738341	0.910507	1.11489	0.913016	2.72424	0.910134	1.14382	0.475423	2.20238	1.95455	1.50157	2.09256	1.55778	2.56451	0.891007	1.4468	1.26345	0.34255	1.65385	1.19871	1.6142	2.90512	1.28786	1.07575	0.80901	3.82194	3.16724	1.65934	1.81905	1.27518	0.934464	1.36816	0.883557	1.15708
RN7SKP67	0	0	0	0	0	0	0	0	0	0	0	0	0.139397	0	0	0	0	0	0	0.0768859	0	0	0	0	0	0	0	0	0	0	0	0	0	0	0	0	0	0.0623016	0	0	0	0	0	0	0	0	0	0	0
RDH8	0.00640149	0	0	0	0	0	0	0	0	0.00587262	0.00654563	0.0286822	0.0736692	0.0505128	0.0350458	0	0.0723973	0.220899	0.0199996	0.189621	0.0484677	0.0080007	0.00768762	0.0277705	0	0.0333645	0.0440541	0.0259963	0.0289069	0.098074	0.0318375	0	0	0.0438417	0.0087048	0.125553	0.00753934	0.00731678	0.0538992	0.0114581	0.0128492	0.0940518	0.0734341	0	0.138515	0.129041	0.0293261	0.107233	0.0396117
MYL12BP2	0.45033	0.139613	0.101211	0.292304	0.111789	0.11773	0.0259474	1.6074	0.108591	0.206563	0.255816	0.224191	2.30332	0.473794	0.191752	0.116024	0	0.318065	0	0.494052	0.236777	0.281415	0.0300448	0.135666	1.2064	0.521581	0.221365	0.0677326	1.12974	0.0547561	0.435496	0.208327	0.137102	0.285571	0.238141	0.613357	0.412514	0.171573	0.270835	0.179123	0.150652	0.643254	0.358744	0.0763286	0.249851	0.504317	0.191021	0.228593	0.0258018
BNIP3P39	0	0.0258057	0	0.0736756	0.0688763	0.0816033	0	0.0742769	0.0752688	0.106057	0.0472845	0.0258994	0.118261	0.0729792	0	0	0.0402296	0	0.0240789	0.0326141	0	0	0.111068	0	0	0	0	0.0312988	0	0	0.0287486	0	0	0	0	0	0.163389	0.0528552	0.0278113	0	0	0.0849268	0	0.246897	0.115455	0	0.0353078	0	0
RNU6-942P	0	0.133611	0.242149	0.127154	0.178306	0.422507	0	0	0	0	0	0.134096	0	0	0	0	0	0.434844	0.374011	0.168862	0	0	0.143766	0.129833	0	0.155987	0.117693	0	0.180195	0	0	0	0	0	0.325576	0	0	0	0	0	0.120146	0	0	0.182618	0.398517	0	0	0	0
LINC01761	0	0	0	0	0	0	0	0.00746813	0	0	0	0	0.0297262	0	0	0	0	0.00844435	0	0.00655833	0	0	0	0	0	0	0	0	0	0	0	0.0129055	0	0	0	0.00455955	0	0.00531429	0	0	0	0	0	0	0	0.00720956	0	0	0
LONRF1	2.59793	3.43515	4.14286	1.97201	3.59425	4.5195	3.89088	4.66505	4.53052	2.62721	3.78074	5.01495	7.11347	6.87709	1.10525	4.10309	1.42701	2.27527	0.736793	8.17121	0.66959	2.76257	1.104	3.60928	8.14593	3.02398	1.987	0.652711	8.4517	2.27832	1.73975	2.64548	0.419821	3.31517	3.62766	4.73737	4.83502	1.52718	2.58553	1.73823	5.80708	2.75593	2.89812	1.82512	1.65765	2.41423	2.58742	5.95663	0.608822
RN7SL519P	0	0	0	0	0	0	0	0	0	0	0	0	0	0	0	0	0	0	0	0	0	0	0	0	0	0	0	0	0	0	0	0	0	0	0	0	0	0	0	0	0	0	0	0	0	0	0	0	0
SMPD2	9.01236	6.18279	11.3469	13.7068	7.74896	10.9616	4.13592	13.7403	15.4042	14.3417	9.19578	8.30688	7.10792	7.18675	4.46387	6.11543	3.57436	5.27891	7.94819	7.52692	11.3164	4.58661	7.34775	5.62861	10.9764	10.3011	4.07059	5.7942	7.26623	8.44952	3.18692	8.24428	15.2081	5.11089	4.72214	5.46995	8.18731	5.66298	6.43381	7.57046	5.98738	7.81432	8.44513	8.08189	3.47228	8.53074	9.12953	5.04614	5.76566
EML4	5.99927	5.01579	6.31704	4.47708	5.49966	9.31537	2.42747	12.9697	5.49199	7.29787	15.0538	11.5033	10.4092	13.3647	10.3348	8.70059	5.80849	9.49553	3.63462	9.12382	4.36932	17.2968	6.45726	15.8172	27.7129	5.78788	7.79069	5.30747	0.759053	7.06833	10.9526	7.52189	3.95907	5.07727	14.9213	16.4155	10.8006	11.7502	9.45798	5.90408	12.4941	12.476	6.29254	11.0642	6.49034	10.2912	13.2713	15.4288	8.09671
UBALD1	4.98359	5.57001	3.53676	4.25193	5.13475	4.91349	5.16867	6.90751	6.9479	6.19539	5.42515	5.56247	6.97889	7.96544	6.81307	8.8365	8.43084	10.2789	6.31784	4.4484	9.50008	4.76876	4.28886	6.80598	9.45009	4.14613	6.66371	3.06161	8.61486	5.94169	8.56847	6.78867	8.25651	4.93703	4.26433	12.2353	9.28768	4.36111	4.68312	3.85824	8.06718	14.5803	11.2165	6.274	3.7292	6.42137	3.2754	4.70551	4.42419
ZNF524	11.8204	6.69617	8.69698	10.1841	9.31491	8.65383	8.47901	13.2374	8.93256	10.8784	8.07056	10.0227	6.06991	9.42386	9.7249	10.4977	8.69365	12.7782	7.47416	11.0402	15.849	8.49911	6.91101	7.23211	15.0715	10.2843	9.59305	4.65363	7.2445	8.67853	11.7577	5.49004	59.7014	10.9982	12.1416	2.57696	10.8266	7.70799	7.49982	16.7237	5.23678	9.3234	12.8439	8.31892	8.65368	9.46382	7.4071	5.99541	4.60425
KRTCAP3	9.06608	7.90733	9.23377	6.81726	7.23441	11.3101	3.28576	30.1801	11.9281	12.5803	16.4586	16.4038	32.5831	13.3856	20.3532	0.15525	7.91887	15.1225	20.9081	32.1828	3.62912	15.3476	5.38348	16.031	84.0309	22.0202	19.0738	12.2724	36.6515	22.7199	14.2239	24.6322	0.867241	15.778	78.5003	50.6401	23.1509	0.406981	15.6601	6.30797	39.5748	27.8842	48.099	40.473	12.7346	23.8971	14.0256	19.743	0.885095
C10orf53	0	0	0	0	0	0	0	0.0381366	0	0	0.00303471	0	0	0	0	0	0	0	0	0.0167453	0	0	0	0	0	0.00773429	0	0.0040175	0	0	0	0	0	0.00338768	0	0	0.0384496	0.00339223	0	0.00531225	0	0	0	0	0	0.00460202	0	0.0045196	0
ECM1	806.85	570.514	310.414	568.197	293.591	468.049	206.674	2.25954	473.572	340.436	101.2	142.423	12.6938	22.3992	16.3169	41.6655	23.2324	37.6658	63.8004	25.8386	45.4251	23.1993	30.9444	46.729	78.9466	230.271	43.083	74.3382	8.11977	81.1351	13.6372	515.403	8.09906	17.4889	6.67183	9.40247	274.048	41.0555	68.9576	154.236	34.0942	30.148	90.8436	70.6527	72.2999	24.4259	224.41	8.66766	11.9248
ARFGAP3	6.72483	9.32372	10.7671	7.78258	8.58289	13.7635	8.27911	28.7352	8.62098	9.06445	20.1794	22.055	16.7618	17.2137	9.93511	12.463	20.6821	39.1383	9.94659	24.0802	8.37601	32.3645	7.4162	19.3529	23.8652	24.6286	25.205	9.83139	17.667	16.7332	13.2369	19.7911	5.75801	16.4375	13.8378	24.2388	28.9945	18.5988	28.0579	15.2377	17.3195	21.7157	14.9397	27.5215	17.6064	12.2546	27.2146	29.2224	14.9492
MIR3181	0.350942	0	0	0	0.261352	0	0	0	0	0	0	0	0	0	0	0	0	0	0	0	0	0.657921	0	0	0	0	0	0.237528	0	0	0	0	0	0.400581	0	0.172076	0	0	0	0	0	0	0	0	0	0	0	0	0.180966
RPL6	122.759	112.432	121.218	117.927	124.958	104.076	78.4827	149.089	172.775	151.079	129.735	139.788	135.051	87.5887	173.946	123.92	94.3034	136.002	108.569	160.468	226.005	104.92	151.626	167.178	120.125	173.042	112.996	73.6863	188.235	116.648	116.558	178.268	194.81	91.1565	172.072	117.356	142.761	107.724	118.118	174.394	153.34	146.232	207.08	100.917	153.373	174.125	128.052	118.921	138.602
TRAM1L1	0.246943	0.219074	0.230538	0.269015	0.264065	0.327758	0.919383	0.813631	0.144287	0.243968	0.168336	0.212777	1.02825	0.389715	0.23572	0.323009	0.0385592	0.839488	0.270355	0.616265	0.251688	0.712233	0.258537	0.219748	0.120524	0.0660033	0.566476	0.21428	0	0.512754	0.338531	0.0703006	0.0693984	0.101185	0.00861013	0.105559	0.149147	0.217116	0.304646	1.34869	0.158868	0.127915	0.127112	0.444313	0.685043	0.39273	0.357755	0.154279	0.222025
HNRNPA3P8	0	0.014678	0	0	0.019588	0	0	0.0211239	0	0	0	0	0	0	0	0	0.0114411	0	0	0	0	0	0	0	0	0.0171361	0	0	0	0	0	0.0730073	0.0240234	0.0150115	0	0.0128969	0	0	0	0.0470794	0.0131988	0	0	0	0	0.0203925	0.0401653	0.0200273	0
PAK6	0.317407	0.378609	0.547733	0.585769	0.395935	0.431755	0.109046	0.13383	0.391782	0.38036	0.391494	0.386649	0.322154	0.723202	0.314956	0.272933	0.391761	0.266617	0.287164	0.167894	0.0262849	0.153722	0.455032	0.221604	0.337328	0.255903	0.265243	0.563931	0.140344	0.199724	0.18006	0.324875	0	0.477788	0.191528	0.194542	0.149531	0.278895	0.248161	0.287617	0.354391	0.477271	0.233259	0.547741	0.521707	0.359903	0.339287	0.486381	0.31098
TRBJ2-6	0	0	0	0	0	0	0	0	0	0	0	0	0	0	0	0	0	0	0	0	0	0	0	0	0	0	0	0	0	0	0	0	0	0	0	0	0	0	0	0	0	0	0	0	0	0	0	0	0
RPS24	146.323	127.358	144.706	126.673	165.754	113.382	103.659	219.167	225.653	177.013	161.79	138.678	150.453	74.7674	161.021	67.2153	223.45	179.263	216.784	140.588	250.782	134.738	173.581	159.444	176.22	111.892	108.371	78.0315	194.978	118.851	123.168	277.77	257.277	185.677	151.479	133.881	131.426	112.174	121.107	159.634	196.436	175.399	173.341	108.107	152.421	172.391	138.367	95.0946	116.764
LINC02384	0.0427771	0.00530477	0.0192282	0.0454356	0.120348	0.0223665	0.0936611	0.0687096	0.0515756	0.12645	0.00486004	0.0159721	0.12763	0.337546	0.0104084	0.198382	0.0330794	0.794176	0.341536	0.549756	0.0629765	0.178212	0.142699	0.108251	0.144754	0.130057	0.401861	0.0514718	0.0429259	0.114429	0.0709167	0.184699	0.00868231	0.0271266	0.0129264	0.0605937	0.475818	0.858352	0.0571706	0.0935824	0.052472	0.157122	0.177202	0.101507	0.0158224	0.0442204	0.0870969	0.0217142	0.0637242
Y_RNA	0	0	0	0	0	0	0	0	0	0	0	0	0	0	0	0	0	0	0	0	0	0	0	0	0	0	0	0	0	0	0	0	0	0	0	0	0	0	0	0	0	0	0	0	0	0	0	0	0
KDM4A	10.3674	8.94767	9.83647	9.29389	6.56984	11.3603	7.47222	10.4942	6.57088	8.46798	7.93415	8.27826	6.73596	14.2429	15.4002	11.5623	6.77192	11.5826	6.1308	11.0358	5.80834	12.8304	7.07282	13.8223	16.3867	7.81605	13.6304	10.2723	17.8456	8.60243	13.9189	11.3566	3.57859	5.06597	25.8075	6.67909	13.8057	14.6465	11.0283	6.90224	14.6502	12.7039	12.2842	15.388	6.64106	11.4212	16.8034	16.8816	10.1148
MTND6P20	0	0	0	0	0	0	0	0	0	0	0	0	0	0	0	0	0	0	0	0	0	0	0	0	0	0	0	0	0	0	0	0	0	0	0	0.0300515	0	0	0	0	0	0	0	0	0	0	0	0	0
H3C4	4.79962	7.72212	2.26949	4.03859	2.78522	3.40987	1.29295	0.450541	3.78774	7.0907	1.08352	0.907675	0.358667	1.13127	7.33684	0.770858	1.49124	1.01887	2.59654	1.27488	2.65467	1.32438	0.898273	6.25317	1.02828	1.86805	4.04453	3.37509	2.95546	1.09139	1.35629	3.28728	5.0669	10.6013	11.6546	0.978028	2.3859	2.27984	2.7741	1.95248	1.34499	0.572377	7.06106	1.94926	8.92251	6.62078	0.618702	0.142384	3.11781
MAPK6	12.7472	16.7985	20.7385	17.3838	20.6736	15.5766	8.34165	12.1715	16.9829	13.2301	31.5758	19.9905	24.8379	20.3355	20.6032	17.861	14.3081	15.4961	26.007	22.7295	9.10932	17.7712	29.8917	44.3993	30.5501	12.194	12.6622	27.2824	13.4284	23.1988	16.545	38.8217	13.1353	20.531	16.6766	16.9978	13.9904	21.8994	15.3472	30.2209	19.9798	17.9124	12.6803	38.4746	57.6005	21.8585	42.3117	21.3937	12.6397
MIR890	0	0	0	0	0	0	0	0	0	0	0	0	0	0	0	0	0	0	0	0	0	0	0	0	0	0	0	0	0	0	0	0	0	0	0	0	0	0	0	0	0	0	0	0	0	0	0	0	0
NUP35P1	0	0	0	0	0	0	0	0	0	0	0	0	0.0172958	0	0	0	0	0	0	0.0381588	0	0	0	0	0	0	0	0	0	0	0	0	0	0	0	0.0132646	0	0	0	0	0	0	0	0	0	0	0	0	0
PSMD1	17.4545	23.2705	26.1397	24.58	27.2259	23.297	20.5846	18.7183	26.3522	31.1981	31.6069	24.0327	21.0399	19.9697	48.1868	27.9709	23.8792	22.9906	40.801	18.0856	21.2637	29.4355	23.5771	33.9042	30.2186	26.7783	22.12	23.0759	30.2353	33.5373	25.565	20.1661	26.8362	25.7443	23.9867	27.3826	35.9807	25.4995	26.4009	21.5221	39.2856	22.4634	30.0923	44.8854	15.4798	29.2134	22.6641	25.0724	32.6965
FAM242E	0	0	0	0	0	0	0	0	0	0	0	0	0	0	0	0	0	0	0	0	0	0	0	0	0	0	0	0	0	0	0	0	0	0	0	0	0	0.0188186	0	0	0	0	0	0	0	0	0	0	0
BLOC1S2P1	0	0	0	0	0	0	0	0	0	0	0.0435143	0	0.0544157	0	0	0	0	0	0.044318	0.42019	0	0	0	0.0923069	0	0.110901	0	0	0	0	0	0.118121	0	0	0	0	0	0	0	0	0	0.15631	0	0	0	0	0	0	0
LINC02744	0	0.0114371	0.020728	0.0108843	0.015263	0.277277	0.0212561	0.0987586	0.0889577	0	0	0.0229572	0.0262066	0.776265	0	0	0	0	0	0.534818	0	0	0.0123063	0.0777962	0.0390113	0	3.8384	0	0	0	0.0127414	0.0284436	0	0	0	0	0.108621	0	0	0.0183421	0.226259	0.0564593	0.0440825	0.953558	0	0	0.0156484	0	0
TMEM108-AS1	0	0	0	0	0	0	0	0	0	0	0	0	0	0	0	0	0	0.0254068	0	0.0394646	0	0	0	0	0	0	0	0	0	0	0	0	0	0	0	0	0	0	0	0.00834644	0	0	0	0	0	0	0	0.00710105	0
LINC02058	0	0	0	0	0	0	0	0	0	0	0	0	0	0	0	0	0	0	0	0	0	0.0226441	0	0	0	0	0.0890608	0	0	0	0.0225272	0	0	0	0	0	0	0	0	0	0	0	0	0.0276381	0	0	0	0	0
NEAT1	4.31818	11.7243	4.42246	2.61746	4.7481	21.2343	9.32763	16.668	6.1131	8.2568	1.56481	2.31795	7.88417	9.98464	2.03415	3.01279	9.15786	14.4508	18.1443	7.68376	5.4739	2.81274	6.18979	6.42835	15.7521	7.10305	6.26202	9.94814	18.3722	14.5772	2.42745	22.6708	6.79755	3.84363	4.15202	37.427	9.77388	11.0435	51.7237	49.1394	4.63361	20.5179	34.5031	27.0182	8.54624	18.1594	3.587	5.5623	8.61552
BCAP31P2	0	0.079868	0.289497	0.342036	0.799388	0.168373	0.705074	0	0.698864	0.328243	0.256102	0.0400789	0.0915035	0.451737	0.156707	0	0.0311274	0	0.223571	0.252349	0	0.044719	0.214845	0.116415	0.54485	0	0.984942	0	0.107714	0.313242	0.044488	0.397257	0.0653599	0	0.0973089	0	0.294982	0.245378	0	0.192131	0.0718192	0	0.0513064	1.80118	0.0595549	0	0	0	0.0738017
FDX1P1	0.046495	0.0259462	0.0470235	0.098769	0.0692513	0	0	0.0746813	0.0252262	0.149288	0.023771	0.0260404	0.0297262	0	0.0763629	0	0.202243	0.168887	0.04842	0.0655833	0	0.0290552	0	0.151276	0	0.0908744	0.0685655	0	0.13997	0	0.0289051	0.322637	0.0424661	0	0.189673	0.273573	0.109519	0.0265715	0.111851	0.041611	0.0466629	0.0426946	0	0.035463	0.0386945	0.108143	0	0.106206	0.0239755
MIR548XHG	0	0	0.00890989	0	0	0	0	0	0	0	0	0	0.0112649	0.0278064	0	0	0	0.0480004	0	0.571621	0.0500261	0	0.0105797	0.00955446	0	0.0114791	0	0	0	0	0	0	0.0321855	0	0	0	0	0	1.14443	0	0	0	0.0126325	1.54547	0	0	0.807174	0.0134158	0
RNU6-388P	0.243988	0	0.123381	0	0	0.143518	0.126525	0.19595	0	0.111915	0.124741	0.13665	0	0	0.133574	0	0.318389	0	0.127045	0.86039	0.230914	0.152471	0	0	0	0	0.119935	0.330277	0.734509	0.267001	0	0	0	0	0	0.478535	0	0	0	0.436718	0	0.224045	0	0	0.203054	0.945825	0	0	0
CACNA1C-IT1	0	0	0	0	0	0	0	0	0	0	0	0	0	0	0	0	0	0	0	0	0	0	0	0	0	0	0	0	0	0	0	0	0	0	0	0	0	0	0	0	0	0	0	0	0	0	0	0	0
Y_RNA	0	0	0	0	0	0	0	0	0	0	0	0	0	0	0	0	0	0	0	0	0	0	0	0	0	0	0	0	0.172151	0	0	0	0	0	0	0	0	0.130722	0	0	0	0	0.163997	0	0	0	0	0	0
MFSD6	15.4112	19.72	19.6355	18.7173	14.6689	20.9762	7.11945	20.3154	16.5224	23.6951	23.7003	22.4086	39.1133	25.2297	9.52307	29.7169	3.10972	16.8068	4.62499	6.78868	4.39008	17.7455	16.4823	12.593	27.0759	21.2597	12.7289	4.17748	8.14586	5.61075	12.5914	19.4545	4.62855	20.6942	15.7461	12.976	27.5985	8.75879	13.6652	9.72839	13.9683	19.0663	14.1862	27.951	5.6881	14.1846	31.4246	22.8865	5.63161
RUNX1	3.95204	3.88666	2.21684	2.21894	2.52603	7.34893	3.0257	14.9772	4.56598	3.73117	10.1745	8.8039	8.3063	8.97705	8.59944	5.77615	4.67453	10.3967	4.24843	7.42496	4.51479	15.5345	3.18049	4.26203	5.52747	4.13567	4.46915	4.47016	5.6206	8.03576	15.7314	4.25769	2.48351	6.67784	6.46448	10.1814	7.57411	4.96553	8.71481	3.86446	7.7246	5.83813	3.87073	4.19434	2.63257	7.24145	7.38637	10.3971	4.3413
EPS8L2	84.8056	74.0433	67.6831	71.165	46.5959	54.568	20.7736	18.24	65.0888	60.3264	27.5047	56.8637	10.7315	26.4541	16.6491	12.3024	14.3185	10.5962	22.3844	23.2478	19.476	15.7929	22.157	17.1816	17.5595	36.3921	16.3979	37.5178	11.7318	8.87394	10.8183	20.0912	10.4479	24.0006	10.8799	12.2769	36.7656	21.6231	20.4116	35.6501	15.5835	27.9875	17.7837	29.233	24.4478	23.4768	25.9066	9.38153	12.4471
RNU6-87P	0	0	0.119954	0	0	0	0	0	0.257401	0	0	0	0.151659	0.187178	0	0	0	0	0	0	0	0	0.142435	0	0.150506	0.154543	0	0	0.178527	0	0	0	0	0	0	0	0	0	0	0	0	0	0.170071	0	0	0	0	0	0
MIR4773-1	0	0	0	0	0.489198	0	0	0	0	0	0	0	0	0	0	0	0	0	0	0	0	0	0	0	0	0	0	0	0	0	0	0	0	0	0	0	0	0	0.197532	0	0	0	0	0	0	0	0	0	0
ANKRD18A	0.224685	0.248183	0.37717	0.162379	0.117301	0.354254	0.0312308	0.360894	0.263917	0.250747	0.232113	0.264651	0.621992	0.1645	0.200362	0.0859374	0.122922	0.0252414	0.0675429	0.512967	0.0876889	0.0694803	0.00556345	0	0.208695	0.187128	0.00683175	0.075253	0.017433	0.324457	0.195844	0.880827	0	0.301414	0.179538	0.504279	0.545614	0.0264754	0.295333	0.244617	0.539332	0.140383	0.209252	0.395749	0.177351	0.00718348	0.0530574	0.592605	0.484943
THAP1	1.81059	2.31692	2.06796	1.82916	3.10746	3.25627	3.03798	4.1701	2.92446	2.21467	2.52167	1.87075	3.38626	2.53717	3.31549	2.94367	3.86994	3.93091	4.11245	3.0236	1.75296	3.79102	2.1806	3.85392	4.49612	2.90153	3.36569	3.86654	3.61027	4.38405	4.22427	3.2493	1.38758	2.57148	2.08001	2.42353	3.1496	3.97837	2.93506	2.02084	4.62636	5.1311	3.10356	4.57153	2.21693	2.17017	4.75904	2.39277	2.80629
TPP1	22.6314	14.2993	14.7102	18.9688	21.9828	20.4994	27.4322	18.6646	17.3511	14.8585	21.1633	16.0024	27.2239	47.8508	26.1275	44.0552	26.4413	22.3528	24.1563	37.0212	12.8873	51.6084	23.4306	30.4063	11.638	17.1946	27.445	20.368	11.157	20.9706	24.1062	13.4427	3.91015	30.8385	47.4108	38.1486	33.7308	52.9085	22.8833	18.4413	11.3893	26.7359	15.1409	37.4655	32.8358	35.1411	37.2292	29.8111	42.6019
CCDC166	0	0	0	0	0	0.0114162	0	0	0	0.0178047	0	0.0108699	0.0124084	0.0153146	0	0	0.0168843	0	0.0101058	0.027376	0.0183682	0	0	0	0.0246283	0.0126444	0.0095403	0	0.204494	0	0.0482628	0.0538705	0	0.0110767	0	0	0.0228579	0	0	0	0	0	0.0139149	0	0	0.0150472	0.0148186	0.0147777	0
MIR6810	0	0	0	0	0	0	0	0	0	0	0	0	0	0	0	0	0.159194	0	0	0	0	0	0	0	0	0	0.179903	0	0.275441	0	0	0.507922	0	0	0	0	0.215518	0	0	0	0.183652	0	0	0	0	0	0	0	0
MCPH1-DT	0.938656	0.657808	0.763876	0.681663	0.526713	0.837189	0.593165	1.12901	0.549542	1.22558	0.919614	0.978067	1.47937	1.05417	1.08512	1.2823	0.934331	1.79199	0.927506	2.43249	0.776797	0.889412	0.959467	0.894895	1.23545	2.16739	1.56664	0.466879	3.27919	1.7295	1.40051	1.50265	0.526354	0.966774	1.55542	1.03609	2.02589	0.69861	1.63842	0.883036	1.27505	0.769725	1.47117	1.47184	0.792076	0.886832	1.02003	1.29645	0.747425
SRGAP3	0.77368	0.536378	0.806434	0.386796	0.472835	0.918944	0.413492	2.27666	0.506069	0.545206	0.883154	1.08272	1.29309	2.1354	0.731504	0.396572	2.12343	0.333153	0.282669	0.392413	0.260089	1.09978	0.354415	0.843485	1.17332	0.54771	0.55566	0.440727	0.996443	0.397031	0.493186	0.544854	0.0296751	0.266557	1.1487	1.24859	0.978963	0.244479	0.843487	0.476146	0.610717	1.14118	1.12299	0.493563	0.179137	0.0451321	0.414488	0.364898	0.566145
KIF26B	0.190322	0.201497	0.154708	0.128469	0.083452	0.126599	0.107919	0.375696	0.0579031	0.0750609	0.204611	0.0667453	1.53864	7.41211	1.89594	2.44167	0.338881	6.00543	0.785397	4.23009	0.934285	3.33349	2.04315	1.25293	1.18951	0.243354	0.661005	0.677787	1.72956	1.11923	4.78476	0.466556	0.32979	3.07083	1.29401	3.14671	0.837949	3.31181	1.15532	0.662217	1.27012	0.877093	0.957727	0.343238	0.968111	0.660561	0.612497	2.36739	1.14926
STT3A	11.3793	14.8141	17.5796	12.959	10.8966	13.4363	8.2912	20.6055	14.3784	13.663	20.4019	17.3879	22.9241	17.6942	17.2199	20.133	20.9688	16.0933	21.9465	21.8294	18.4461	28.3723	14.03	14.7433	11.988	25.3438	26.6249	32.2145	34.5349	33.062	8.89684	34.3299	2.78747	12.4454	27.7602	33.2107	21.2891	13.2515	27.595	13.1698	14.9192	26.4553	16.3121	31.2429	10.3628	14.0402	38.4233	28.7194	33.261
HAX1P1	0	0.0661104	0.0149769	0.0157288	0.0441127	0.0348426	0.107509	0.0475716	0.0321379	0.0407553	0	0.0829379	0.132548	0.0467404	0	0.0228918	0.0128828	0.026895	0.0616865	0.10444	0.02803	0.018508	0.0355675	0.0803016	0	0	0.072793	0	0.02229	0.0324106	0.0184124	0	0	0.0169031	0.120821	0.0435661	0.0348814	0.0507776	0	0	0.014862	0.0271962	0	0.0225897	0	0.0688867	0.0452266	0.0451019	0
CSRNP1	74.8874	22.65	29.6546	26.9569	14.8403	17.5544	54.6697	15.7479	25.8445	10.859	36.6771	26.6518	8.19466	10.6297	3.84016	5.17523	17.8353	9.03351	8.66625	6.14453	4.78281	7.25255	5.56638	11.0048	5.97287	17.9629	6.30051	9.76496	4.40928	30.4688	8.67694	7.19056	2.09672	5.8958	2.25452	5.38966	9.76333	7.35688	13.629	6.25625	3.4919	8.18315	14.3787	2.92433	8.24567	13.1509	14.0526	7.72009	5.627
ARHGAP31-AS1	0.102639	0.0458217	0.103806	0.0654107	0.0611498	0.193198	0.234192	0.29675	0.111375	0.169487	0.0629702	0.137964	1.20744	0.485943	0.0899058	0.920258	0.410742	0.149129	0.171022	2.34539	0	0.179593	0	0.0667893	0.104197	0	0.0807256	0.0555755	0	0.224641	0.944372	0	0.299985	0.65608	0.418709	2.05333	0.14506	0.258092	0.320989	0.110229	0.370835	0	0.147177	0	0.0341677	0.0318307	0	0.343866	0.402243
HIF1AN	3.75374	3.53566	4.49106	3.07414	6.03681	4.78224	6.89777	4.25948	3.85404	4.02233	4.08332	4.12551	3.39089	4.11115	4.27697	4.20585	5.90252	3.02684	4.35477	3.95816	2.79828	5.06333	4.24216	3.6767	5.72701	4.85283	6.93483	4.54433	2.64404	3.62146	2.9022	3.60643	2.13693	3.36235	3.68719	4.32676	3.42063	3.92313	3.51666	2.98964	5.53022	5.33395	3.66696	6.19681	5.227	4.58898	6.22571	3.93208	4.54839
RNU6-167P	0.604216	0.674357	0.488867	0.641765	1.25992	0.99515	0.751986	0	0.524515	1.55203	0.494257	0.270722	0.15452	0.19071	0	0.186806	0	0.219473	0.125846	0.170455	0	0	0.72561	0.131058	0.460039	0	0.95043	0	0.181895	0.528965	0	0.67084	0	0	0	0.355515	0.99626	0	0.581414	0.216299	1.45535	0	0.693121	0.737363	0	0.187381	0.738132	0	0
CCDC43	4.84109	6.10412	6.70664	5.49936	9.20189	6.74561	9.60435	6.9327	6.6358	6.54029	7.60177	6.17653	10.1774	7.56212	8.86714	8.75285	6.09678	8.67823	6.17225	11.4548	6.25894	8.83742	6.12623	7.83412	8.60275	6.44824	8.84391	7.944	11.0012	8.09141	8.66346	8.49324	5.49114	6.82152	8.22412	9.12967	7.49291	7.7589	8.71022	7.84601	8.66348	8.4623	8.53085	12.2579	8.22955	9.64941	9.90015	7.67282	8.84248
RN7SL217P	0	0	0	0	0	0	0.0464514	0	0	0	0	0	0	0	0	0	0	0	0	0	0	0	0	0	0	0	0	0	0	0	0	0	0	0	0.0609031	0.0439215	0	0	0	0	0	0	0	0	0	0	0	0	0
RPL36AP53	0	0	0	0	0	0	0	0.0651098	0	0.0371871	0	0	0	0	0	0	0	0	0	0	0	0	0	0	0.0514389	0	0	0	0.0610154	0	0	0	0	0	0	0.0795035	0	0	0	0.072556	0	0	0	0	0	0.0628555	0	0.0617297	0
PDCD5P1	0.0414543	0	0	0.0440305	0	0.0975366	0	0.0665848	0.134948	0.114088	0.0423877	0	0.265034	0.261686	0.226947	0.256329	0.180317	0.0752886	0.0863412	0.409312	0.235398	0.310862	0.0497829	0.224793	0.105208	0.594163	0.0815093	0.11223	0.311988	0.0907286	0.103086	0.575316	0.227173	0	0.22548	0.203261	0.244114	0.0473815	0.349037	0.593597	0.291228	0.456791	0.178327	0.505893	0.0689989	0.899912	0.0633026	0.0631281	0.17101
RNF138	4.27992	4.3586	5.8818	4.25909	5.28373	5.92055	3.5742	9.89971	7.04688	4.61065	9.11497	7.11552	17.2984	7.93161	4.15401	5.70302	4.35173	4.14403	2.13365	6.77021	3.60335	7.6862	2.44424	10.0229	12.1557	5.77903	7.14776	3.40851	4.99423	4.63928	5.09907	4.47828	0.727552	2.84333	3.74069	18.2581	7.25093	5.1272	5.18454	4.01763	13.0521	5.59138	4.98517	8.5266	11.1407	2.72682	6.7985	5.21718	5.95952
RNA5S17	0	0	0	0	0	0	0	0	0	0	0	0	0	0	0	0	0	0	0	0	0	0	0	0	0	0	0	0	0	0	0	0	0	0	0	0	0	0	0	0	0	0	0	0	0	0	0	0	0
HMGN1P26	0	0	0	0	0	0	0	0	0	0	0	0	0.0540565	0	0	0	0	0	0	0.357786	0	0.0528363	0	0	0	0	0	0.0572262	0.127266	0	0	0	0	0.144764	0	0	0.0497895	0.0483197	0	0	0.0424278	0	0	0	0	0	0	0	0
TMEM30A-DT	0.0843277	0.11294	0.0767576	0.0895683	0.0376802	0.0694443	0.131189	0.270898	0.18301	0.100569	0.137962	0.0944585	0.0970455	0.199624	0.147732	0.365003	0.139387	0.122524	0.149292	0.154632	0.127694	0.158092	0.0708891	0.118893	0.428037	0.197782	0.0829045	0.125566	0.215783	0.110738	0.37746	0.117033	0	0.0577533	0.194938	0.157123	0.148975	0.154216	0.233293	0.0905636	0.143875	0.123896	0.362759	0.128638	0.14036	0.0392278	0.244667	0.141259	0.191331
RPS8	349.093	294.193	345.193	356.718	359.145	262.002	224.017	392.018	460.348	420.898	346.878	370.499	182.685	124.458	305.601	131.836	270.738	323.182	409.108	299.106	552.173	242.857	329.979	302.037	260.989	470.086	187.628	169.632	341.997	239.84	238.207	434.46	555.786	268.985	436.993	201.466	321.352	266.678	271.014	338.834	238.712	334.13	381.702	171.379	495.572	388.91	219.144	266.638	236.323
TRIM31	0.210168	0.23861	0.0476421	0.234775	0.145722	2.96699	0.0413397	7.84574	0.106164	1.36625	16.6881	1.46933	0.593077	0.240181	0.0952214	0.0560153	0.252189	0.0921354	0.0943403	0.25045	0.102882	8.22435	0.178416	0.0432289	2.69915	0.250241	0.163872	0.22073	0.321802	0.42826	0.220766	0.331909	0.0728111	0.0413613	0.0886929	0.0746231	0.904747	0.0165668	3.65682	0.136204	0.0836434	0.173025	0.290974	0.259798	0.0784069	0.157325	0.226869	0.0496632	0.100901
POTEA	0	0	0	0	0	0	0	0	0	0	0	0	0	0	0	0	0	0	0	0.00796657	0	0	0	0	0	0	0	0	0	0	0	0	0	0	0.00768003	0	0	0.00645541	0.00679342	0.0101092	0	0	0.00809863	0	0	0	0	0	0
RN7SL577P	0	0.0471827	0	0	0	0	0	0	0	0	0.0432271	0	0	0	0	0	0	0	0	0.119262	0	0	0	0	0	0	0	0	0	0	0	0	0	0	0	0.0414573	0.0497895	0	0	0	0	0	0	0	0	0	0	0	0
KIAA0513	6.0068	5.05881	6.42398	4.40633	2.86926	5.2488	3.06984	5.02435	4.70137	4.58901	6.49925	8.89764	1.61808	3.61207	1.39825	1.52146	9.26469	3.68562	3.22737	1.35557	2.70528	5.6686	6.21967	0.690129	8.11171	1.72062	2.61355	2.77448	0.165819	3.03606	7.65607	3.3394	2.64253	2.44542	1.81535	2.71359	1.87618	3.99779	4.64996	2.94996	1.63659	0.662855	3.3547	1.22278	1.10258	2.24314	7.99066	4.46552	4.02429
C7orf50	6.1297	10.2792	6.42657	6.43385	6.76081	4.96643	6.72958	11.1396	5.91176	6.4476	6.70599	7.36356	12.2786	8.06816	23.5612	8.21034	24.7581	11.5453	8.27111	21.6046	16.1135	7.31573	12.3473	12.394	3.73521	10.9308	7.6737	44.6788	7.63306	11.3983	8.07733	7.64699	43.2461	21.7771	12.3554	16.0735	6.61106	10.524	7.63075	16.7625	6.60532	15.1979	13.462	5.55363	30.9818	12.4195	5.31497	7.93868	16.9572
SFRP1	7.47953	5.60624	7.73054	8.23013	7.9665	9.53984	33.415	8.56955	9.0533	2.08316	5.02069	3.79425	2.35659	13.1711	18.1319	1.647	80.9263	10.452	5.58693	0.383299	0.682411	13.9918	14.7044	0.248023	1.92557	1.50044	4.51778	0.713832	0.619612	6.54801	0.521858	1.03057	0.221161	0.371596	0.0365854	0.401041	2.37336	21.1941	1.11001	1.54585	3.84238	0.35082	0.717579	0.274982	0.465732	0.0834377	1.2079	0.143401	1.00168
GYG2P1	0.320383	0	0.0300023	0.0441121	0.0706947	0.104697	0.0123067	0.409779	0	0.0925285	0.0849325	0.0398747	0	0.0561794	0.0779545	0	0	0.452569	0	1.01262	0.0112302	0.103813	0	0	0.00752881	0	0.00583288	0.0321252	0	0.467469	0.0295076	0	0	0.00677221	0	0	0	0.589975	0.221228	0.223011	0.327494	0	0.0085075	0	0	0.00919978	0.0362399	0	1.64596
RNA5SP164	0	0	0	0	0	0	0	0	0	0	0	0	0	0	0	0	0	0	0	0	0	0	0	0	0	0	0	0	0	0	0	0	0	0	0	0	0	0	0	0	0	0	0	0	0	0	0	0	0
KCTD13	1.39398	1.48816	1.7403	1.21752	1.00869	1.79184	0.975679	2.57766	2.01589	1.85175	1.44693	1.87138	5.25979	6.16313	2.6054	2.48485	1.82938	3.83828	1.60812	4.2485	1.8904	1.78175	0.639241	3.29228	4.69484	5.69973	5.09583	2.04037	13.9262	2.62992	3.07657	1.30194	1.22746	5.09532	2.92395	5.04426	4.34493	2.90348	2.28529	1.76875	3.21589	10.2645	5.17288	2.43598	3.63605	2.58648	1.59349	2.24721	1.4784
RN7SKP44	0	0	0.0409968	0	0	0	0.126124	0	0	0	0	0	0	0	0	0	0	0	0	0	0	0	0	0	0	0	0	0	0	0	0	0	0	0	0	0	0	0	0	0	0	0	0	0	0	0	0	0	0
MIPEPP2	0	0	0	0	0	0	0	0	0	0	0	0	0.0270134	0	0	0	0	0	0	0.0397321	0	0	0	0.0152745	0	0.0091757	0	0	0	0	0.00875575	0	0	0	0	0.00690574	0	0.0160977	0	0	0.0141348	0	0.0100977	0	0	0	0	0	0
SURF2	9.77223	10.6939	14.253	13.322	11.5835	10.8536	7.27517	14.9616	19.5257	20.5878	13.3837	14.7753	39.6479	15.2416	30.4438	24.2803	20.0099	20.1023	24.5752	26.0447	67.2297	13.7223	16.0391	20.5351	21.9148	23.7444	12.5182	15.1549	19.9503	21.3601	14.9313	31.7451	182.409	13.4753	12.3898	16.649	16.1788	11.765	16.3093	23.5418	23.0203	14.6329	35.715	10.2353	16.1386	18.1086	12.4	11.7852	16.4345
PITPNC1	2.39019	1.19213	2.28315	2.47435	5.1241	4.43467	2.46536	5.51799	2.32342	3.17561	4.06553	3.32327	1.967	2.46906	2.33187	1.5676	0.863669	3.04675	1.77772	2.5026	1.80473	5.6552	2.33331	2.70417	2.17866	3.84232	3.54974	1.75857	13.1802	2.26963	2.3832	1.3778	0.984552	1.75028	1.47919	3.78662	5.02038	3.90224	4.24449	3.39561	2.63722	4.7266	8.734	1.01961	1.15888	6.54118	3.07204	1.13512	2.3586
SNORA28	0.101662	0	0	0.215959	0	0	0.210874	0	0.110315	0.0932628	0.103951	0	0.389979	0.160438	0	0.314308	0.0884413	0.184636	0	0.143398	0.192428	0.127059	0.122087	0	0.645028	0.397395	0.299838	0.550462	0.153023	0.445002	0	0	0	0	0.13824	1.09664	0.119732	0.232395	1.46738	0.181966	0.102029	0	0.145775	0.465241	0.338423	0.157638	0	0.154814	0
NXPE1	0.00890158	0	0.00600184	0	0	0.0104721	0.00307739	0.00476597	0	0	0	0	0.0037941	0.0140481	0	0	0	0.00538897	0.00309004	0.00418536	0.00561639	0.00370846	0	0.00321802	0	0.00386625	0.00291712	0	0.0223313	0.00649413	0	0	0	0	0	0.00581957	0.00698922	0	0.00356902	0.00531102	0.00595582	0.00544932	0	0	0.00493877	0	0	0	0.0122405
RNA5SP222	0	0	0	0	0	0	0	0	0	0	0	0	0	0	0	0	0	0	0	0	0	0	0	0	0	0	0	0	0	0	0	0	0	0	0	0	0	0	0	0	0	0	0	0	0	0.189165	0	0	0
MIR4471	0	0	0	0	0	0	0	0	0	0	0	0	0	0	0	0	0	0	0	0	0	0	0	0	0	0	0	0	0	0	0	0	0	0	0	0	0	0	0	0	0	0	0	0	0	0	0	0	0
ENTPD5	2.81389	4.02623	4.04414	3.79494	2.40989	2.64248	1.7984	3.05478	2.70922	2.78861	3.11071	3.2971	2.46184	2.8456	1.50672	1.98415	2.71209	0.966072	0.74288	1.46579	0.464876	4.05981	2.70635	2.20717	3.46581	1.77536	1.95347	2.07994	1.84839	2.21223	2.41993	1.9115	0.493722	1.50875	1.91318	2.83812	3.14981	2.12017	2.90365	1.85339	2.00161	1.56847	1.39983	3.85569	3.5127	0.977903	4.47221	1.55617	2.14723
RNU6-895P	0	0	0	0	0	0	0	0	0	0	0	0	0	0	0	0	0	0	0	0	0	0	0	0	0	0	0	0	0	0	0	0	0	0	0	0	0	0	0	0	0	0	0	0	0	0	0	0	0
RNU6-223P	0	0	0	0	0	0.281671	0	0	0	0	0	0	0.153076	0	0	0	0	0	0	0	0	0	0	0	0	0	0	0	0	0	0	0	0	0	0	0	0	0	0	0	0	0	0	0	0	0	0	0	0
MIR544B	0	0	0	0	0	0	0	0	0	0	0	0	0	0.25917	0	0.253864	0	0	0	0	0	0	0	0.35621	0	0	0	0	0.247191	0	0	0	0	0.187451	0.669935	0.161045	0	0	0.197532	0	0.164816	0	0	0	0	0	0	0	0
SCAF1	16.1356	12.5643	15.0429	15.1431	13.3232	13.035	13.0397	12.4588	14.6637	15.1566	15.203	17.9132	28.0656	26.7136	18.611	35.8019	19.1362	22.9982	14.6977	27.0784	26.2825	17.6111	12.8056	20.2396	22.6701	22.1257	14.3542	22.8678	19.9634	21.2791	25.9597	15.6196	14.0197	24.6612	24.6989	14.5612	24.3974	16.7494	12.9988	25.4634	16.0837	23.8558	28.2139	25.6281	13.098	17.98	16.0983	21.2522	13.9802
PPIAP64	0	0.0295991	0	0.112674	0	0	0.0825161	0.127793	0.0287777	0.0486589	0.0542352	0	0.0339112	0	0.0290379	0.0819934	0.0461433	0	0	0.149633	0.0501987	0.0331458	0.0636974	0.0287623	0.0336536	0.207337	0.234656	0.215398	0.039919	0.0580438	0	0.0736119	0.193779	0.0605433	0	0.0520147	0	0.12125	0.0637991	0.189877	0.133081	0.0487054	0	0	0.0882843	0.28786	0.0404979	0	0
MGRN1	4.42857	3.29324	4.64751	3.78646	4.05323	4.02726	5.12865	4.22205	4.40153	4.08799	4.67953	5.50257	5.61946	7.91478	6.06634	6.22004	3.99115	7.38289	4.29863	4.23636	3.34779	6.72242	3.74977	3.91792	4.64624	3.07385	7.46053	3.05084	4.28485	5.08633	4.54158	6.2905	0.52206	5.09789	3.38684	6.73375	6.62117	5.69646	3.62609	3.72219	6.47499	9.26117	4.8548	5.2316	4.25412	4.6201	3.49138	4.69006	4.45995
MIR517A	0	0	0	0	0	0	0	0	0	0	0	0	0.376532	0	0	0	0	0	0	0.830721	0	0	0	0	0	0	0	0	0	0	0	0	0	0	0	0	0	0	0	0	0	0	0	0	0	0	0	0	0
HNRNPLP2	0.163177	0.154801	0.272302	0.103991	0.243041	0.211164	0.22847	0.340728	0.274451	0.254483	0.200221	0.201058	0.386005	0.193139	0.312666	0.302697	0.645903	0.325995	0.339865	0.448828	0.108103	0.163153	0.195961	0.451275	0.238126	0.520917	0.465226	0.132532	0.405267	0.160711	0.284043	0.203816	0.134133	0.149006	0.410495	0.888109	0.192181	0.298413	0.245342	0.569541	0.86796	0.26971	0.374374	0.759202	0.12222	1.53079	0.323932	0.410011	0.117801
CNDP2	9.31728	12.852	10.1208	18.5915	11.7165	11.344	5.40576	20.7171	10.3602	15.04	17.6325	11.8402	25.7507	15.1119	9.27011	13.0093	5.86431	10.5993	10.3482	7.44047	3.93322	24.4019	20.8217	10.6196	19.0672	15.9989	10.7523	14.4857	9.3703	7.88193	13.292	3.69109	5.71541	5.76556	9.68974	17.4206	10.5074	16.6539	17.6481	13.0526	8.17799	10.0468	9.57762	6.32316	6.50525	10.0955	17.3532	13.0214	16.8421
RPL34P36	0	0	0	0	0	0	0	0	0	0	0	0	0	0	0	0	0	0	0	0	0	0	0	0	0	0	0	0	0	0	0	0	0	0	0	0	0	0	0	0	0	0	0	0	0	0.117877	0	0	0
MIR4456	0	0	0	0	0	0	0	0	0	0	0	0	0	0	0	0	0	0	0	0	0	0	0	0	0	0	0	0	0	0	0	0	0	0	0	0	0	0	0	0	0	0	0	0	0	0	0	0	0
CYP2U1	0.621978	0.654312	0.854315	0.428517	0.920135	0.941838	2.91592	1.85631	0.531269	0.358548	0.580119	0.374241	1.03982	1.23029	0.416434	0.483991	0.55389	0.583894	0.271346	1.38712	0.13523	1.66502	0.67376	0.398808	0.383969	1.12256	0.440018	0.204798	0.379545	0.648451	3.41735	1.10816	0.180404	0.321398	0.245731	0.741824	0.66324	1.78928	0.409451	0.567927	1.8558	0.266274	2.17845	0.272459	0.297286	0.231336	0.892031	1.19676	0.481091
GEMIN8P3	0	0	0	0	0	0	0	0	0	0	0	0	0.0227488	0	0	0	0	0	0	0	0	0	0	0	0	0	0	0	0.026779	0	0	0.0493813	0	0	0	0	0	0	0	0	0	0	0	0	0	0	0	0	0
PURA	2.02784	2.11307	2.9982	2.10474	2.49112	3.6545	3.25558	2.6054	2.37155	2.09659	2.73028	2.65769	3.5366	2.9315	2.43328	1.7697	2.38236	2.26246	1.48888	2.74915	0.925267	4.43034	3.07785	1.81733	2.17041	1.87384	4.51743	2.31953	2.00008	2.07992	1.35674	1.63986	1.01584	2.97224	1.87978	2.30613	2.21743	2.62899	2.25327	2.22785	2.72411	3.0948	1.30089	3.01481	2.05245	1.16387	2.68726	1.19425	1.9168
RN7SL658P	0	0	0	0	0	0	0	0	0	0	0	0	0	0	0	0	0	0	0	0	0	0	0	0	0	0	0	0	0	0	0	0	0	0	0	0	0	0	0	0	0	0	0	0	0	0	0	0	0
ADAM20	0.0274978	0.00511498	0.0139052	0.0243389	0.013652	0.0269578	0.0332721	0.0441675	0.0198921	0.0294303	0.0187446	0	0.0351609	0.00723264	0	0.0637613	0.0478438	0.0083235	0.00477271	0.206863	0.0173495	0.0171836	0.0495336	0.0795259	0.0988658	0.155261	0.0360449	0.00620377	0.131069	0.0501523	0.0113966	0.0127208	0	0.0209248	0.0997112	0.0134829	0.17812	0.0471442	0.0165375	0.00820311	0.00919902	0.0505003	0.0920028	0.069911	0.0381407	0.0355319	0.118973	0.0069791	0.00472648
TRMT2A	3.89808	3.97542	5.77302	4.79263	4.07282	5.53648	3.35563	5.92373	7.16552	6.90893	4.57085	4.97102	13.858	9.87042	7.61961	5.05153	5.46636	29.6276	6.49987	13.5454	7.12145	5.05369	4.86369	4.92168	7.54697	8.52429	6.10435	4.86102	7.44379	7.88069	15.6092	7.81428	10.5864	4.94015	8.08283	6.73246	8.67943	8.31608	6.88924	6.00528	7.8373	9.4918	12.3193	8.66806	5.50367	10.3196	7.36912	8.36278	5.61688
MTND4P33	0	0	0	0	0	0	0	0	0	0	0	0	0	0	0	0	0	0	0	0	0	0	0	0	0.0212202	0	0	0	0	0	0	0.0464159	0	0	0	0	0	0	0	0	0	0	0	0	0	0	0	0	0
DBF4P3	0	0	0	0	0	0	0	0	0	0	0	0	0	0	0	0	0	0	0	0	0	0	0	0	0	0	0	0	0	0	0	0	0	0	0	0	0	0.0246479	0	0	0	0	0	0	0	0	0	0	0
RPS27P12	0	0	0	0	0	0	0	0	0	0	0	0	0.063485	0	0	0.0767497	0	0	0	0	0	0	0	0.0538457	0	0	0	0	0	0	0	0	0	0	0	0.0486882	0	0	0	0	0	0	0	0	0	0	0	0	0
CSTB	2281.72	1734.3	1539.78	2279.25	1373.65	962.378	409.159	106.435	1723.39	1446.06	491.415	571.804	103.688	190.08	142.934	795.15	33.0415	350.215	263.928	193.99	500.139	150.193	853.684	326.187	206.866	631.729	255.328	107.596	397.844	172.636	329.19	949.792	179.466	351.203	123.684	64.3161	376.253	125.324	698.615	1130.03	169.323	149.339	226.137	1059.59	631.708	596.747	541.763	125.414	165.773
ARHGAP27P2	0.15159	0.0211485	0.114985	0.22139	0.169338	0.022292	0.47166	0	0.0822464	0.2086	0.0387509	0	0.266524	0.627988	0.186728	0.205044	0.131877	0.103243	0.0986665	0.454377	0	0.0947302	2.18456	0.0411011	2.40454	0.0246902	0.279435	0.0256502	1.19792	0.0829442	0.0235602	0.262977	0	0.043258	0	0.0743287	0.557923	0.238239	0.113961	0.576584	0.0190172	0.556798	5.32555	0.057811	0	1.35158	0.376164	0.403983	0
LILRB5	0.251916	0.167066	0.171699	0.70189	0.483969	0.487495	4.2201	0.225773	0.69726	0.0619626	0.119461	0.0777018	0.41082	2.64178	0.0599629	0.222932	0.0921091	0.762542	0.268049	0.44546	0.224596	0.960519	0.436255	0.0930501	0.312724	0.187909	0.168699	0.546108	0.0384683	1.21058	0.093059	0.141874	0.00333459	0.154193	0.0794336	0.162904	0.494489	0.194043	0.184442	0.17971	0.47817	0.744262	0.20679	0.169866	0.106345	0.18682	0.273184	0.116756	0.32758
RNA5SP251	0	0	0	0	0	0	0	0	0	0	0	0	0	0	0	0	0	0	0	0	0	0	0	0.202806	0	0	0	0	0	0	0	0	0	0	0	0	0	0	0	0	0	0.343426	0	0	0	0	0	0	0
FKBP5	3.71096	10.9873	24.8909	4.62134	13.6341	7.69776	13.8726	13.5203	15.4193	3.51826	4.54751	6.64626	7.52226	10.6668	30.8694	2.91953	9.54043	1.95254	7.52085	4.68195	2.25167	4.57024	7.89555	4.85991	2.23296	5.39445	19.314	13.0846	17.5647	5.0172	2.5041	4.24527	1.24171	11.4006	4.67088	5.00429	16.8478	8.2503	5.05368	22.5135	6.59111	5.9675	1.29618	5.49175	9.76562	6.03645	3.95149	7.3526	5.60216
DUSP19	0.257331	0.281885	0.32532	0.169562	0.386827	0.437282	0.87727	1.92888	0.173228	0.279788	0.275307	0.250881	1.09072	0.763336	0.318283	1.02027	0.190702	0.51929	0.300243	1.31747	0.121771	0.553897	0.340507	0.418626	0.278168	0.229744	0.41462	0.280607	0.419617	0.239884	0.551036	0.18518	0.113164	0.179501	0.579962	0.993054	0.66788	0.482038	0.418432	0.200447	0.724564	0.595119	0.823403	0.821441	0.226056	0.243846	0.902345	0.195937	0.538151
RPS15AP11	0.166356	0.148534	0.168246	0.212033	0.396441	0.195707	0.241547	0.427526	0.324927	0.274701	0.204122	0.335414	0.297802	0.210028	0.437153	0.257161	0.434167	0.302132	0.554378	0.187721	0.125953	0.0415829	0.479468	0.180418	0.12666	0.260113	0.523353	0.180151	0.450722	0.0728186	0.289577	0.831145	1.2763	0.26584	0.0904847	0.326274	0.274295	0.190141	0.560272	0.535972	0.26713	0.427722	0.763333	0	0.166135	0.980219	0.254033	0.759997	0.411756
SNORA9B	0	0.107491	0	0.102296	0.573796	0.226608	0.0998879	0	0.209017	0.0883542	0	0.215763	0.369454	0.607977	0.31636	0	0.25136	0.349837	0	0.407553	0	0.120371	0	0.313358	0.366647	0.37648	0.378743	0.391118	0.289938	0.843162	0	0	0	0	0.130965	1.13337	0.340291	0	0.115846	0.344777	0.676612	0.176878	0.276206	0.440755	0.160306	0	0.147071	0	0
SOAT2	0.0376009	0.0489602	0.0823947	0.00665628	0.102674	0.0810976	0.175488	0.0100659	0.0680021	0.0517417	0.0961189	0	0.304504	0.0989003	0.0754787	0	0.136297	0.193489	0.156631	0.433141	0.213516	0.0783239	0.0225777	0.0883554	0.0079524	0.0979878	0.135543	0.254494	0.245256	0.0411475	0.529852	0.0521838	0.160266	0.00715323	0.025565	0.0368734	0.0516652	0.143257	0.113069	0.100954	0.0314472	0.0345275	1.39285	0.076478	0.187755	0.417848	0.153116	0.505797	0
GAR1-DT	0.140762	0.0785515	0.177953	0.261643	0	0.0413995	0.0364975	0.169572	0.0381858	0.129133	0	0.0394183	0	0.222145	0	0	0	0	0.0366476	0.248189	0.333049	0.0439819	0.0422608	0	0.31259	0.0458533	0.0345967	0	0.158908	0.0770196	0	0	0	0	0	0	0.0828914	0	0	0.188964	0	0	0.0504607	0	0	0.0545669	0.107475	0	0
KLF17	0	0	0	0	0	0	0	0.00657129	0	0	0.00836653	0	0.167401	0.0322824	0.0223975	0	0.0142365	0.0148605	0.00426053	0.265454	0.0154877	0.0306792	0	0.0399328	0	0.0906228	0	0.0166141	0.00615806	0.00895406	0.0254339	0	0	0.00466982	0.00556317	0.00802398	0.0240917	0.0280566	0	0.036614	0.0287414	0	0	0.0124817	0.0272381	0.0634377	0	0.0373809	0.00843852
CRAT37	0.0147291	0.00547963	0	0.0156444	0	0.0173278	0	0.386416	0	0.0135122	0.0150607	0.00549952	0.0251117	0.0154965	0.021503	0	0	0	0.0102259	0.0277013	0.0092932	0	0	0.00532472	0.0498419	0	0.00482683	0	0.0221704	0.0107456	0.0183136	0	0	0.039229	0	0.0096294	0.0346943	0	0.0177165	0.0263638	0	0	0	0	0.0163439	0.00761301	0	0	0
PRNT	0	0	0	0	0	0	0	0	0	0	0	0	0.0140413	0	0	0	0	0	0	0.0464677	0	0	0	0.00595464	0	0.00715413	0	0	0	0	0	0	0	0	0	0.00538429	0	0	0	0	0	0	0	0	0	0	0	0	0
SORL1	3.98988	6.62004	5.47001	2.75061	1.47439	4.35757	1.03281	9.02477	2.03038	1.68814	5.03197	4.19182	14.4194	18.5221	3.79821	6.91813	7.85364	2.89352	9.05432	11.1369	3.72123	11.3018	3.04985	3.02072	1.98493	4.49339	8.23359	23.3601	8.17868	9.04811	10.4336	5.18812	0.393409	4.93238	7.23277	8.66307	8.37736	4.24871	6.60219	2.18679	18.5679	6.93561	3.71339	7.71598	2.84144	3.54987	12.9538	10.9794	14.0765
CNKSR3	1.70195	2.02066	3.10365	2.48041	1.07331	2.02066	1.53015	0.772843	1.63554	1.81181	1.1865	1.66012	2.03961	1.52928	0.535406	2.89821	0.847878	1.52012	0.586143	0.848364	0.946752	1.18034	1.55475	2.73293	3.88778	1.35814	0.830012	0.227205	3.25994	0.833891	1.59163	2.43656	0.768548	1.77473	0.668735	1.41225	2.76949	1.06281	1.05251	1.14363	2.23591	1.41693	1.46974	1.29642	1.72092	0.425095	1.56945	1.00536	0.547577
PCNAP1	0	0	0	0	0	0.0133122	0	0	0	0	0	0	0	0	0	0	0	0	0	0	0	0	0	0	0	0	0	0	0	0	0	0	0	0	0	0	0	0	0	0	0	0	0	0	0	0	0	0	0
SLC24A1	0.729023	0.886047	0.782946	0.659004	0.531365	1.08326	0.835071	1.94332	0.544724	0.723126	0.891066	1.2178	2.62888	1.54218	0.699413	1.20544	0.567976	0.770863	0.792982	1.91343	0.400363	2.06903	0.905974	1.30144	1.58539	1.04546	0.6377	1.5175	0.836269	0.891915	1.50957	0.900214	0.38895	1.26672	0.983662	0.799271	0.682567	1.32484	0.932861	0.896007	1.57228	0.973722	0.851255	1.5466	0.80504	0.406692	1.798	0.884711	0.626787
FGD5-AS1	13.9078	13.349	18.848	13.5683	19.7629	22.958	25.2057	22.9646	14.2789	17.7721	21.5625	19.5775	12.8039	21.6099	16.8107	14.2133	15.0073	10.8182	7.5161	21.0508	4.22922	21.532	14.2287	17.5636	17.4617	8.86739	17.9559	8.17132	11.5212	10.5999	17.4539	20.5456	2.12053	13.1736	15.5444	15.6879	15.5184	14.1701	16.5125	11.9755	13.6499	18.8115	12.4217	14.3952	13.3093	19.301	17.3952	12.0818	8.15905
IGHV3-62	0.263722	0.0420481	0	0.160064	0.280569	0	0	0.302569	0.122644	0.725804	0.192615	0.211004	0.144522	3.44848	0	2.38782	0.0327753	2.60011	2.15789	2.23195	0.0713117	1.13008	0.769146	0.694609	0.382464	0.73635	3.11126	0.152996	0	2.06141	0	0.104572	0	0	0	0	2.21856	0.516737	0.362529	0.472041	0.113432	0.553523	2.377	0.229884	0.313539	0	0.805433	0	0.660525
ATF2	3.67732	4.30059	4.16965	3.17247	4.05726	5.73586	5.31773	7.19095	3.92022	3.70862	4.74172	4.86758	6.77551	8.00384	8.24301	6.084	6.685	6.29035	5.75016	12.1711	2.37358	8.25385	3.75813	21.5521	7.19605	4.71609	4.80429	6.05422	3.76498	4.8797	5.64954	5.26116	1.55016	8.66696	6.38459	11.7621	8.10317	8.43168	5.677	3.80334	7.71204	8.59014	4.85781	7.72975	8.32659	5.43615	8.73097	7.85216	6.72126
ST6GALNAC6	9.3723	10.4091	9.35922	7.58592	7.76882	12.3094	14.1888	18.3067	8.21354	7.71229	9.16871	11.896	5.7097	13.2216	6.0705	6.02214	13.3232	14.0541	8.65686	8.88259	16.63	12.7062	8.73351	4.90821	11.9759	7.01967	15.8133	7.42984	4.7303	8.27267	11.6442	4.64949	12.945	8.90442	7.4045	8.26785	11.7063	9.59782	8.39326	6.23415	5.11609	8.69266	8.94331	4.0391	8.78217	8.12159	5.59872	6.13096	7.82375
FAM230J	0	0	0	0	0	0	0	0	0	0	0	0	0	0	0	0	0	0	0	0	0	0	0	0	0	0	0	0	0	0	0	0	0	0	0	0	0	0	0	0	0	0	0	0	0	0	0	0	0
TRBC2	2.6654	1.2934	1.32832	3.53675	12.98	2.10863	2.09933	3.42498	5.35698	6.83946	4.19477	1.49713	7.31035	22.166	0.575224	6.85525	1.1762	24.0219	8.68932	13.295	13.4245	13.9044	7.32962	6.31768	5.45091	5.02328	6.22824	5.50097	1.19779	3.55089	2.12292	4.37462	0.874986	2.36338	2.00657	2.25017	19.6358	65.3983	2.74138	2.43382	3.57445	7.29294	6.19273	2.59278	1.64599	4.24081	4.76625	0.694143	7.41
FEZ1	0.914801	4.51502	0.34695	0.533951	0.803382	0.857918	3.00968	1.18867	0.435461	0.429508	1.08542	0.37943	6.28184	1.27345	3.63567	2.61818	8.4051	3.72258	12.2275	3.93501	9.89115	5.19355	3.01336	4.55585	0.917184	23.6317	19.2557	25.2777	17.0238	10.5492	4.3995	23.7449	0.49659	3.22125	1.79259	14.1611	4.19782	4.53012	6.39967	3.18601	3.25234	22.9621	10.7973	12.2566	6.9776	4.78074	4.63232	5.16167	21.1519
OR5H1	0	0	0	0	0	0	0	0	0	0	0	0	0	0	0	0	0	0	0	0	0	0	0	0	0	0	0	0	0	0	0	0	0	0	0	0	0	0	0	0	0	0	0	0	0	0	0	0	0
PLSCR1	11.2008	18.6017	9.2058	14.3986	16.573	20.368	10.524	15.0612	20.843	13.6952	18.0563	13.8788	19.3266	24.3375	13.1495	10.7402	30.1545	14.1193	18.4359	15.4371	7.27379	24.4973	4.86299	49.9318	20.7041	18.0251	19.6152	31.3231	36.1805	20.3804	12.1799	19.301	3.53139	7.81258	5.53854	28.1969	26.0081	20.0857	20.0723	21.9028	5.31406	27.2702	28.3303	29.6524	8.55774	9.24926	17.1267	15.6367	22.1809
WASIR1	0	0	0	0	0.0181013	0	0	0	0	0	0	0	0	0.0191795	0	0	0	0	0	0	0	0	0	0.0131804	0	0.031671	0	0	0	0	0	0	0	0	0	0.0357539	0.0286266	0.0277816	0	0	0	0	0	0	0	0	0	0.0370144	0
RPL3L	0.0975333	0.077754	0.0281834	0.0443977	66.3951	2.46968	76.1267	0.0746001	0.0755963	0.0511289	7.56044	0.0312145	0.783918	2.85857	4.44457	0.0717963	1.74144	0.826646	0.469163	0.419276	1.01098	0.220579	0.496403	0.337482	0.347726	0.151293	0.0730569	0.396081	1.11155	2.65307	0.410006	0.825051	0.526007	0.206754	0.271569	0.341594	0.2188	0.307894	0.212286	0.465537	0.419509	0.349715	1.2254	0.729743	0.510212	4.54428	0.90072	0.615328	0.584366
BARHL2	0	0	0	0	0	0	0	0	0	0.00593791	0	0	0.0331059	0	0	0	0.00563093	0	0	0.0639097	0	0	0	0.0070198	0	0.00843385	0	0	0	0	0.00804786	0	0	0	0	0.00634742	0.00762316	0.00739812	0	0	0.012992	0	0	0	0	0.0100366	0	0	0
DUSP9	0.30916	0.386249	0.350008	0.597933	0.123709	0.195425	0.1005	0.207526	0.32546	0.376747	0.287812	0.310121	6.6555	2.5269	2.79395	2.25405	17.8113	0.703959	13.6232	10.3879	1.05683	0.357559	1.21357	1.54636	1.98499	6.13271	5.58891	1.05561	12.0644	3.27211	1.14746	8.63248	0.320301	2.51236	6.02989	10.652	3.48896	0.11603	0.727082	2.27955	10.4105	13.0928	13.2001	7.08118	4.0245	3.63475	1.27538	0.822144	3.86893
MED4	11.2123	13.8901	13.3506	9.9877	13.0023	15.3826	11.7132	17.1456	17.2065	15.5685	16.1251	13.7154	16.789	10.8192	22.8759	10.9924	12.7835	14.957	22.1876	27.9222	13.727	12.6758	10.3401	15.5359	32.861	12.3445	14.0138	12.8686	42.6011	10.7361	14.5488	14.8219	5.94398	13.1578	18.0905	19.391	13.8194	15.951	14.839	21.158	16.9064	12.6203	23.7892	10.4579	17.1072	13.8817	10.4937	16.1976	13.1265
LINC01992	0.0191185	0.0106689	0	0	0	0	0.00991424	0.0307085	0	0	0	0.0107076	0.122232	0.015086	0	0	0	0	0.00995501	0.310126	0	0.0597366	0	0	0	0.0124557	0	0	0	0	0	0	0	0	0	0	0	0	0.0229962	0.0513306	0.115125	0	0	0	0	0.0148226	0	0	0
ARL4AP5	0.0641538	0	0	0.0227136	0	0.0251576	0	0.0343484	0.0232047	0.0588537	0	0	0.628915	0.0337483	0.0468291	0.0330575	0.0558111	0.0388384	0.13362	0.361967	0.0404774	0.0801807	0.051362	0.51023	0.325637	0.0835923	0	0	0.0643769	0.608442	0.159533	0.118713	0.507821	0.170866	0.319869	0.419417	0.0755571	0.0733266	0.025722	0.0382766	0.23608	0.23564	0.0613279	0	0.106781	0.165796	0.228587	0.195392	0.0220543
LINC01688	0	0	0	0	0	0.058183	0	0	0	0	0	0	0.0632399	0	0	0	0	0	0	0	0	0	0	0	0	0	0	0	0	0	0	0	0	0	0	0.194001	0	0	0	0	0.0496356	0	0	0	0	0	0	0	0
MGMT	6.42089	4.28851	5.1463	2.96818	4.94534	5.4482	3.84696	9.54985	6.1038	7.89905	5.36137	4.26777	0.515733	2.14826	3.6118	4.64278	4.28889	2.47881	10.3132	7.48735	2.3244	6.11211	6.97573	0.6288	6.52107	9.89142	4.02189	5.86435	0.428223	1.36353	14.2924	5.5176	16.4522	0.501487	0.509278	8.36966	10.951	4.53591	1.58536	3.95772	6.23807	0.912682	7.50303	7.83912	2.63736	6.61147	4.23435	5.03431	7.57274
PKLR	0.0146784	0.027304	0	0	0.00728752	0.0115122	0.0202981	0.00785894	0.0106185	0.00897717	0.00500298	0.0109612	0.312818	0.0463298	0.0107145	0	0.0127696	0.0622037	0.0356677	0.517614	0.0648288	0	0.205654	0.0477577	0.0186265	0.153008	0.0144307	0	0.00736473	0.0749603	0.066919	0.421005	0	0.00558488	0	0.0767703	0.0518625	0.240473	0.0176556	0.0175154	0.0491048	0	0.0701593	0.589637	0.0407194	0.0303473	0.00747155	0.0372548	0.0252302
TUBB6	65.3879	56.7931	57.1819	84.4482	62.1252	44.7507	40.1392	8.96551	97.8646	73.5922	41.8004	28.9823	32.6429	18.8797	74.0102	17.9641	55.2606	33.639	54.1171	27.9427	74.0159	27.578	45.5659	31.1115	13.0883	118.354	42.0375	96.0056	17.5809	67.3742	24.5342	64.4593	40.9266	38.1174	47.8464	28.2353	19.7363	35.1993	54.306	57.6784	32.4029	138.348	65.5161	63.5374	171.663	131.037	25.7655	37.1796	101.067
SMG1P4	0.0122188	0	0	0	0.00303318	0.0119789	0	0	0	0	0.00416464	0	0.023436	0.0385664	0	0	0.0301179	0.0147944	0.00212078	0.0402154	0	0	0	0.00441723	0.0542685	0.0238816	0	0	0.0705024	0.0044571	0.0151924	0.00565255	0.00372	0	0.0027692	0.00998533	0.00239845	0.0116382	0.00244952	0.0072902	0.00408764	0.00374002	0	0	0.00338961	0.00631553	0.00310978	0.00310121	0.00210024
FUZ	2.41858	1.23579	1.6073	1.72028	3.49238	2.62054	4.26474	13.8862	2.15798	2.10723	2.53964	2.44163	3.34245	4.1938	0.670362	6.417	0.638397	3.05983	1.60077	6.15543	0.706832	2.87084	0.688321	2.13327	0.573047	3.60404	6.31794	0.387936	6.08491	1.23545	1.16076	1.56681	0.412454	0.470853	0.673114	2.59321	6.77602	1.56831	1.90635	1.03369	2.37938	6.76236	6.10181	4.42468	0.982918	6.51081	3.26229	0.343845	0.326904
HNRNPA1P25	0	0	0.027652	0	0	0	0	0.0439161	0.0148342	0.0376236	0.0139784	0	0	0	0.0299366	0.0633983	0.0237857	0.0744851	0	0.038566	0	0.0170858	0	0.0148262	0.0173476	0.0534384	0	0.0555162	0.082309	0	0	0.0379451	0	0.0156043	0	0.120655	0.0322011	0.0468758	0.0328868	0.0489385	0.04116	0	0	0.0208539	0	0.0423956	0.0208757	0.0208181	0.0140987
VTI1BP4	0	0	0	0	0	0	0	0	0	0	0	0	0.24864	0.0767181	0	0	0	0	0	0	0	0	0	0.0790826	0.0308438	0	0.047792	0	0	0	0	0	0	0	0	0.023836	0	0	0.0292362	0	0	0	0	0	0	0.0376894	0	0	0
ZKSCAN2-DT	0.0164486	0.0872009	0.0582246	0.00873543	0.128621	0.0967538	0.115152	0.290622	0.026773	0.0829934	0.00420475	0.0368494	0.294456	0.752798	0.027015	0.216131	0.304079	0.679628	0.184144	0.342222	0.28021	0.0976497	0.11852	0.236368	0.761857	0.455442	0.258737	0.194826	1.25032	0.216001	0.0818066	0.502215	0.353048	0.0751009	0.402606	0.322608	0.474623	0.272607	0.316558	0.316498	0.602543	1.01953	0.636826	0.715112	0.184802	0.229549	0.0439562	0.244224	0.161155
NSA2P3	0.14818	0.275637	0.449594	0.349754	0.220705	0.929732	0.0683038	0.476021	0.250122	0.422919	0.437716	0.756142	0.14737	0.389754	0.180274	0.0254517	0.0859404	0.11961	0	0.0928956	0	0.884839	0.968848	0.14285	0.167143	0.514877	0.113306	0.0445747	0.0991304	0.0360349	0	0.0913999	0	0.0939667	0.134331	0.129168	0.155128	0.169367	0.376275	0.23576	0.347003	0.0907123	0.0708266	0.0502317	0.301449	0.12765	0.427415	0.200582	0.0849004
TRIM16L	4.56273	3.15055	7.46355	5.478	5.53984	6.68359	4.95007	2.63303	3.80161	4.20478	3.4522	4.35519	30.5146	5.70173	4.68482	6.85662	1.4853	2.10125	2.65315	20.2719	0.907334	1.44969	5.51142	28.0668	1.85865	2.7567	4.62827	2.14291	2.69905	2.0076	1.98302	3.64662	1.61073	8.04859	32.0764	21.8732	7.12667	1.63691	2.44868	2.08145	12.4488	3.57571	3.22039	13.4059	1.8075	0.885523	2.0288	34.7144	2.97534
EIF2AK1	18.644	22.3822	18.5945	15.0199	16.3046	19.5658	14.1085	26.5543	17.6588	20.9614	21.504	21.6025	42.1755	31.044	32.0232	25.8132	31.1017	26.8397	24.473	66.4909	14.8883	27.3314	21.112	39.5164	16.2898	24.3081	30.4369	63.2222	27.1878	21.8472	22.5958	29.4494	5.90662	38.2918	62.6651	57.1403	21.1316	23.2434	25.7846	26.7985	28.4932	26.0806	27.0551	17.822	39.472	28.5194	42.0428	23.6434	20.637
CICP9	0	0	0.00677207	0	0	0.00787737	0	0.0107552	0	0.0122855	0	0	0.025686	0	0	0	0	0	0	0.0377798	0	0.00836874	0	0	0	0.00872483	0	0	0	0	0	0	0	0	0	0.0196992	0	0.00765336	0.00805409	0	0.0336007	0	0	0.0204288	0	0	0	0	0
GAGE2A	0	0	0	0	0	0	0	0.42864	0	0	0	0	0	0	0	0	0	0	0	0	0	0	0	0	0	0	0	0	0	0	0	0	0	0	0	0	0	0	0	0	0	0	0.0347873	6.40235	0	0	0	0	0
HENMT1	0.855366	1.1786	0.667507	0.852442	1.14818	1.19263	1.68117	4.75779	1.11151	1.07533	2.16497	0.65058	1.08699	1.45823	5.92	0.775406	4.81389	3.92211	1.40215	1.51934	7.59561	3.6295	1.16672	0.950578	1.88946	12.0329	3.99701	2.4587	10.7928	3.46684	6.57157	0.410357	4.28239	0.922113	0.280014	0.315851	1.138	4.03741	1.25749	4.13946	2.20973	2.80241	9.16114	7.93364	4.82483	8.49839	5.44243	0.281422	5.93003
S1PR4	0.492668	0.309296	0.381487	0.801281	1.70837	0.344133	1.1337	1.38484	1.0525	1.16522	0.653316	0.413892	1.32884	4.59216	0.44672	2.23718	0.455388	4.27815	3.26278	1.44415	3.40959	2.98252	1.46064	1.14377	17.9739	3.3	1.39252	1.01078	19.4083	2.19025	0.736993	14.9996	1.9124	0.544781	0.209355	0.792646	4.08888	11.2886	0.481484	0.854277	0.857557	3.42126	20.476	0.927686	0.512516	17.3079	3.47951	0.668195	1.46078
FBXO33	2.9156	2.49713	3.03617	2.24933	2.0995	2.94505	3.21007	4.02096	2.79941	2.72963	4.63335	2.91583	6.08744	4.83738	2.83928	9.39963	2.44968	3.67107	2.30926	4.81599	2.10178	4.09688	3.32971	5.77249	4.23981	3.53912	5.56937	2.24564	3.49788	3.64537	2.81497	3.97716	2.9332	1.5217	2.22419	3.41017	4.82775	2.99049	5.36243	2.08271	3.04958	4.92718	4.49062	8.5301	4.11694	3.4281	4.95485	3.4882	2.90062
RNU6-316P	0	0.133611	0.363224	0	0.178306	0.281671	0.12416	0	0	0	0	0	0	0	0	0	0	0	0	0	0	0	0	0	0	0	0	0	0	0	0	0	0	0	0	0	0	0	0	0	0	0	0	0	0	0	0	0	0
RNF168	6.21184	5.60678	5.97717	3.82438	4.26033	4.23589	4.2238	2.73585	4.45818	5.47448	6.61137	5.36684	4.57954	18.374	7.29201	15.8685	7.76322	11.2383	4.55302	16.3178	5.04236	6.16783	4.59733	39.6812	10.7037	14.8864	20.5679	5.80471	13.2518	11.1207	6.65127	15.0477	9.53107	8.20614	19.008	25.7316	10.9669	9.81079	4.52398	5.61293	14.5627	10.6647	5.97715	11.2337	4.88457	7.86024	10.3016	21.4729	8.2124
H3P5	0	0	0	0	0	0	0	0	0	0	0	0	0.178034	0	0	0	0	0	0	0.130929	0	0	0	0	0.0588938	0.120946	0	0	0	0	0	0	0	0	0	0.0455129	0	0	0	0.0830713	0.0465784	0	0	0	0	0	0	0	0
LINC01177	0	0	0	0	0	0	0	0	0	0	0	0	0.0611162	0	0	0	0	0	0	0	0	0	0	0	0	0	0	0	0	0	0	0	0	0	0	0	0	0	0	0	0	0	0	0	0	0	0	0	0
PCOTH	0.298885	0.166791	0.388649	0.385487	0.476968	0.263715	0.0664254	0.788697	0.243244	0.558178	0.141893	0.334792	0.395829	0.33692	0.0935021	0.396028	0.0185727	0.0775473	0.0889314	0.542046	0.0808199	0.306847	0.14101	0.0926146	0.203184	0.111271	0.24137	0.115597	0.417752	0	0.345079	0.177773	0	0.182765	0.60964	0.157019	0.0502874	0.134208	0.436545	0.286596	0.149982	0.313663	0.183677	0.309385	0.106603	0.215175	0	0.113788	0.198158
ZNF205	4.99181	2.47272	4.97071	4.02908	3.64379	4.27506	4.12237	5.28938	3.60317	4.87696	3.55833	4.53848	5.76433	6.28147	6.88625	5.27754	9.69446	8.75652	9.68131	8.30516	15.4633	4.72724	5.04402	4.17362	7.13672	4.06162	5.86421	5.67814	13.8773	5.99206	4.44991	6.11904	12.0107	6.28775	4.38822	5.8333	5.63953	4.1472	5.0719	6.5831	7.12853	9.96519	8.90006	7.41351	4.91382	7.0669	2.65284	6.29569	5.89654
PRPF39	1.857	3.08421	2.74229	1.32137	2.1276	4.11567	2.13068	3.88383	3.19026	3.09741	2.76191	2.03645	5.72539	4.84887	2.09583	1.78662	2.73168	6.30661	3.25108	6.0154	3.22001	2.57735	1.85893	4.48426	6.31138	3.21832	3.84281	4.07121	6.49733	3.98472	2.53174	4.25328	1.2857	1.42299	2.12608	8.06618	5.0318	4.0016	5.49508	4.28616	3.06273	6.29615	6.63651	5.28122	6.52761	4.40177	2.35979	4.13309	2.67585
DDX4	0	0.00746741	0	0	0.00498269	0.0078712	0.017348	0.0376137	0.0036301	0	0.064993	0.00374726	0.0769977	0.00527951	0	0.00517143	0.00291032	0.0182274	0	0.117969	0	0	0.00401748	0.0145126	0.00424516	0.00435899	0	0.00452848	0.00503549	0.00732179	0.0041595	0.0557136	0.0611095	0	0.0227452	0.00328063	0.01182	0.00382368	0.0241433	0	0.00335744	0.0307191	0	0.0102064	0.00556821	0.0259367	0.163473	0	0.00345012
OR2AK2	0	0	0	0	0.0172346	0	0	0	0	0	0.0118318	0	0	0	0.0126697	0	0	0	0	0	0	0	0	0	0	0	0	0	0	0	0	0.0321179	0	0	0	0.0113474	0	0	0	0.0414231	0	0	0	0	0	0	0	0	0.0119336
KIF7	0.458484	0.388783	0.549181	0.380876	0.209824	0.461032	1.33621	0.407298	0.439141	0.408857	0.377141	0.361504	2.96075	0.81249	0.754411	0.483058	5.66205	3.98203	1.24568	6.74892	2.07504	1.06281	0.529067	1.08337	0.289276	0.337083	0.395347	0.613697	1.72722	1.67617	1.95859	0.710949	1.5019	0.394694	0.909053	2.81574	2.09657	0.980743	1.27548	0.60517	6.24402	0.696192	1.18264	0.828335	0.613912	1.22328	0.71186	3.14383	2.17137
LRRC75B	1.29142	1.43298	1.24931	0.659994	1.03143	0.999636	1.03656	0.980034	0.848926	1.34612	0.554992	0.964377	2.42671	3.96389	2.59849	1.35983	4.25619	9.8441	3.46552	6.17761	6.05795	1.61872	1.04741	2.51699	2.09478	5.12619	4.36088	3.6483	1.63961	2.35128	2.01993	2.04683	2.55732	1.92699	1.37433	2.06667	3.66355	2.05366	3.06619	1.31992	2.26157	5.05967	3.9344	2.95786	2.99062	2.94278	1.10892	3.42021	2.87991
VPS13C-DT	0.00663011	0.00739977	0	0.00704215	0.0197502	0.0545993	0.0275054	0.883903	0.00719443	0.0182471	0.0135588	0.0148533	0.110212	0.083707	0	0.0409967	0.0173037	0	0.0138092	0.289914	0.0250993	0.0497187	0.0159244	0.00719057	0	0.0604732	0	0	0.0299392	0	0.214335	0.018403	0.0121112	0.0151358	0.12622	0	0.0702775	0.0985152	0.0877237	0.035602	0.00665405	0.0852345	0.0285213	0	0.0110355	0	0.0607469	0.0201932	0
NDUFAF6	0.667863	0.888222	0.788705	0.681758	1.18535	1.01858	1.10121	1.32326	1.04584	1.05661	1.3474	0.860089	1.9074	0.776295	1.84567	1.15297	0.838467	2.21166	1.85956	1.51179	2.39962	1.49948	1.41198	1.12985	3.00177	2.37879	1.87345	1.34797	5.65845	2.6127	4.07988	1.493	1.21998	0.944924	1.90878	2.18641	1.04327	1.3713	2.22718	1.40301	1.62953	2.44208	2.09024	2.25416	0.589097	1.90686	1.43818	1.04445	2.02303
CLDN2	0.0150257	0.0670797	0.0531876	0.027929	0.0447595	0.0132575	0.159733	0.150841	0.0366853	0.0275686	0.061456	0.0168308	0.100869	0.486114	0.0493559	0.139365	0.00980376	0.0886904	0.0156478	0.105972	0.0426615	1.64319	0.0992447	0.0692572	0.0905687	0.332833	0.690594	0.0915284	0.0452337	0.164429	0.0326941	0.125119	0	0.034302	0.224752	0.132615	0.15042	0.0343481	0.375021	0.571511	0.147029	0.0344937	0.0754099	0.0171907	0.0250096	0.0524226	0.0803071	0.0514837	0.108473
CTSD	311.299	209.631	333.641	359.371	201.233	237.553	118.41	249.785	285.719	328.49	365.136	361.165	263.601	279.259	236.592	248.36	145.87	294.871	211.336	154.842	373.496	323.252	212.324	283.778	145.208	420.888	144.614	496.799	76.3777	204.949	262.714	141.981	424.542	270.797	374.276	261.82	253.377	314.171	294.345	401.674	185.26	228.18	178.857	271.926	245.909	264.092	328.191	171.41	215.896
PGAM1P6	0	0.0382767	0	0	0	0.0201732	0.0177846	0.0275431	0	0.0314622	0	0.0192078	0.263119	0.0270619	0	0.0795238	0.0298356	0.0311435	0.0178577	0.241877	0	0.0214316	0.0205929	0.0557919	0	0.0670305	0.0168584	0.0464245	0.0258111	0.0750606	0	0	0	0.0195732	0.069953	0.050448	0.0201958	0.0587987	0	0.061386	0.051629	0.0314923	0.0245886	0	0	0.0797684	0.130927	0	0
RAET1M	0	0	0	0	0	0	0	0	0	0	0	0	0.0824453	0	0	0	0	0	0	0.0303157	0	0	0	0.023309	0	0.0280043	0	0	0	0	0.0267227	0	0	0	0	0.0421528	0.0253125	0	0	0	0	0	0	0	0	0	0	0	0
MIR3689A	0	0	0	0	0	0	0	0	0	0	0	0	0	0	0	0	0	0	0	0	0	0	0	0	0	0	0	0	0	0	0	0	0	0	0	0	0	0	0	0	0	0	0	0	0	0	0	0	0
SHOX	0.00292185	0	0	0	1.61891	0.202805	1.06366	0	0.00317054	0	0.361504	0.00654573	0.0709862	0.147556	0.233542	0.00451675	0.00254188	0	0	0.0576995	0	0.0109553	0	0.00316884	0.00741546	0.0190358	0.00574507	0	0.00439801	0.134292	0.00363292	0	0	0.00667026	0.0079463	0.0200572	0.0103236	0.0100188	0	0.0156896	0.00586479	0	0.00837943	0	0	0.0135919	0	0.0311465	0
AARSD1	0.453031	0.447726	0.461679	0.499551	0.597498	0.585852	0.742444	0.894311	0.724252	0.65989	0.39251	0.608174	1.40178	0.955093	0.950419	0.310065	0.830355	1.4069	0.673468	1.32194	0.870603	0.505697	0.784928	0.690108	1.0225	1.05443	0.499784	0.664745	2.0197	0.794733	0.64498	0.854307	0.720158	0.65527	0.564308	2.18403	0.749424	0.810308	0.890173	1.08325	1.35359	0.812949	1.58188	1.22917	0.955515	1.13147	0.670676	0.863683	0.766809
TTC9C	2.53584	3.03468	4.09567	3.33863	2.70707	4.40115	2.36002	4.73907	3.02894	3.98043	2.73097	3.91512	4.4138	4.89213	4.86162	5.48507	6.0688	4.80694	6.0699	9.06469	4.48053	4.80825	2.58794	9.23357	4.44756	3.78789	4.44577	4.89449	11.0156	3.68245	2.43366	6.07518	1.17126	4.9306	8.47642	10.5334	3.99158	6.13848	5.05078	4.92725	4.52874	7.88879	5.0741	5.64803	6.82068	7.26616	4.72633	4.66191	5.4095
CYP24A1	1.53506	2.55549	3.30071	1.10296	1.65234	2.23461	0.217405	10.5826	9.73534	2.51471	6.93471	1.94706	0.235048	4.50924	3.73938	0.214366	34.5474	4.56849	0.530633	0.0682333	0.70809	7.35578	1.2122	0.223842	4.47291	19.0564	2.49835	6.80136	0.932006	12.4507	8.29617	2.51531	0.865969	0.0184054	1.90759	0.28779	11.1703	5.46637	19.1158	4.60054	1.28815	24.727	0.943356	13.9516	1.01987	15.9669	7.41645	1.6501	0.332591
ZNF679	0	0	0	0	0	0	0	0	0	0	0	0	0.0418102	0	0	0	0	0	0	0.080713	0	0	0	0	0	0.0213026	0	0	0	0	0.0203276	0	0	0	0	0.0080163	0.00962746	0.00934325	0	0	0	0	0	0.0124698	0	0	0	0	0
EIF4E	1.83121	2.54381	3.01703	2.59206	2.87937	2.7285	1.45345	2.68684	3.37338	3.13597	3.97953	2.94268	2.04928	2.02914	2.35799	2.10021	2.17771	2.40795	1.87479	1.70573	1.5409	2.72685	2.62014	2.66645	2.35957	3.13475	2.73045	1.94264	3.45129	2.49122	2.46707	3.85951	0.903218	1.5591	1.72734	2.30389	3.40612	1.7475	2.45784	2.08626	3.13828	1.84458	1.89331	3.73661	3.79974	2.77878	4.39406	2.24644	2.29331
PLXNA4	0.0665036	0.10304	0.0553902	0.046537	0.0629276	0.165679	0.228018	0.207356	0.0305636	0.00645981	0.0816013	0.0455723	0.0790344	0.624781	0.0856665	0.129413	0.0748715	0.237303	0.312064	0.151194	0.108109	0.617025	0.370197	0.0398811	0.0516274	0.0734011	0.315368	0.396103	0.0400409	0.282543	0.133274	0.0760084	0.0157212	0.11074	0.62345	0.0843984	0.16955	0.271856	0.0950498	0.0280084	0.198661	0.0387959	0.0818985	0.0513209	0.0182317	0.0363957	0.514939	0.523051	0.155731
H3C1	0.311664	0.0695687	0.0630413	0.132413	0.0928405	0.146661	0	0.20024	0.0676381	0.057183	0.159341	0.174553	0.119556	0.196742	0.204749	0.144536	0.298247	0	0.454394	0	0	0.0389523	0.0748561	0	0.47459	0.324878	0.674088	0.126566	1.03207	0.34106	0.116253	0.173015	0	0.142299	0.381423	0.305634	0.513886	0.0712452	0.33739	0.11157	0	0.114475	1.65354	0.0950857	0.259375	1.11152	0.142777	0	0.128569
LINC00691	0.00371717	0	0.00375943	0	0.00553648	0.00437301	0.00771044	0.0119412	0.00806711	0.00682015	0.0114026	0.00416374	0.0475308	0.00586629	0.00407003	0	0.00646756	0	0.00387107	0.0314594	0	0	0.00892799	0.0161256	0.00471698	0	0	0.00503179	0	0.00813556	0.0369744	0	0	0.0084859	0.00505464	0	0.00875579	0.00424866	0.00894224	0	0	0	0.0106603	0.0680445	0	0.0172916	0.00567629	0.00566065	0
MNX1	0.0060968	0.0170114	0.0184983	0.00647569	0	0.00717249	0.00316161	0.00979281	0.00661572	0.00838966	0.0155852	0.00341462	0.366406	0.033676	0.0100133	0.0141371	0.137903	0.0332187	0.0349207	0.0945978	0.0288505	0.0342895	0	0.0132244	0.0348149	0.0873853	0.0869116	0.0123795	1.0783	0.0600467	0.132659	0.490758	0.0501165	0.0765508	0.389653	0.0269048	0.0394927	0.0104528	0.0330003	0.00545637	0.10402	0.515058	0.144249	0.0279012	0.126848	0.0803569	0.0465505	0.0278533	0.0754527
MYLK-AS1	0.418265	0.350115	0.277607	0.18048	0.214149	0.322916	0.338905	0.314919	0.269483	0.203846	0.0534604	0.161052	0.818956	0.412556	0.901627	0.363699	0.625407	0.593474	0.326687	0.774351	0.791705	0.343059	0.219756	0.411095	0.680044	0.630155	0.732461	0.601576	2.18385	0.429109	0.422545	0.362801	2.50702	0.790739	0.159964	1.14079	0.431035	0.507949	1.47786	0.280747	0.511602	0.840168	1.03084	0.638045	0.261069	0.668834	0.359275	0.696664	1.63109
HEATR6-DT	0.329855	0.245431	0.0556008	0.291962	0.272943	0.495846	0.0950292	0.824165	0.0795401	0.521151	0.299807	0.287376	0.585806	0.318122	0.54175	0.283282	0.255075	1.63082	0.19084	1.21489	0.554986	0.34355	1.05634	0.158995	0.906915	0.54919	0.288256	0.19845	0.524087	0.441183	0.31899	1.72941	3.91654	0.146421	0.124594	0.269561	0.58273	0.774982	1.43274	0.590412	0.312655	0.269238	0.683205	1.92885	1.52508	0.596722	0.671605	0.167439	0.699269
ARMC6	6.06011	6.70715	6.4615	7.98798	6.99679	7.38966	5.89829	7.03257	9.93419	10.4403	7.36024	7.44678	10.2269	7.82766	15.5033	12.9647	5.39029	9.60537	10.9891	9.13219	8.6285	7.45157	9.28974	11.3105	7.95485	9.73755	6.73481	9.08486	8.3414	11.4299	34.2629	8.80089	9.48773	6.42655	6.73605	11.3401	10.0078	7.81184	8.84067	7.95	6.02171	12.7029	13.6262	19.0241	5.70901	13.284	5.46941	11.0242	11.463
MTND2P11	0	0	0	0	0	0	0	0	0	0	0	0	0.0252764	0	0	0	0	0	0	0.027883	0	0	0	0	0	0	0	0	0	0	0	0	0	0	0	0	0	0.0225939	0	0	0.0198389	0	0	0	0	0.0306518	0	0.0301028	0
GPRASP1	0.509142	0.288633	0.412761	0.218889	0.520602	0.582335	1.90056	0.898926	0.230199	0.19647	0.442103	0.409627	0.235095	1.14468	0.185824	0.246737	0.107218	0.638481	0.151492	0.572824	0.110904	0.813096	0.446445	0.260752	0.52815	0.165853	0.270138	0.139482	0.465296	0.322802	0.205992	0.162631	0.0184533	0.219088	0.258252	0.324936	0.563949	1.08536	0.369391	0.30739	0.606283	0.296842	0.428773	0.493126	0.137878	0.187972	0.348634	0.199989	0.143774
RPL23AP8	0.0269671	0	0	0	0	0	0	0	0.0585248	0.0247392	0	0	0.13793	0.0851168	0	0.166749	0.0703807	0	0.0280836	0.0760766	0	0	0	0.116987	0.342204	0	0.026512	0	0.0405913	0.118043	0.10059	0.0748517	0	0	0.256691	0.132227	0.0317605	0.0308229	0	0.0482688	0.054129	0.297154	0.0386688	0.0822742	5.02719	0	0.2059	0.082133	0.0556232
GRIN3A	0.0977935	0.0827397	0.0526431	0.0452342	0.115116	0.07608	0.124328	0.0557374	0.0787321	0.0636681	0.0596748	0.0954076	0.116979	0.229011	0.0379949	0.0438894	0.0740986	0.0630233	0.0739179	0.0756457	0.00895677	0.163623	0.111759	0.0153958	0.046036	0.0287733	0.091491	0.0939466	0.0427356	0.058687	0.0294176	0.0306467	0	0.0774181	0.055766	0.0417635	0.0780226	0.155044	0.0246641	0.0846978	0.0775675	0.0840065	0.0588056	0.0288735	0.042006	0.0391328	0.0385381	0.0264219	0.0862156
RN7SL647P	0	0	0	0	0	0	0	0	0	0	0	0	0	0	0	0	0	0	0	0	0	0	0	0	0	0	0	0	0	0	0	0	0	0	0	0	0	0	0	0	0	0	0	0	0	0	0	0	0
GFPT2	1.09871	0.278151	0.504106	1.44878	1.46084	2.80266	11.9482	0.654258	1.83778	0.304841	0.564466	0.213123	2.23071	3.75547	7.75207	0.323119	7.92875	6.34655	2.27445	6.56956	3.00285	3.3526	2.55524	2.28436	0.197233	7.62599	4.98195	0.954038	0.350928	3.33724	3.26198	3.95712	1.10141	4.39554	0.408127	3.66072	1.87789	2.50243	0.380352	0.623556	1.52761	3.22357	1.81756	0.592744	5.5175	2.68848	2.51668	1.90577	2.9848
FAM183DP	0	0.0358305	0.0649372	0	0	0	0.0665919	0.0515657	0	0	0	0	0.0821009	0	0.0351512	0.0496276	0.167573	0	0	0	0	0.0802477	0.0385537	0.104453	0	0	0	0	0	0	0.11975	0.0891091	0	0	0	0	0.0378101	0	0.0386152	0	0	0	0	0.0979455	0	0	0.343167	0.0488887	0
BANP	0.904908	1.1181	1.01794	1.07735	0.777488	1.25395	0.84288	1.59908	0.771637	1.20293	0.69676	0.744022	1.32696	1.52675	1.43573	0.939818	1.30253	1.60374	1.82615	1.61591	1.02948	1.33021	0.915919	1.9306	2.09233	1.76355	1.17543	1.37303	1.83728	1.8437	1.69644	1.5053	0.825068	1.29336	1.45578	1.47134	1.18356	1.52018	1.25012	1.17492	2.65081	2.00345	1.96765	1.77616	0.993715	1.77637	1.65629	1.52559	1.3217
YY1AP1	11.457	11.3862	11.6934	10.9393	9.67479	12.1465	9.58992	8.32286	11.4121	12.1999	11.385	10.2254	7.50997	14.4833	8.49484	11.3994	10.4328	9.88995	12.7342	14.3288	6.67116	8.7618	6.53951	12.3338	20.155	13.4266	11.7698	10.2942	7.44093	8.5434	8.12418	19.3876	11.042	12.3466	14.9071	15.8646	13.4753	9.37122	8.54636	9.08672	20.4646	9.90663	15.8151	11.5342	7.47353	7.35554	10.5762	14.3111	9.18739
RNU5E-3P	0	0	0	0	0	0	0	0	0	0	0	0	0	0	0	0	0	0	0	0	0	0	0	0	0	0	0	0.254993	0	0	0	0	0	0	0	0	0	0	0	0	0	0	0	0	0	0	0	0	0
MYADML2	0.0208452	0.023265	0.0316232	0.033211	10.7036	0.429153	14.6741	0.0251115	0.0508937	0.0143423	1.61991	0.0291868	0.253217	2.05606	1.47214	0.0322236	0.0589369	0	0.0325624	0.139665	0	0.0260527	0	0.0169555	0.105808	0.0407419	0.0256167	0.00705433	0.0862854	0.878237	0.0388772	0	0	0.0951747	0.0354319	0.0511047	0.0122752	0	0.0376098	0.0466389	0.120293	0.0478534	0	0.103345	0.00867399	0.0242421	0.0397895	0.253951	0
ITGA4	0.254534	0.15923	0.188561	0.370227	1.0818	0.312794	0.41868	0.455711	0.351845	0.483371	0.371334	0.216104	8.95348	3.63316	0.255619	0.827043	0.471075	1.09239	0.253254	1.00163	0.0337559	3.06167	0.759314	0.784194	0.271563	0.139423	1.18106	0.296271	0.148859	0.908366	0.485804	0.2475	0.0266535	0.779082	0.213843	0.556454	1.32704	4.29906	0.163806	0.261168	1.2431	1.10761	0.181329	0.254731	0.731287	3.49684	1.06703	0.493775	0.854394
Y_RNA	0	0.155395	0.140815	0	0.414755	0.982788	0.288806	0.670914	0.151083	0.12773	0	0	0.178034	0.439462	1.06714	0	0.484505	1.01149	0.289994	0.981967	0.263543	0.348031	0.501617	0.151002	0.883408	0.181419	0.273765	0.188473	0.209575	0	0.173116	0	0	0	0	0.546154	0.491942	0.63656	0.334945	0.747642	0.139735	1.02281	0.598947	0.212393	0	0	0	0	0.430777
SBF1P2	0.00485756	0.00542145	0	0	0	0	0.0453416	0	0	0	0	0	0.0186338	0	0	0	0	0.00882221	0.00505867	0.0068518	0	0	0.0058335	0.00526818	0	0.0126588	0.00477558	0.00657548	0	0	0.0120794	0	0	0	0	0.00952715	0.011442	0.0055521	0	0.00869461	0	0	0.00696538	0.00740998	0	0.0150643	0	0.00739727	0
RHOT1P3	0.038699	0.0863829	0.0391389	0	0.0576397	0	0.0401362	0	0	0.106506	0.0395704	0	0.0494838	0	0.0423725	0	0	0	0	0	0	0	0.139422	0.0839407	0	0.0504247	0	0	0	0	0	0.107416	0	0.0441728	0	0.0379503	0	0	0	0	0.0776775	0	0	0	0	0.0600071	0.0590952	0.0589323	0
SNORD115-38	0	0	0	0	0	0	0	0	0	0	0	0	0	0	0	0	0	0	0	0	0	0	0	0	0	0	0	0	0	0	0	0	0	0	0	0	0	0	0	0	0	0	0	0	0	0	0	0	0
SLC39A7	31.4494	32.2108	42.9495	32.3135	16.973	36.2407	27.8263	77.5981	37.6194	38.6155	42.9488	44.4972	39.7014	59.7433	41.1787	58.0888	70.4182	71.8041	52.9603	58.1548	46.5489	71.5837	32.5718	41.5691	49.4554	51.4739	87.059	40.8165	52.3396	71.3541	64.9328	44.89	52.3163	41.33	97.8302	30.7261	57.8367	54.3642	80.0214	59.4669	65.7196	36.7217	36.7096	98.4905	26.8963	71.4136	81.3153	176.362	58.7624
LUADT1	0	0	0	0	0	0	0	0	0	0	0	0	0.036157	0.0446252	0	0	0.0491992	0.0513558	0	0.0398856	0	0	0	0	0	0	0	0	0	0	0	0	0	0.129106	0	0	0	0	0	0	0	0	0	0	0	0.0438462	0	0	0
TCF19	7.55601	6.50974	20.6628	3.6417	6.4117	6.75951	3.83007	2.68088	8.19913	8.86482	4.63125	8.26099	8.77751	10.0562	15.7616	5.83185	9.46797	7.43033	10.1877	10.6836	3.80342	7.13138	5.38707	11.9525	16.9163	4.6845	51.373	17.4425	4.61586	12.6943	5.55499	4.4619	4.82791	4.69466	5.81923	9.00753	7.34697	14.5912	7.74729	9.50676	8.48806	7.79281	3.75868	7.77628	6.52034	6.4954	7.84521	15.9614	15.94
RNA5SP87	0	0	0	0	0	0	0	0	0	0	0	0	0	0	0	0	0	0	0	0	0	0	0	0	0	0	0	0	0	0	0	0	0	0	0	0	0.127849	0	0	0	0	0	0	0	0	0	0	0	0
CCNT1	2.82741	4.09243	4.90711	3.26338	3.1992	4.925	4.08051	4.00831	4.21647	3.95211	3.50234	4.09366	8.71954	8.12339	6.07744	7.67503	3.02666	3.47495	3.12002	5.99822	2.07559	6.28561	4.06956	12.0301	4.97278	4.48796	7.53951	6.43382	6.12091	5.59486	4.21558	6.56006	1.00312	7.19655	3.99598	10.1689	6.32021	4.11359	4.01543	3.49934	10.0895	6.42773	5.72885	5.43179	8.23496	4.03121	4.93856	9.32326	3.79773
EXOSC1	3.61496	3.42771	3.2339	3.5671	3.46782	3.69415	3.01844	6.39077	4.99888	5.15714	4.32286	3.59457	8.57395	3.98866	6.26841	3.1256	5.99323	6.32201	9.21218	5.84448	8.85757	5.03016	4.49301	5.66901	8.25612	6.72114	7.22085	4.24028	8.91704	4.50909	7.45627	5.45276	3.63749	5.9665	5.98315	6.33147	5.75487	5.75131	3.69872	5.84673	6.91398	7.53213	7.42396	8.77407	8.82146	7.44021	6.34474	4.93351	7.08905
RNU6-92P	0	0	0	0	0	0	0	0	0	0	0	0	0	0.194377	0	0	0	0	0	0	0	0	0	0	0	0	0	0	0	0	0	0	0	0	0	0	0	0	0	0	0	0	0	0	0	0	0	0	0
RNU5B-6P	0	0	0	0	0	0	0	0	0	0	0	0	0	0	0	0	0	0	0	0	0	0	0	0	0	0	0	0	0	0	0	0	0	0	0	0	0	0	0	0	0	0	0	0	0	0	0	0	0
MIR411	0	0	0	0	0	0	0	0	0	0	0	0	0.14756	0	0	0	0	0	0	0	0	0	0	0	0	0	0	0	0	0	0	0	0	0	0	0	0	0	0	0	0	0	0	0	0	0	0	0	0
ZNF621	1.00279	1.00112	1.40343	0.876193	1.25836	2.01851	1.67137	2.12791	1.05986	1.1225	1.12571	1.27097	1.89985	2.57953	0.778997	1.32499	1.20187	1.73214	0.846307	2.62134	0.493394	2.11951	1.59648	1.71948	1.757	1.25469	1.40343	1.28272	1.68483	1.26182	0.846476	2.31526	0.173657	0.973114	1.71806	2.03294	1.62709	1.87524	1.83695	1.37226	2.81611	1.26156	1.05536	2.23142	1.04128	0.951033	1.27843	1.87968	1.17968
HSPB9	0.0399876	0.0669445	0.0337018	0.0353939	0.039706	0.0313619	0.0760333	0.0749339	0.0578549	0.073368	0.040888	0.0597222	0.187482	0.147249	0.029189	0.020605	0.0985647	0.0968332	0.0624648	0.253819	0.012615	0.0416478	0.0320144	0.115648	0.0676574	0.199731	0.163803	0.0721729	0.431362	0.0437593	0.149158	0.166489	0.0121742	0.0228219	0.045313	0.111106	0.0941908	0.0457051	0.0721474	0.0835035	0.0869528	0.146876	0.219801	0.132165	0.0998366	0.113676	0.0915945	0.091342	0.0893531
IFNA6	0	0	0	0	0	0	0	0	0	0	0	0	0	0	0	0	0	0	0	0.0117022	0	0	0	0	0	0	0	0	0	0	0	0	0	0	0	0	0.00977087	0	0	0	0	0	0	0	0	0	0	0	0
BEND7	0.204898	0.147115	0.300941	0.224562	0.452913	0.626421	0.958313	1.88034	0.165691	0.223888	0.868739	0.720702	1.30499	0.687915	0.125749	0.449895	0.170305	0.429018	0.0638784	1.07323	0.0543465	1.67026	0.180238	0.0566161	0.0861176	0.108833	0.239931	0.128965	0.127688	0.271354	0.136306	0.0833168	0.100127	0.339647	0.454313	0.830611	0.510303	0.176019	0.623206	0.170527	1.74072	0.299602	0.086084	0.0358352	0.158574	0.0566628	0.167405	0.0854593	0.107676
LINC01857	0.0260353	0.0290577	0	0	0.232667	0	0.0270022	0.0418185	0	0.477688	0	0	0.399491	1.06828	0.17104	0.12074	0	1.18212	0.108453	1.46896	0.147841	0.455552	0.0625322	0.960029	0.066076	0.033924	0.0511918	0.035243	0.195944	0	0.194228	0.0722653	0	0.178307	0.141612	0.434037	0.827903	4.19586	0.031316	0.233005	0.470328	0.525959	0.970651	0.0794314	0	0.121112	0	0.0396475	0.241656
SERBP1P1	0.121468	0.0985956	0.145185	0.164203	0.23026	0.15589	0.068716	0.301526	0.299561	0.121563	0.180659	0.160799	0.0423598	0.121988	1.36626	0.238983	0.384262	0.140387	0.229995	0.15576	0.12541	0.151813	0.212178	0.251496	0.140127	0.417265	0.206268	0.104635	0.149593	0.193346	0.0961095	0.64366	0.242057	0.126045	0.750789	0.259894	0.0520215	0.138836	0.239082	0.632488	0.265979	0.446158	0.601701	0.0673797	0.238938	0.410945	0.370975	0.571745	0.0455535
FABP5P11	0.35492	0.288088	0.783173	0.411247	0.672801	0.910997	0.200782	0.103651	0.805269	1.21359	0.230944	0.252992	0.0825145	0.15276	0.529924	0.149633	1.0105	0.4688	2.01608	0.136535	0.855022	0	1.89865	0.174965	0.0409438	0.420418	0.253767	0.524117	0.0485664	0.211853	0.120353	0.626906	12.7898	1.51	0.0877496	0.0632824	0	3.09782	1.08667	3.06087	0.226674	0	0.185065	0.0984389	0.751862	0.350217	0.541979	0.09827	0.79862
RNU6-445P	0	0	0	0	0	0	0	0	0	0	0	0	0	0	0	0	0	0	0	0	0	0	0	0	0	0	0	0	0	0	0	0	0	0	0	0	0	0	0	0	0	0	0	0	0	0	0	0	0
Y_RNA	0.251164	0.420481	0.254019	0	0.187046	0.443218	0.390738	0.201713	0.136271	0.115207	0	0.140669	0.16058	0	0.275006	0.194132	0.109251	0	0.130782	0	0	0.156955	0	0	0	0.327267	0.493851	0.679982	0	0.274854	0	0.697148	0	0	0.170768	0.369457	0.295808	0.143538	0	0	0.378107	0.230634	0.360151	0	0.209026	1.16837	0.767079	0.191241	0
Metazoa_SRP	0	0	0	0	0	0	0	0	0	0.0373051	0	0	0.0519972	0	0	0	0.0353765	0	0	0	0	0	0	0	0	0.052986	0	0	0	0	0.050561	0	0	0	0.0552962	0	0	0	0	0	0	0	0	0	0	0	0	0	0
GOLGA8M	0	0	0	0	0	0	0	0	0	0.0210972	0.0235149	0	0.029406	0	0	0	0	0.0417669	0	0.0324384	0	0.0287422	0	0	0.0291826	0	0	0	0	0	0	0	0	0	0	0	0	0	0	0.0411628	0	0	0	0.035081	0.0382777	0	0	0	0.0237172
TMED10	45.2191	49.7182	52.0908	49.7443	48.7708	49.5224	35.5524	84.3918	44.0798	43.3686	58.9664	57.8574	67.5022	66.1405	62.0932	64.683	71.8644	74.2592	37.5572	57.8916	61.0293	98.8888	52.3867	42.7965	70.107	38.6293	63.7331	63.927	68.018	56.7917	91.974	30.5437	18.1489	38.3491	84.8713	77.2886	63.8996	59.947	90.9735	54.3322	34.7288	68.6634	57.1304	66.1276	87.5116	51.3889	115.648	83.1717	79.927
GPM6BP2	0	0	0	0	0	0	0	0	0	0	0	0	0	0	0	0	0	0	0	0	0	0	0	0	0	0	0	0	0	0	0	0	0	0	0	0	0	0	0	0	0	0	0	0	0	0	0	0	0
MIR6075	0	0	0	0	0	0	0.139843	0	0	0	0	0	0	0	0	0	0.117301	0.244886	0	0	0	0	0.161926	0	0	0	0	0	0	0	0	0.374258	0	0	0	0	0	0	0	0	0	0	0	0	0	0	0	0	0
FABP5P9	5.17423	0.739467	2.04216	1.07235	1.40976	1.70737	0.0981657	0.0506766	1.67754	1.38929	0.935557	1.37828	2.1785	0.348538	0.587267	0.536492	0.878314	1.20332	1.64282	1.11257	1.97073	0.157728	1.32611	0.752778	0.360326	1.76772	0.434248	0.555207	0.522388	0.828625	0.196142	1.66388	9.27884	1.26045	0.729338	0.309398	0.81748	5.37313	1.17643	3.95305	0.284977	0.173828	0.950054	0.577541	1.10279	0.293532	1.01175	0.0480458	0.813455
DENND11	4.47527	4.11827	4.09466	2.7873	2.78815	7.57772	3.33933	8.23156	3.35965	4.03845	5.32566	6.11303	5.9273	12.8942	2.49962	4.88037	1.10588	5.43969	1.58677	6.96593	1.15033	8.13529	4.49401	3.2162	3.86259	3.44204	7.36657	2.29591	3.38647	3.29668	2.94241	3.27222	1.22783	6.603	6.41465	4.31013	4.54269	6.33722	5.12116	3.20414	6.38762	10.9692	6.4272	8.15234	2.539	3.5345	6.60792	24.1817	3.60613
EIF2B3	3.48118	5.28098	5.45773	5.27305	7.15382	5.30588	7.29102	6.47823	5.90459	7.82374	5.88268	5.32538	4.97952	3.92333	9.32965	3.89527	7.43561	7.36597	4.80245	4.43892	13.3563	5.92315	5.57862	8.08443	4.36032	7.38379	6.81531	5.95777	7.24093	8.29301	7.75558	6.16029	18.6793	3.53207	6.07674	5.93276	5.51525	6.91053	7.42594	7.08466	4.41712	5.40013	8.11496	6.06082	6.68185	7.17979	7.05922	5.12398	6.94413
IGBP1	29.822	25.1914	27.4685	24.8142	31.6203	29.9931	26.0636	43.7461	25.7614	27.8631	32.027	31.2163	28.316	25.991	27.7343	31.6376	26.5184	26.9749	33.729	40.6195	28.6863	32.5949	24.1484	30.5747	25.6217	42.7842	24.7806	20.2264	38.8827	17.1343	14.9174	18.8275	27.0682	39.482	21.4034	30.8507	37.6589	30.5162	29.9875	35.155	28.7353	33.1266	33.8056	19.9179	44.565	26.2947	34.047	20.0723	25.222
SNORD126	0	0	0	0	0.247776	0	0.172534	0	0	0	0	0	0	0	0	0	0	0	0	0	0	0	0	0	0	0	0.163548	0	0	0	0	0	0	0	0	0.326274	0	0	0	0	0.166956	0	0	0	0	0	0	0	0
OFD1P6Y	0	0	0	0	0	0	0	0	0	0.00287454	0	0	0	0	0	0	0	0	0	0	0	0	0	0	0	0	0	0	0	0	0	0	0	0	0	0	0	0	0	0	0	0.00575458	0	0	0	0	0.00478486	0	0
RN7SL856P	0	0	0	0	0	0.0505685	0	0	0	0	0	0	0.109927	0	0	0	0	0	0	0.0606315	0	0	0	0	0	0	0	0	0	0	0	0	0	0	0	0	0	0	0	0	0.0431397	0	0	0	0	0	0	0	0
RNA5SP530	0	0.363467	0.219576	0.1153	0	0	0.112585	0.174362	0.235587	0.199171	0.221997	0.121595	0.416419	0.513947	0.118859	0	0.283312	0.788616	0	3.82801	0	0.135673	0	0.941843	0.137752	2.82891	0.53361	0	0.163397	0.237586	0.539889	0.30131	0	0.123909	0	0.638723	1.15064	0.496301	0.261144	0.388605	0.54473	0	0	0.662377	0	0.841624	0.165767	0.16531	0.33586
Y_RNA	0	0	0	0	0	0	0	0	0	0	0	0	0	0	0	0	0	0	0	0	0	0	0	0	0	0	0	0	0	0	0	0	0	0	0	0	0	0	0	0	0	0	0	0	0	0	0	0	0
KRTAP19-5	0	0	0	0	0	0	0	0	0	0	0	0	1.06589	0	0	0	0	0.0504646	0	0	0	0	0	0	0	0	0	0	0	0	0	0	0	0.0317163	0	0	0	0	0	0	0.0557728	0	0	0	0	0	0	0	0.0286562
SCG2	0.471106	0.262897	0.271583	0.0800614	0.0421009	0.703867	0.156353	3.23868	0.506092	0.121012	1.19947	0.585751	9.43351	1.38287	1.72286	0.203913	1.8197	1.14652	2.19303	0.571484	1.2395	4.47486	1.46531	0.403635	0.173368	0.110493	0.106526	0.318859	1.31896	3.75314	2.4016	0.339985	0.0344227	0.924917	2.02434	4.02395	0.410585	0.236925	1.26365	0.893834	1.11583	5.62378	0.993031	0.495869	0.470482	2.45448	0.100716	35.627	0.199202
CRYBG2	40.0339	39.0076	38.8098	44.3828	32.737	37.3591	14.0567	1.31067	36.1424	34.5768	20.2814	33.1151	2.19281	12.7882	5.88628	9.19749	10.2952	10.3779	9.29304	4.1085	10.2047	3.654	12.3593	7.96239	10.5679	23.741	8.94887	9.68723	5.79641	5.80663	2.59341	13.7289	8.00287	7.70783	2.48621	0.502804	25.8555	11.3765	7.14869	20.0573	4.41878	5.87817	17.7889	16.9541	19.5666	12.2232	21.9194	2.48193	12.0539
PIN4	1.59997	2.48787	2.07357	1.66888	1.91215	1.93487	2.06017	3.72407	3.31983	3.20219	2.19766	1.96747	3.01366	1.95046	2.13999	3.62359	2.79215	2.62164	3.14619	3.29741	4.81172	2.44272	1.62612	3.47391	4.0809	2.95029	1.98427	2.47708	11.0994	2.11784	2.80336	3.31523	3.98439	2.32933	1.88036	2.16406	3.08043	2.16091	3.00006	4.91593	2.17626	2.20526	5.62342	3.25912	2.07306	2.05011	2.09211	1.82373	2.66779
TMEM184C	4.7573	6.01649	5.52896	5.12513	6.08964	7.68821	5.69804	7.44916	5.92327	5.80324	7.72192	6.79045	4.73785	6.55107	6.95015	5.51767	5.39207	5.14458	3.94076	6.49949	1.88843	9.51663	5.74901	5.78153	9.24503	4.47373	7.19993	6.35146	3.94047	6.37812	6.47276	7.0928	0.476716	3.67702	4.21041	5.02782	7.97854	4.19465	5.53257	5.24047	6.12225	5.23215	4.2333	11.885	6.16724	6.29339	12.2834	5.72116	6.46507
RBM4B	2.00804	2.48575	1.941	1.84971	2.20122	2.86406	1.96281	5.09967	2.44891	2.6654	2.06234	1.42321	3.69998	2.31365	2.9445	2.50894	5.20722	3.42642	3.96028	3.85594	2.32649	3.0168	2.52529	3.78381	5.28043	2.40808	4.69952	3.83274	7.32004	3.38366	2.20212	3.18141	0.573474	1.79849	2.68624	3.5637	4.09857	2.86724	3.90798	4.80819	2.45223	5.00954	3.34228	5.07817	3.91906	3.55915	2.55983	3.46834	4.4259
RUNDC3A	0.145827	0.124973	0.329208	0.282121	0.0581787	0.153176	0.0972277	0.138029	0.211928	0.172002	0.183726	0.212934	1.98787	0.131508	0.86393	1.31634	0.613929	0.676312	1.21221	0.576683	1.26184	0.214804	0.888138	0.0508354	0.062785	0.162868	0.258571	0.384227	2.26165	0.062693	0.106847	0.260208	0.518494	0.246709	0.123936	0.163435	0.174815	1.69357	3.00382	1.28645	0.363272	0.4352	0.21284	0.230398	1.01857	0.803538	0.18292	2.44279	0.698258
CDH9	0	0	0	0	0	0	0	0	0	0	0.0031163	0.00341381	0.00779402	0.00961943	0	0	0.00265135	0	0	0.00859776	0	0	0	0	0.0038674	0.0158845	0	0	0	0	0	0.0169187	0	0	0	0	0.00358939	0	0	0	0	0	0.00437014	0	0	0	0	0	0.00314311
ARNTL2-AS1	0.0318641	0.0533446	0.0805658	0.0169222	0.118649	0.112458	0.0495712	0.0255904	0.0172881	0.0292316	0.081454	0	0.0407441	0.0502866	0.0872221	0	0.0415806	0.0578711	0	0.0224729	0	0.0199122	0.019133	0.241904	0.121304	0.145316	0.0626527	0.258799	0.0719436	0.0697392	0.0198093	0.0884441	0	0.0363712	0.108323	0.999924	0.243932	0	0.210799	0.057034	0.143906	0.117038	0.137072	0.0729109	0.0530365	0.0494088	0.048658	0.0727858	0.032862
RUFY2	1.85442	2.38595	2.1175	1.34767	1.69286	2.13902	1.55431	2.06581	1.60913	1.52936	2.29377	2.15832	1.65261	1.34901	0.553291	1.41143	1.98714	1.31231	1.49184	1.30121	0.679376	2.16423	1.4122	1.87631	1.54417	0.713817	1.58479	2.50387	0.815119	1.72614	1.50322	1.97501	0.0230049	1.63157	1.2223	2.13038	1.67975	1.20193	1.53753	1.43703	1.83268	1.87631	0.857776	2.02677	1.60357	0.927576	1.90869	1.63014	1.12996
MIR4480	0	0.201357	0	0	0	0	0	0	0	0	0	0	0	0	0	0	0	0	0	0	0	0	0.216661	0	0	0	0	0	0	0	0	0	0	0	0	0	0.212482	0.20621	0	0	0	0	0	0	0	0.559502	0	0	0
ANKRD24	0.163195	0.0734949	0.0434342	0.045615	0.0554366	0.127992	0.0682962	0.666815	0.0683487	0.0499042	0.131739	0.17318	0.508873	0.442801	0.062697	0.0885177	1.08846	0.223594	0.0447241	0.339233	0.227611	0.357832	0.0275064	0.0745222	0.337883	0.104456	0.0394065	0.0387563	2.96927	0.0501299	0.590933	0.10331	0	0.16667	0.147943	0.103884	0.263014	0.157077	0.137751	0.0563711	0.178151	0.205066	0.344856	0.0655123	0.0285927	0.0754715	0.0262322	0.17004	0.0354327
ANKRD61	0.0305713	0.147854	0.133981	0.0757661	0.106246	0.191814	0.169102	0.147313	0.0552889	0.0934854	0.104199	0.0570734	0.221516	0.30556	0.111578	0.141776	0.398936	0.0740308	0.0212247	0.172489	0.0578663	0.10189	0.208043	0.209985	0.181039	0.106225	0.210387	0.496598	0.107372	0.468368	0.114034	0.0565705	0.0186148	0.139582	0.290998	1.19919	0.108016	0.151417	0.245147	0.21888	0.235226	0.336869	0.102286	0.15545	0.373154	0.11061	0.295664	0.248294	0.315287
CEACAMP4	0	0	0	0	0	0	0	0	0	0	0	0	0.0389053	0	0	0	0.0264694	0	0.0316858	0.0858346	0	0	0	0	0	0	0	0.0411866	0	0	0	0	0	0	0	0	0	0	0	0	0	0	0	0	0.0506429	0	0	0	0
MIR609	0	0	0	0	0	0	0	0	0	0	0	0	0.172412	0	0	0	0	0	0	0	0	0	0	0	0	0	0	0	0	0	0	0	0	0	0	0	0	0	0	0	0	0	0	0	0	0	0	0	0
ZKSCAN7	0.287958	0.240156	0.137615	0.174773	0.311066	0.491394	0.472592	0.752237	0.0995774	0.232235	0.375332	0.244572	0.101156	0.7341	0.273715	0.195666	0.641418	0.356319	0.296585	0.406177	0.143751	0.561595	0.201407	0.154434	0.0481859	0.296868	0.363983	0.227025	0.481069	0.228547	0.133772	0.316197	0.0924855	0.0505674	0.0817558	0.245149	0.462128	0.390616	0.35017	0.152927	0.403326	0.639259	0.376611	0.473056	0.194878	0.255149	0.386571	0.0626447	0.313293
MIR4518	0	0	0	0	0	0.181559	0	0	0	0	0	0	0	0.243557	0	0	0	0	0	0.653067	0	0	0	0	0	0.201091	0	0	0	0	0	0	0	0	0	0	0	0.176396	0	0	0	0.28343	0	0	0	0	0	0.235019	0
TRBV17	0	0	0	0	0	0	0	0	0	0	0	0	0	0	0	0	0	0	0	0	0	0	0	0	0	0	0	0	0	0	0	0	0	0	0	0	0	0	0	0	0	0	0	0	0	0	0	0	0
GRHL2	17.7577	14.0487	19.0177	13.5897	8.59802	21.597	3.44842	18.3169	11.8009	13.7639	13.8089	14.4903	11.8276	12.873	11.9169	11.4397	8.51585	10.3691	10.3394	13.5959	6.33756	12.3003	13.4156	16.7944	22.424	8.59593	18.2975	16.1521	24.7597	11.8756	19.8611	11.435	3.0349	8.48802	19.7609	16.0854	18.2653	8.91741	16.366	10.9152	19.9241	13.9634	12.7149	16.0126	4.17969	12.6811	15.6968	12.1063	11.1243
RNU6-938P	0	0	0	0	0	0	0	0	0	0	0	0	0	0	0	0	0	0	0	0	0	0	0	0	0	0	0	0	0	0	0	0	0	0	0	0	0	0	0	0	0	0	0	0	0	0	0	0	0
PRAMEF35P	0	0	0	0	0	0	0	0	0	0	0	0	0	0	0	0	0	0	0	0.0405571	0	0	0	0	0	0	0	0	0	0	0.0536253	0	0	0	0	0	0	0	0	0	0	0	0	0	0	0.0222922	0	0	0
LINC01898	0	0	0	0	0	0	0	0	0	0	0	0	0	0	0	0	0	0	0	0	0	0	0	0	0	0	0	0	0	0	0	0	0	0	0	0	0	0	0	0	0	0	0	0	0	0.0104374	0	0	0
OR8K4P	0	0	0	0	0	0	0	0	0	0	0	0	0	0	0	0	0	0	0	0	0	0	0	0	0	0	0	0	0	0	0	0	0	0	0	0	0	0	0	0	0	0	0	0	0	0	0	0	0
RN7SL263P	0.132511	0.246489	0.223362	0.140746	0	0.15589	0.183243	0.141894	0.0958596	0.162084	0.316154	0.0494767	0.847196	0.139415	0.0967263	0.136561	0.230557	0.802213	0.091998	0.249216	0	0.165615	0.106089	0.622753	0.224203	1.26618	0.303974	0.0597916	0.199457	0.773383	0.274598	1.22602	0	0.151254	0.360379	0.693051	0.312129	0.151457	0.584422	0.237183	0.221649	0.405598	0.126674	0.673797	0.147039	0.616417	0.6745	0.470849	0.182214
SSBP4	4.64308	3.42747	4.10343	5.43943	7.37745	5.65483	10.109	16.6728	6.2768	7.30592	8.23567	7.30439	13.6089	11.6846	6.32884	8.46254	11.0762	15.4651	10.6978	14.2407	12.0904	8.46765	4.97074	5.37189	7.31844	8.24428	16.2263	7.16554	10.3147	7.75821	43.3299	10.6162	6.89219	8.80026	11.5087	13.0853	13.4934	9.457	6.38265	10.6852	9.28942	13.2099	13.2662	7.6807	8.11533	13.8716	2.57825	9.21545	7.74241
FAM187B	0.0216375	0	0.0109417	0	0	0.0127275	0.0673231	0.0173773	0	0.0198499	0	0	0.0830023	0.0170737	0	0	0.00941183	0	0.0112667	0.0915618	0.020478	0	0	0.0234665	0.0274573	0.0281936	0.0212723	0.0146449	0.032569	0	0.0134516	0	0	0	0.0294228	0.0106094	0.0382252	0	0.0130131	0.0193646	0.0108578	0	0	0.0165035	0.0180073	0.117429	0	0	0
MTND1P9	0	0	0	0	0	0	0	0	0	0	0	0	0	0	0	0	0	0	0	0	0	0	0	0	0	0.0530421	0	0.0183682	0	0.0593965	0	0	0	0	0	0.0532269	0	0	0	0	0.0272365	0	0	0	0	0	0	0	0
IGHV4-28	3.6469	1.3119	0.243858	1.15246	2.24456	0.390032	0.375108	2.32373	0.981151	3.56681	0.770459	1.08034	0.42393	31.1552	0.231005	33.2664	0.681727	39.1933	70.5279	196.199	1.08394	11.5268	10.8947	1.046	5.39274	11.7423	20.3565	7.7926	0.226834	8.17967	0.524645	6.35799	0	2.27059	0.532795	0.413792	49.8733	8.23334	4.31409	5.71843	1.39143	4.48353	9.33511	3.90802	2.70898	0.934698	16.5689	0.0458979	12.7443
RSPH10B2	0.00256598	0	0	0.00272545	0.00764372	0.00301871	0.00266128	0.626473	0	0.0141239	0.0209901	0.00862275	0.0328108	0.0364457	0.00280956	0.00793326	0	0.0186412	0	0.0180971	0	0.0128281	0	0.0111316	0	0.00334347	0.00252267	0.0138939	0.0154494	0	0.00319045	0	0.00468726	0	0	0.00251634	0.0574195	0.00586574	0.0123457	0.0137787	0.0128762	0.00942497	0.00367943	0.00391429	0.00427097	0.00397883	0.0117551	0.0195379	0
TENT5C	1.4099	1.78984	0.957375	2.12444	3.39708	2.25871	7.58389	10.0065	1.24471	1.75725	4.41376	4.75281	1.66326	13.8002	0.899903	7.12038	0.697565	11.9577	13.9126	8.53298	0.872703	10.5839	5.27208	1.25129	3.92306	2.08959	22.0353	3.94971	0.573297	5.17219	0.310171	2.2751	0.415003	0.859323	0.448254	0.753562	12.9142	5.22143	3.4212	2.93025	0.958975	5.07636	5.84151	2.53808	0.530143	0.673475	4.408	0.38328	4.72509
RN7SL474P	0	0	0	0	0	0	0	0	0	0	0	0	0	0	0	0	0	0	0	0	0	0	0	0	0	0	0	0	0	0	0	0	0	0.0485755	0	0	0	0	0	0	0	0	0	0	0	0	0	0	0
RAB9A	11.8689	14.1914	10.8434	11.4744	10.6086	13.5057	6.86039	15.0458	11.3687	11.9352	15.0852	11.0333	10.5907	12.9425	10.785	45.9804	13.9636	12.879	7.6656	7.76499	10.3487	14.5049	12.6572	23.7452	19.469	18.251	13.037	11.1693	13.741	10.5664	10.992	21.545	6.19617	13.3044	9.57452	11.0306	22.3967	10.6994	16.5915	15.1617	11.5531	15.0613	18.3857	17.3786	18.3255	12.7749	23.3711	3.75237	11.594
PSME2P5	0	0	0	0	0	0	0	0	0	0	0	0	0.0824107	0	0	0	0	0	0	0.181818	0	0	0	0	0	0	0	0	0	0	0	0	0	0	0	0	0.0189764	0	0	0	0.0323412	0	0	0	0	0	0	0	0
PRIM1	2.1603	1.87724	2.94504	1.57437	2.0668	2.56001	1.48278	2.12754	2.19018	2.83531	2.21969	2.56114	3.59575	3.81576	5.26597	2.97387	2.79848	2.19563	2.24427	2.80995	2.50717	3.00217	1.97573	4.85115	4.13538	3.33538	7.25517	2.43337	1.85134	5.54491	3.13698	2.85954	0.604894	1.8959	3.88106	6.93282	3.46048	3.19612	2.73756	1.96631	3.71901	4.43079	4.68049	4.39392	5.46796	3.8551	4.19784	2.48135	4.87331
APP-DT	0.0125336	0.0209829	0.00633805	0.0133126	0.00933401	0.02949	0.0194987	0.140923	0.00680021	0.0114982	0.0640793	0.0140394	0.200332	0.0494502	0.0343085	0.0290627	0.1472	0.0341451	0.0261051	0.0353585	0.0711721	0.101821	0.0225777	0.0203897	0.0318096	0.024497	0	0.0848315	0	0.0137158	0.771401	0.0173946	0	0.107299	0.0340867	0.153639	0.0221422	0.0931171	0.075379	0.0224341	0.0251578	0	0.0449308	0	0.0938776	0.0194348	0.0382789	0.0190867	0.0323153
VWCE	0.41524	0.334384	0.297693	0.184234	0.0861165	0.139131	0.335262	0.173074	0.213884	0.0843843	0.126302	0.0559329	0.238596	0.315215	0.0460412	0.134068	0.173762	0.210017	0.093055	0.60425	0.114415	0.170802	0.15465	0.453192	0.426878	0.585575	0.937901	0.088939	2.45659	0.0977837	0.153581	0.919137	0.0624097	0.0839955	0.0821955	0.226799	0.185715	0.300387	0.0663843	0.0752653	0.121329	1.05219	1.1004	0.685548	0.153103	0.183382	0.128424	0.104057	0.0569185
SERPINB11	21.0024	4.77319	73.0751	41.8875	3.53596	36.4748	0.445712	3.29551	1.32754	30.9802	32.6382	1.48296	0.141811	2.77303	0.0227684	1.16258	0.00603009	0.226599	0.0974492	0.1711	0.209922	0.961604	0.48696	4.533	3.30284	1.20122	0.37139	0.220498	0.532102	1.60808	0.237005	2.12596	0.00633085	1.34107	0.400583	0.122353	3.58788	0.0277289	20.8101	6.36467	0.67826	0.0190947	0.332964	0.206186	0.0980658	0	27.6578	0.0158333	0.253773
CSGALNACT1	1.44835	0.840835	0.98639	0.723693	1.49034	1.17486	4.59931	1.69163	0.825951	0.625059	0.883803	1.00525	6.6562	4.12292	4.63176	4.87512	0.653713	5.51198	1.27721	3.11113	1.17914	6.13613	4.41149	0.933183	1.61806	1.48389	2.29663	0.706231	1.01972	3.23384	2.26798	1.65345	0.305821	1.56434	0.44737	1.60742	4.43874	1.80452	0.957699	1.27879	5.74791	4.40105	1.9261	1.25912	2.77039	0.917652	3.95967	4.18888	1.48166
ALPP	0	0	0	0	0	0	0.00434295	0	0	0	0.00428173	0.00938101	0.0535441	0	0.00916987	0	4.59733	0	0.156989	0.0295328	0.0396306	0	0.0502874	0.00454141	0	0.00545622	0	0.0113367	0.006303	0.0641537	0.010413	0.0116229	0.0229475	0.0477974	0.0227765	0.0369578	0.0098635	0.0335032	0.115846	0.329787	0.0294179	0.0845936	0.0600448	0.025551	0	0.0259723	0.00639441	0	0.0431857
PGAM3P	0	0	0	0	0	0	0	0	0	0	0	0	0	0	0	0	0	0	0	0	0	0	0	0	0	0	0	0	0	0	0	0	0	0	0	0	0	0	0	0	0	0	0	0	0	0	0	0	0
GLTP	200.512	223.328	316.883	217.677	185.282	187.926	54.594	48.8115	215.398	234.722	153.535	189.907	50.7413	184.839	66.9688	209.678	30.5003	75.4878	35.7886	101.057	86.7315	42.3335	194.546	145.11	111.341	225.701	129.846	42.352	96.8692	48.6872	48.9498	434.04	102.865	31.8185	60.6152	31.8651	353.351	36.499	85.3183	164.593	112.806	60.0159	153.039	375.778	113.515	291.997	264.132	59.7281	44.4434
SAPCD2	4.0512	3.48864	5.84792	5.71018	3.31696	3.51672	1.03229	1.93021	5.1654	7.96437	3.95521	6.39854	11.0712	12.0987	8.97722	9.61254	3.87478	7.56328	4.35413	13.6544	7.16416	3.18274	4.2415	13.0618	12.681	12.5526	5.75661	2.53695	17.5021	9.82833	6.80445	26.3518	4.88894	5.90852	5.19652	10.8216	13.5023	4.93863	3.92795	5.35059	29.149	28.605	15.2125	10.2169	2.12763	13.6683	4.05647	10.0068	1.95342
WT1	0.00622873	0	0	0	0.00927728	0.00366385	0.00323002	0.00500236	0.00337944	0	0	0.00348851	0.211061	0.00491496	0.10912	0	0.690887	0	0	0.395365	0	0.0389239	0.00748015	0.320875	0.0395203	0.00811602	0.0061236	0	0.0140634	0	0	0	0	0.127976	0.0127048	0.0305411	0.0110038	0.277653	0	0.0167233	0	0	0	0	0.0984908	0	0	0.0616547	0.00321189
ARHGAP23	24.9346	17.2884	29.7627	35.1673	26.4312	26.4359	13.0828	21.7892	29.01	33.3909	38.2849	41.7609	17.395	30.3594	23.0937	18.3706	23.4943	15.3962	16.3429	29.5792	7.9307	19.6057	9.8099	16.1304	53.0281	16.0303	22.2255	17.346	10.9626	15.6987	22.2731	19.0796	1.93603	13.083	7.54293	20.0784	16.0426	13.9374	20.899	23.1223	20.011	19.1327	24.4009	17.7868	9.42441	12.0567	43.5882	15.6359	15.9918
KRTAP1-3	0.0131784	0	0	0.0279947	0	0	0	0	0	0	0	0	0.0842548	0	0	0	0	0	0	0.241653	0	0	0.0158261	0	0.0334459	0	0	0	0.0396726	0	0.032771	0	0	0	0	0	0	0	0	0	0	0	0	0	0	0	0.0603719	0	0
PDE3A	0.375221	0.0953318	0.0817592	0.149047	0.343044	0.242245	0.684978	0.276845	0.117513	0.0279855	0.0779817	0.111055	0.932272	1.14099	0.803307	0.556458	0.245483	1.67043	0.541658	0.873504	0.352228	2.30857	1.3335	0.514464	0.201297	0.232531	0.578825	0.22712	0.197446	0.817887	3.41368	0.19475	0.0975183	0.663334	0.174224	0.842123	0.335928	0.955371	0.297215	0.171999	1.15422	0.507022	0.417746	0.176834	0.190408	0.872732	0.661489	0.550496	0.379106
Y_RNA	0	0.133611	0	0	0	0	0	0	0	0	0	0	0	0	0	0	0	0	0	0	0	0	0.143766	0	0	0	0	0	0.180195	0	0	0	0.218681	0	0	0	0	0	0	0	0	0	0	0	0	0	0	0	0
OSGIN2	1.78691	2.17148	1.83213	1.39513	2.83674	2.11184	6.89655	3.06796	1.939	1.38824	2.6246	2.15178	7.54399	4.28834	5.00968	3.42644	2.59724	5.89432	2.15442	5.65089	2.74004	5.45503	2.64872	4.90871	4.46909	4.90627	5.18148	3.67831	5.46175	4.93505	8.82247	4.13195	2.74428	7.22783	3.49036	5.26506	3.14874	4.25683	4.04854	2.41963	5.72338	7.54339	3.21759	6.91689	2.29103	6.1017	6.01733	11.1639	5.29436
PWWP3B	0.00294943	0.0954627	0.0477273	0.00626545	1.80552	0.1839	2.67354	0.0947488	0.0288042	0.0243518	0.431265	0.0363414	0.712792	0.232733	0.636193	0.0136782	0.821081	0.101777	0.0491447	0.0665648	0.106073	0.0552938	0.028336	0.0575776	0.269477	0.0076862	0.00289965	0.0838431	0.00443953	2.05277	0.0843459	0.0163733	0.00538771	1.43081	0.136362	0.0578473	2.34821	0.0337114	0.652769	0.892189	2.30886	0	0.0338341	0.0224961	0.294552	0	0.00900783	0.107796	0.185549
MTMR3	1.15379	1.25885	1.11065	0.839434	0.905483	1.42736	1.04102	1.29436	0.955837	1.10356	1.11231	1.21561	0.542498	1.13906	0.800192	0.537875	1.03525	1.88171	0.748953	0.73528	0.497014	1.2448	0.846581	0.671954	1.63811	0.697759	1.17119	0.849205	0.640554	0.656786	0.431017	0.725237	0.37096	0.820902	0.55581	0.610129	0.874431	0.569195	0.956841	0.854318	0.917796	0.983463	1.26124	0.921462	0.749226	0.830355	0.865142	0.870637	0.876432
LINC01915	0.0207355	0.017357	0	0.0165181	0.0308842	0.00609851	0.306455	0.0249794	0.0337506	0.00951122	0.0371043	0	0.0397713	0.0490859	0.0283798	0	0.00450976	0.00941488	0.010797	0.0219363	0.0490611	0.0518313	0.0311269	0.0337325	0.0131564	0.0135092	0.00509639	0.0771894	0	0.0453827	0.0515636	0.0143887	0	0.00591712	0	0.00508359	0.0183159	0.0296254	0.0561179	0.0185574	0.0156078	0.00952032	0	0	0	0.0160764	0.00791603	0.00789421	0.0213849
THRA	3.50468	3.06512	4.08811	3.34906	5.623	3.40843	12.3726	6.90061	3.46342	2.46708	3.09235	3.1216	3.75174	9.23179	7.87425	4.57262	5.42528	7.12066	2.43255	5.14342	3.34475	5.6064	3.35776	2.4734	11.457	5.89771	10.9953	3.06227	4.20306	5.14454	6.53409	1.70135	10.7395	4.96898	1.94232	3.72568	5.47171	4.05417	4.14468	2.52702	4.21563	9.70534	5.65627	7.12643	4.17896	6.75588	4.08412	2.99929	3.06961
SAMD15	0.0832413	0.136624	0.242658	0.130021	0.116689	0.155533	0.0660192	5.80433	0.11158	0.269521	0.505687	0.126151	0.500891	0.479107	0.0643363	0.446592	0.119274	0.151182	0.0254964	0.649239	0.139025	0.550782	0.117606	0.11152	0.198834	0.306249	0.30809	0.205476	0.331666	0.0321504	0.347027	0.0407736	0.393558	0.0950155	0.506036	0.355334	2.07609	0.274237	0.641978	0.324283	0.211312	0.656462	0.189575	0.679721	0.423805	0.326483	1.13654	0.268439	0.706984
RNFT1P3	0.0121762	0.0543588	0	0	0.0362713	0	0.0378852	0.0195577	0	0.100532	0	0.0409171	0.124556	0.038432	0	0.0564679	0.26482	0.0221142	0.038041	0.0858754	0	0	0	0	0.0463537	0.0634623	0.0239414	0	0.0183278	0	0	0.101391	0	0	0.0827866	0.0238813	0.0717026	0.111337	0.0585836	0.0435888	0.146642	0.0223619	0.0698392	0.0928713	0.0405336	0.0566416	0.0557809	0	0.0125575
TIMP1	40.4647	24.956	24.8675	70.9319	22.5206	30.9309	94.5302	219.499	77.7694	26.9414	75.918	51.3874	125.155	195.16	122.487	43.8818	133.6	230.921	99.6107	149.951	222.021	323.139	115.487	84.471	73.8265	60.502	89.5661	83.4234	83.98	244.512	270.661	31.5861	50.1534	190.92	63.7164	140.06	84.1637	90.059	69.1987	104.581	171.061	117.41	79.9788	32.1696	102.162	96.1022	53.033	111.103	127.81
LINC01343	0	0.0375726	0.00567454	0.0297973	0.0167137	0.0396042	0.0116383	0.0270364	0.0243533	0.00514722	0.0229484	0.00628482	0	0.0531281	0.350172	0	0.0683357	0.193613	0.128547	0	0.849618	0.0210373	0.848992	0	0.0925585	0.0219324	0.0441286	0.0455704	0	0.184199	0.0139524	0.0311472	0.860929	0.0384263	0	0.00550221	0.0330404	1.56477	2.76025	0.391669	0	0	0.273544	0.539215	0.00933888	6.97748	0.0085679	0.0170886	0.0520782
HSD17B2	0.0335324	0.276945	0.379832	0.582683	0.0679243	0.0410267	0.0500799	1.79679	0.20522	0.173498	0.100119	0.150243	0.0943301	0.209561	0.199732	0.0352486	0.665116	3.51277	0.709589	0.0775702	0.121865	0.243075	0.339874	0.0552778	0.1651	0.915798	0.159558	1.55057	2.63068	0.137974	0.140088	0.171257	0.284216	0.0199032	0.136793	0.0565598	0.647681	0.0582569	1.07288	1.43328	0.0296151	2.3032	0.280805	1.45067	0.109394	2.70169	2.49678	0.0081703	0.239311
MIR500A	0	0	0	0	0	0	0	0	0	0	0	0	0	0.240657	0	0	0	0	0	0	0	0	0	0	0	0	0	0	0	0	0	0	0	0	0	0	0	0	0	0	0	0	0	0	0	0	0	0	0
RNU1-34P	0	0	0	0	0	0	0	0	0	0	0	0	0	0	0	0	0	0	0	0	0	0	0	0	0	0	0	0	0	0	0	0	0	0	0	0	0	0	0	0	0	0	0	0	0	0	0	0	0
LINC01426	0.0358137	0.190974	0.0120736	0.0169064	0.0237076	0.0421326	0.0907959	0.313191	0.017272	0.0620593	0.0976537	0.049031	0.427414	0.345398	0.113283	0.572082	0.204248	0.30354	0.0621608	0.606202	0.790875	0.253644	0.348852	0.163996	0.0555457	1.15108	1.59224	0.931886	2.19223	0.330952	0.519511	0.0883617	1.45379	0.109012	0.303021	0.206823	1.39661	0.563985	0.0813691	0.185188	0.427323	1.09621	1.25533	0.49776	0.0728572	3.44305	0.996559	0.175735	1.28042
MIR199A2	0	0	0	0	0	0	0	0	0	0	0	0	0	0.183775	0	0	0	0	0	0	0	0	0.139845	0	0	0	0	0	0	0.764595	0	0	0	0	0	0.114196	0	0	0	0	0	0	0.166979	0	0	0	0	0	0
DNAH10OS	0.0381231	0.0425487	0.0591199	0.0512903	0.0794947	0.155478	0.14234	0.14288	0.0579151	0.0699471	0.111747	0.0996406	0.705213	0.37703	0.34785	0.0353597	0.108341	0.235411	0.232916	0.856805	0.033675	0.142941	0.0610434	0.035833	0.0774033	0.16227	0.0624662	0.0756885	0.0344301	0.0834379	0.158003	0.134035	0.0278557	0.179864	0.134784	0.152035	0.029933	0.090053	0.116167	0.0773354	0.224463	0.0606788	0.0400882	0.0310161	0.0719149	0.063055	0.0582158	0.255443	0.039317
TBX20	0	0.137245	0	0	0.0101753	0	0	0	0.00741314	0	0.0069855	0	0.0436777	0.44204	0	0.770935	0.0594326	0	0	0.0385455	0	0	0.672747	0.0222275	0	0	0.0335818	1.00801	0	0.79246	0	1.02397	0	0.241737	0.0185795	0	0.00804599	0	0.024652	0	1.26842	0.363849	0	0	1.1371	0	0.146052	0	0.669332
APIP	1.67047	1.32865	1.57052	1.45563	2.04479	2.00756	2.17311	6.0795	1.72671	1.66017	2.66521	3.00569	2.74673	2.58703	2.04191	1.10935	1.28203	1.59541	1.21225	2.29534	1.4265	3.0627	1.14716	2.60299	2.48526	2.70202	4.26616	1.6862	2.63726	1.44457	1.69801	1.03926	0.512959	1.76978	1.53393	2.62199	2.55536	2.62806	5.2513	1.50789	3.31929	4.87509	3.40028	4.04203	2.50479	2.43767	2.53257	1.26828	3.49755
RNU6-1180P	0	0	0	0	0	0	0	0	0	0	0	0	0.153076	0	0	0	0	0	0	0	0	0	0	0	0	0	0	0	0	0	0	0	0	0	0	0	0	0	0	0.428555	0	0	0	0	0	0	0	0	0
RNU6-934P	0	0	0	0	0	0.140836	0	0	0	0	0	0	0	0	0	0	0	0	0	0	0	0	0	0	0	0	0	0	0	0	0	0	0	0	0	0.117398	0	0	0	0	0	0	0	0	0	0	0	0	0
RAP1BP2	0	0	0	0	0	0	0	0	0	0	0	0	0	0	0	0	0	0	0	0	0	0	0	0	0	0	0	0	0	0	0	0	0	0	0	0	0	0	0	0	0	0	0	0	0	0	0	0	0
ELFN1-AS1	0	0.0289107	0	0	0.0192909	0	0.0268657	0.0208035	0.0702712	0.0356454	0.0132435	0.0145078	0	1.69653	0.425439	0.100108	0.157746	0.282275	0.148369	0.146153	0.0245156	0.0323749	0.0466621	5.64677	0.345145	6.86863	0.381998	0.0175324	0.0974766	0.396858	0	5.2487	0.212932	0.162622	0.123284	0.495349	3.6152	0.177645	0.0467365	0.0463654	0.0259972	6.39853	4.25299	2.52895	0.0431156	0.0401665	0.652676	0	0.0400723
H2BC15	0.0374201	0.0469846	0.0354801	0.0447138	0.0731519	0.0770392	0.0970246	0.266716	0.0482186	0.055784	0.0669597	0.0471551	0.182422	0.143946	0.440452	0.0903844	0.205497	0.186895	0.314191	0.174843	0.0398418	0.233842	0.0533642	0.441344	0.33833	0.161512	1.12205	0.110806	0.278106	0.11773	0.183199	0.116849	0.0042722	1.12923	0.791885	0.288982	0.217603	0.227218	0.163161	0.159075	0.363816	0.270596	0.385665	0.253304	0.334778	0.373529	0.10357	0.188762	0.1206
CREG1	30.4699	30.1138	45.5882	31.255	28.8239	29.2418	28.8733	33.9467	31.2328	31.6467	28.4273	31.3227	1204.21	90.9309	21.8102	70.7856	13.1087	40.6863	28.0392	189.608	20.7372	41.2326	40.569	90.816	51.322	45.1168	17.2969	9.10197	42.679	21.7564	14.1196	45.8453	27.8819	87.1888	85.7631	43.2644	26.6815	34.8157	18.5486	34.1442	128.15	39.3741	28.6107	115.99	58.1797	41.402	30.5487	31.6619	18.4298
LINC01106	0.115441	0.103074	0.154115	0.171662	0.130676	0.255322	0.0814155	0.534023	0.250534	0.25417	0.217195	0.248275	0.330653	0.13846	0.197184	0.292667	0.277184	0.268368	0.0673237	0.280076	0.104885	0.265477	0.121999	0.255408	0.0761756	0.415159	0.131652	0.150018	0.0139011	0.202128	0.0574142	0.371695	0.168701	0.26354	0.50233	0.787927	0.24473	0.184726	0.211061	0.198365	0.254888	0.551228	0.715109	0.10566	0.0999166	0.00716018	0.239747	0.393788	0.0476226
MEIS3	0.212573	0.253996	0.0708199	0.164689	0.163894	0.300094	1.63664	0.602539	0.219811	0.0573561	0.209688	0.165277	1.62128	2.60091	0.514791	0.463914	4.33604	3.04769	0.453165	3.19245	3.62601	2.4161	1.34548	0.778418	0.225319	1.46963	7.07599	1.29996	12.9606	1.08922	1.87812	0.118006	0.21471	2.17805	0.39788	1.01532	1.90566	1.53784	0.354956	0.3402	0.991404	5.30937	1.83964	0.343345	1.51934	1.07804	0.504097	2.80679	0.40493
RNU1-24P	0	0	0	0	0	0	0	0	0	0	0	0	0	0	0	0	0	0	0	0	0	0	0	0	0	0	0	0	0	0	0	0.215482	0	0	0	0	0	0	0	0	0	0	0	0	0	0	0	0	0
OR51B6	0	0	0	0	0	0	0	0	0	0	0	0	0.0174432	0	0	0	0	0	0.0142063	0.0577258	0	0	0	0	0	0	0	0	0	0	0	0	0	0	0	0	0.0160663	0	0	0	0	0	0	0	0	0	0	0	0
TWIST1	1.23494	0.710247	0.694586	1.218	0.966605	1.75674	6.6066	2.6819	0.984529	0.30635	0.457425	0.30348	3.05346	3.73877	9.00987	1.49022	7.65746	8.85709	2.61151	9.58956	4.85396	4.23663	1.62682	2.214	1.24729	1.19864	1.41232	2.3796	1.3562	2.81317	14.1719	1.80134	1.23152	4.54531	1.67929	3.32421	1.7216	6.37343	2.26603	3.87955	3.43997	3.41357	4.81554	0.672803	3.53422	4.13269	1.77998	1.78467	1.91692
MIR1261	0	0	0	0	0	0	0	0	0	0	0	0	0	0	0	0	0	0	0	0.220344	0	0	0	0	0	0	0	0	0	0	0	0	0	0	0	0	0	0	0	0	0.156776	0	0	0	0	0	0	0	0
SEPTIN7P13	0.132541	0.207098	0.137027	0.0594397	0.311471	0.263342	0.513197	0.496745	0.185371	0.099975	0.153596	0.118771	0.173244	0.330026	0.135448	0.109274	0.412536	0.395849	0.171769	0.315747	0.122651	0.143566	0.176856	0.24277	0.687713	0.272484	0.356165	0.438572	0.41674	0.206283	0.230716	0.384241	0	0.487486	0.360461	0.288838	0.450956	0.356848	0.223194	0.469203	0.35472	0.616651	0.388556	0.602064	0.201	0.182684	0.103447	0.215295	0.127579
OFD1P16Y	0	0	0	0	0	0	0	0	0	0	0	0	0	0	0	0	0	0	0	0	0	0.050344	0	0	0	0	0	0	0	0	0	0	0	0	0	0	0	0	0	0	0	0	0	0	0	0	0	0	0
PLOD2	2.66373	2.96548	4.50527	3.56773	4.07226	3.68556	3.23353	6.82146	4.02664	3.07072	3.44318	4.45122	9.71694	9.83265	8.84882	5.17178	21.9957	8.89369	4.07031	19.9398	7.39493	9.37407	1.73425	17.3861	6.76889	1.17441	13.2569	8.23436	9.47653	8.42961	20.7593	1.51128	1.51483	11.1963	13.0466	25.6784	7.61217	11.2095	7.8992	5.60748	5.18866	3.17827	2.3374	6.067	23.2921	1.92493	10.0693	17.3483	42.7951
BMS1P4	0.0267838	0.127046	0.0474045	0.0284484	0.0698124	0.102406	0.076391	0.161328	0.0944565	0.0245711	0.0342337	0.0150008	0.0684961	0.105673	0.0366579	0.0207019	0.122329	0.133772	0.0557855	0.0661146	0.038023	0.0418437	0.0964951	0.0508339	0.144448	0.0872483	0.157991	0.0997047	0.120946	0.0732753	0.0416276	0.167272	0.207935	0.0152862	0.00910523	0.0919298	0.0630893	0.0765336	0.0966491	0.059926	0.174724	0.196757	0.105617	0.132787	0.100306	0.0622969	0	0.071378	0.0690565
[truncated: 38,670 more rows]
[truncated: 74 more columns]
