# Supplementary material for: THBS1, a fatty acid-related metabolic gene, can promote the development of laryngeal cancer
Source: Sci Rep. 2022 Nov 5;12:18809. doi: 10.1038/s41598-022-23500-6 (PMC9637133; doi:10.1038/s41598-022-23500-6)
Supplement: Supplementary file 3 — Supplementary Information 3. [file 41598_2022_23500_MOESM3_ESM.xlsx]

## Sheet: Sheet1
!Sample_geo_accession	!Sample_status	!Sample_submission_date	!Sample_last_update_date	!Sample_type	!Sample_channel_count	!Sample_source_name_ch1	!Sample_organism_ch1	!Sample_characteristics_ch1	!Sample_characteristics_ch1	!Sample_characteristics_ch1	!Sample_characteristics_ch1	!Sample_characteristics_ch1	!Sample_characteristics_ch1	!Sample_treatment_protocol_ch1	!Sample_molecule_ch1	!Sample_extract_protocol_ch1	!Sample_label_ch1	!Sample_label_protocol_ch1	!Sample_taxid_ch1	!Sample_hyb_protocol	!Sample_scan_protocol	!Sample_description	!Sample_data_processing	!Sample_platform_id	!Sample_contact_name	!Sample_contact_email	!Sample_contact_department	!Sample_contact_institute	!Sample_contact_address	!Sample_contact_city	!Sample_contact_zip/postal_code	!Sample_contact_country	!Sample_supplementary_file	!Sample_data_row_count
GSM631941	Public on Nov 26 2011	Nov 30 2010	Nov 26 2011	RNA	1	Patient 1, laryngeal cancer	Homo sapiens	tissue: laryngeal cancer	grade: 1	age: 72	disease-free survival (dfs): 69 months	disease-free survival (dfs) event: 0 (no recurrence)	dataset: training	Tumor-cell content of more than 50%. All slides were once more reviewed by a single specialist pathologist. Formalin-fixed, paraffin-embedded (FFPE) samples were cut into 1-3 mm cores.	total RNA	Rneasy FFPE kit, Qiagen.	biotin	RNA was labelled using the WG-DASL kit from Illumina.	9606	Standard Illumina hybridization protocol.	Standard Illumina scanning protocol.	E30	GenomeStudio v2009 was used to extract raw data and the lumi bioconductor package to perform quantile normalization. Analysis was performed using the BRB Array Tools software.	GPL8432	elena,,fountzilas	elenafou@gmail.com	Medical Oncology	Aristotle University of Thessaloniki, Greece	School of Medicine, Pathology Department	Thessaloniki	54006	Greece	NONE	17385
GSM631942	Public on Nov 26 2011	Nov 30 2010	Nov 26 2011	RNA	1	Patient 2, laryngeal cancer	Homo sapiens	tissue: laryngeal cancer	grade: 1	age: 58	disease-free survival (dfs): 148 months	disease-free survival (dfs) event: 0 (no recurrence)	dataset: training	Tumor-cell content of more than 50%. All slides were once more reviewed by a single specialist pathologist. Formalin-fixed, paraffin-embedded (FFPE) samples were cut into 1-3 mm cores.	total RNA	Rneasy FFPE kit, Qiagen.	biotin	RNA was labelled using the WG-DASL kit from Illumina.	9606	Standard Illumina hybridization protocol.	Standard Illumina scanning protocol.	B046A	GenomeStudio v2009 was used to extract raw data and the lumi bioconductor package to perform quantile normalization. Analysis was performed using the BRB Array Tools software.	GPL8432	elena,,fountzilas	elenafou@gmail.com	Medical Oncology	Aristotle University of Thessaloniki, Greece	School of Medicine, Pathology Department	Thessaloniki	54006	Greece	NONE	17385
GSM631943	Public on Nov 26 2011	Nov 30 2010	Nov 26 2011	RNA	1	Patient 3, laryngeal cancer	Homo sapiens	tissue: laryngeal cancer	grade: 1	age: 68	disease-free survival (dfs): 12 months	disease-free survival (dfs) event: 1 (recurrence)	dataset: training	Tumor-cell content of more than 50%. All slides were once more reviewed by a single specialist pathologist. Formalin-fixed, paraffin-embedded (FFPE) samples were cut into 1-3 mm cores.	total RNA	Rneasy FFPE kit, Qiagen.	biotin	RNA was labelled using the WG-DASL kit from Illumina.	9606	Standard Illumina hybridization protocol.	Standard Illumina scanning protocol.	C039	GenomeStudio v2009 was used to extract raw data and the lumi bioconductor package to perform quantile normalization. Analysis was performed using the BRB Array Tools software.	GPL8432	elena,,fountzilas	elenafou@gmail.com	Medical Oncology	Aristotle University of Thessaloniki, Greece	School of Medicine, Pathology Department	Thessaloniki	54006	Greece	NONE	17385
GSM631944	Public on Nov 26 2011	Nov 30 2010	Nov 26 2011	RNA	1	Patient 4, laryngeal cancer	Homo sapiens	tissue: laryngeal cancer	grade: 2	age: 59	disease-free survival (dfs): 6 months	disease-free survival (dfs) event: 1 (recurrence)	dataset: validation	Tumor-cell content of more than 50%. All slides were once more reviewed by a single specialist pathologist. Formalin-fixed, paraffin-embedded (FFPE) samples were cut into 1-3 mm cores.	total RNA	Rneasy FFPE kit, Qiagen.	biotin	RNA was labelled using the WG-DASL kit from Illumina.	9606	Standard Illumina hybridization protocol.	Standard Illumina scanning protocol.	C020	GenomeStudio v2009 was used to extract raw data and the lumi bioconductor package to perform quantile normalization. Analysis was performed using the BRB Array Tools software.	GPL8432	elena,,fountzilas	elenafou@gmail.com	Medical Oncology	Aristotle University of Thessaloniki, Greece	School of Medicine, Pathology Department	Thessaloniki	54006	Greece	NONE	17385
GSM631945	Public on Nov 26 2011	Nov 30 2010	Nov 26 2011	RNA	1	Patient 5, laryngeal cancer	Homo sapiens	tissue: laryngeal cancer	grade: 2	age: 45	disease-free survival (dfs): 124 months	disease-free survival (dfs) event: 0 (no recurrence)	dataset: validation	Tumor-cell content of more than 50%. All slides were once more reviewed by a single specialist pathologist. Formalin-fixed, paraffin-embedded (FFPE) samples were cut into 1-3 mm cores.	total RNA	Rneasy FFPE kit, Qiagen.	biotin	RNA was labelled using the WG-DASL kit from Illumina.	9606	Standard Illumina hybridization protocol.	Standard Illumina scanning protocol.	B019B	GenomeStudio v2009 was used to extract raw data and the lumi bioconductor package to perform quantile normalization. Analysis was performed using the BRB Array Tools software.	GPL8432	elena,,fountzilas	elenafou@gmail.com	Medical Oncology	Aristotle University of Thessaloniki, Greece	School of Medicine, Pathology Department	Thessaloniki	54006	Greece	NONE	17385
GSM631946	Public on Nov 26 2011	Nov 30 2010	Nov 26 2011	RNA	1	Patient 6, laryngeal cancer	Homo sapiens	tissue: laryngeal cancer	grade: 1	age: 68	disease-free survival (dfs): 81 months	disease-free survival (dfs) event: 1 (recurrence)	dataset: training	Tumor-cell content of more than 50%. All slides were once more reviewed by a single specialist pathologist. Formalin-fixed, paraffin-embedded (FFPE) samples were cut into 1-3 mm cores.	total RNA	Rneasy FFPE kit, Qiagen.	biotin	RNA was labelled using the WG-DASL kit from Illumina.	9606	Standard Illumina hybridization protocol.	Standard Illumina scanning protocol.	B167B	GenomeStudio v2009 was used to extract raw data and the lumi bioconductor package to perform quantile normalization. Analysis was performed using the BRB Array Tools software.	GPL8432	elena,,fountzilas	elenafou@gmail.com	Medical Oncology	Aristotle University of Thessaloniki, Greece	School of Medicine, Pathology Department	Thessaloniki	54006	Greece	NONE	17385
GSM631947	Public on Nov 26 2011	Nov 30 2010	Nov 26 2011	RNA	1	Patient 7, laryngeal cancer	Homo sapiens	tissue: laryngeal cancer	grade: 3	age: 62	disease-free survival (dfs): 38 months	disease-free survival (dfs) event: 1 (recurrence)	dataset: validation	Tumor-cell content of more than 50%. All slides were once more reviewed by a single specialist pathologist. Formalin-fixed, paraffin-embedded (FFPE) samples were cut into 1-3 mm cores.	total RNA	Rneasy FFPE kit, Qiagen.	biotin	RNA was labelled using the WG-DASL kit from Illumina.	9606	Standard Illumina hybridization protocol.	Standard Illumina scanning protocol.	B135	GenomeStudio v2009 was used to extract raw data and the lumi bioconductor package to perform quantile normalization. Analysis was performed using the BRB Array Tools software.	GPL8432	elena,,fountzilas	elenafou@gmail.com	Medical Oncology	Aristotle University of Thessaloniki, Greece	School of Medicine, Pathology Department	Thessaloniki	54006	Greece	NONE	17385
GSM631948	Public on Nov 26 2011	Nov 30 2010	Nov 26 2011	RNA	1	Patient 8, laryngeal cancer	Homo sapiens	tissue: laryngeal cancer	grade: 1	age: 49	disease-free survival (dfs): 28 months	disease-free survival (dfs) event: 0 (no recurrence)	dataset: validation	Tumor-cell content of more than 50%. All slides were once more reviewed by a single specialist pathologist. Formalin-fixed, paraffin-embedded (FFPE) samples were cut into 1-3 mm cores.	total RNA	Rneasy FFPE kit, Qiagen.	biotin	RNA was labelled using the WG-DASL kit from Illumina.	9606	Standard Illumina hybridization protocol.	Standard Illumina scanning protocol.	B113	GenomeStudio v2009 was used to extract raw data and the lumi bioconductor package to perform quantile normalization. Analysis was performed using the BRB Array Tools software.	GPL8432	elena,,fountzilas	elenafou@gmail.com	Medical Oncology	Aristotle University of Thessaloniki, Greece	School of Medicine, Pathology Department	Thessaloniki	54006	Greece	NONE	17385
GSM631949	Public on Nov 26 2011	Nov 30 2010	Nov 26 2011	RNA	1	Patient 9, laryngeal cancer	Homo sapiens	tissue: laryngeal cancer	grade: 1	age: 66	disease-free survival (dfs): 92 months	disease-free survival (dfs) event: 1 (recurrence)	dataset: training	Tumor-cell content of more than 50%. All slides were once more reviewed by a single specialist pathologist. Formalin-fixed, paraffin-embedded (FFPE) samples were cut into 1-3 mm cores.	total RNA	Rneasy FFPE kit, Qiagen.	biotin	RNA was labelled using the WG-DASL kit from Illumina.	9606	Standard Illumina hybridization protocol.	Standard Illumina scanning protocol.	B016	GenomeStudio v2009 was used to extract raw data and the lumi bioconductor package to perform quantile normalization. Analysis was performed using the BRB Array Tools software.	GPL8432	elena,,fountzilas	elenafou@gmail.com	Medical Oncology	Aristotle University of Thessaloniki, Greece	School of Medicine, Pathology Department	Thessaloniki	54006	Greece	NONE	17385
GSM631950	Public on Nov 26 2011	Nov 30 2010	Nov 26 2011	RNA	1	Patient 10, laryngeal cancer	Homo sapiens	tissue: laryngeal cancer	grade: 1	age: 54	disease-free survival (dfs): 34 months	disease-free survival (dfs) event: 0 (no recurrence)	dataset: validation	Tumor-cell content of more than 50%. All slides were once more reviewed by a single specialist pathologist. Formalin-fixed, paraffin-embedded (FFPE) samples were cut into 1-3 mm cores.	total RNA	Rneasy FFPE kit, Qiagen.	biotin	RNA was labelled using the WG-DASL kit from Illumina.	9606	Standard Illumina hybridization protocol.	Standard Illumina scanning protocol.	C013	GenomeStudio v2009 was used to extract raw data and the lumi bioconductor package to perform quantile normalization. Analysis was performed using the BRB Array Tools software.	GPL8432	elena,,fountzilas	elenafou@gmail.com	Medical Oncology	Aristotle University of Thessaloniki, Greece	School of Medicine, Pathology Department	Thessaloniki	54006	Greece	NONE	17385
GSM631951	Public on Nov 26 2011	Nov 30 2010	Nov 26 2011	RNA	1	Patient 11, laryngeal cancer	Homo sapiens	tissue: laryngeal cancer	grade: 2	age: 40	disease-free survival (dfs): 96 months	disease-free survival (dfs) event: 0 (no recurrence)	dataset: validation	Tumor-cell content of more than 50%. All slides were once more reviewed by a single specialist pathologist. Formalin-fixed, paraffin-embedded (FFPE) samples were cut into 1-3 mm cores.	total RNA	Rneasy FFPE kit, Qiagen.	biotin	RNA was labelled using the WG-DASL kit from Illumina.	9606	Standard Illumina hybridization protocol.	Standard Illumina scanning protocol.	E34	GenomeStudio v2009 was used to extract raw data and the lumi bioconductor package to perform quantile normalization. Analysis was performed using the BRB Array Tools software.	GPL8432	elena,,fountzilas	elenafou@gmail.com	Medical Oncology	Aristotle University of Thessaloniki, Greece	School of Medicine, Pathology Department	Thessaloniki	54006	Greece	NONE	17385
GSM631952	Public on Nov 26 2011	Nov 30 2010	Nov 26 2011	RNA	1	Patient 12, laryngeal cancer	Homo sapiens	tissue: laryngeal cancer	grade: 1	age: 64	disease-free survival (dfs): 106 months	disease-free survival (dfs) event: 0 (no recurrence)	dataset: validation	Tumor-cell content of more than 50%. All slides were once more reviewed by a single specialist pathologist. Formalin-fixed, paraffin-embedded (FFPE) samples were cut into 1-3 mm cores.	total RNA	Rneasy FFPE kit, Qiagen.	biotin	RNA was labelled using the WG-DASL kit from Illumina.	9606	Standard Illumina hybridization protocol.	Standard Illumina scanning protocol.	B037	GenomeStudio v2009 was used to extract raw data and the lumi bioconductor package to perform quantile normalization. Analysis was performed using the BRB Array Tools software.	GPL8432	elena,,fountzilas	elenafou@gmail.com	Medical Oncology	Aristotle University of Thessaloniki, Greece	School of Medicine, Pathology Department	Thessaloniki	54006	Greece	NONE	17385
GSM631953	Public on Nov 26 2011	Nov 30 2010	Nov 26 2011	RNA	1	Patient 13, laryngeal cancer	Homo sapiens	tissue: laryngeal cancer	grade: 2	age: 57	disease-free survival (dfs): 123 months	disease-free survival (dfs) event: 1 (recurrence)	dataset: training	Tumor-cell content of more than 50%. All slides were once more reviewed by a single specialist pathologist. Formalin-fixed, paraffin-embedded (FFPE) samples were cut into 1-3 mm cores.	total RNA	Rneasy FFPE kit, Qiagen.	biotin	RNA was labelled using the WG-DASL kit from Illumina.	9606	Standard Illumina hybridization protocol.	Standard Illumina scanning protocol.	B160	GenomeStudio v2009 was used to extract raw data and the lumi bioconductor package to perform quantile normalization. Analysis was performed using the BRB Array Tools software.	GPL8432	elena,,fountzilas	elenafou@gmail.com	Medical Oncology	Aristotle University of Thessaloniki, Greece	School of Medicine, Pathology Department	Thessaloniki	54006	Greece	NONE	17385
GSM631954	Public on Nov 26 2011	Nov 30 2010	Nov 26 2011	RNA	1	Patient 14, laryngeal cancer	Homo sapiens	tissue: laryngeal cancer	grade: 2	age: 58	disease-free survival (dfs): 20 months	disease-free survival (dfs) event: 1 (recurrence)	dataset: validation	Tumor-cell content of more than 50%. All slides were once more reviewed by a single specialist pathologist. Formalin-fixed, paraffin-embedded (FFPE) samples were cut into 1-3 mm cores.	total RNA	Rneasy FFPE kit, Qiagen.	biotin	RNA was labelled using the WG-DASL kit from Illumina.	9606	Standard Illumina hybridization protocol.	Standard Illumina scanning protocol.	E09	GenomeStudio v2009 was used to extract raw data and the lumi bioconductor package to perform quantile normalization. Analysis was performed using the BRB Array Tools software.	GPL8432	elena,,fountzilas	elenafou@gmail.com	Medical Oncology	Aristotle University of Thessaloniki, Greece	School of Medicine, Pathology Department	Thessaloniki	54006	Greece	NONE	17385
GSM631955	Public on Nov 26 2011	Nov 30 2010	Nov 26 2011	RNA	1	Patient 15, laryngeal cancer	Homo sapiens	tissue: laryngeal cancer	grade: 3	age: 66	disease-free survival (dfs): 118 months	disease-free survival (dfs) event: 1 (recurrence)	dataset: training	Tumor-cell content of more than 50%. All slides were once more reviewed by a single specialist pathologist. Formalin-fixed, paraffin-embedded (FFPE) samples were cut into 1-3 mm cores.	total RNA	Rneasy FFPE kit, Qiagen.	biotin	RNA was labelled using the WG-DASL kit from Illumina.	9606	Standard Illumina hybridization protocol.	Standard Illumina scanning protocol.	031AG	GenomeStudio v2009 was used to extract raw data and the lumi bioconductor package to perform quantile normalization. Analysis was performed using the BRB Array Tools software.	GPL8432	elena,,fountzilas	elenafou@gmail.com	Medical Oncology	Aristotle University of Thessaloniki, Greece	School of Medicine, Pathology Department	Thessaloniki	54006	Greece	NONE	17385
GSM631956	Public on Nov 26 2011	Nov 30 2010	Nov 26 2011	RNA	1	Patient 16, laryngeal cancer	Homo sapiens	tissue: laryngeal cancer	grade: 1	age: 70	disease-free survival (dfs): 95 months	disease-free survival (dfs) event: 0 (no recurrence)	dataset: validation	Tumor-cell content of more than 50%. All slides were once more reviewed by a single specialist pathologist. Formalin-fixed, paraffin-embedded (FFPE) samples were cut into 1-3 mm cores.	total RNA	Rneasy FFPE kit, Qiagen.	biotin	RNA was labelled using the WG-DASL kit from Illumina.	9606	Standard Illumina hybridization protocol.	Standard Illumina scanning protocol.	B039	GenomeStudio v2009 was used to extract raw data and the lumi bioconductor package to perform quantile normalization. Analysis was performed using the BRB Array Tools software.	GPL8432	elena,,fountzilas	elenafou@gmail.com	Medical Oncology	Aristotle University of Thessaloniki, Greece	School of Medicine, Pathology Department	Thessaloniki	54006	Greece	NONE	17385
GSM631957	Public on Nov 26 2011	Nov 30 2010	Nov 26 2011	RNA	1	Patient 17, laryngeal cancer	Homo sapiens	tissue: laryngeal cancer	grade: 1	age: 64	disease-free survival (dfs): 123 months	disease-free survival (dfs) event: 1 (recurrence)	dataset: training	Tumor-cell content of more than 50%. All slides were once more reviewed by a single specialist pathologist. Formalin-fixed, paraffin-embedded (FFPE) samples were cut into 1-3 mm cores.	total RNA	Rneasy FFPE kit, Qiagen.	biotin	RNA was labelled using the WG-DASL kit from Illumina.	9606	Standard Illumina hybridization protocol.	Standard Illumina scanning protocol.	B268	GenomeStudio v2009 was used to extract raw data and the lumi bioconductor package to perform quantile normalization. Analysis was performed using the BRB Array Tools software.	GPL8432	elena,,fountzilas	elenafou@gmail.com	Medical Oncology	Aristotle University of Thessaloniki, Greece	School of Medicine, Pathology Department	Thessaloniki	54006	Greece	NONE	17385
GSM631958	Public on Nov 26 2011	Nov 30 2010	Nov 26 2011	RNA	1	Patient 18, laryngeal cancer	Homo sapiens	tissue: laryngeal cancer	grade: 2	age: 43	disease-free survival (dfs): 35 months	disease-free survival (dfs) event: 0 (no recurrence)	dataset: validation	Tumor-cell content of more than 50%. All slides were once more reviewed by a single specialist pathologist. Formalin-fixed, paraffin-embedded (FFPE) samples were cut into 1-3 mm cores.	total RNA	Rneasy FFPE kit, Qiagen.	biotin	RNA was labelled using the WG-DASL kit from Illumina.	9606	Standard Illumina hybridization protocol.	Standard Illumina scanning protocol.	A21	GenomeStudio v2009 was used to extract raw data and the lumi bioconductor package to perform quantile normalization. Analysis was performed using the BRB Array Tools software.	GPL8432	elena,,fountzilas	elenafou@gmail.com	Medical Oncology	Aristotle University of Thessaloniki, Greece	School of Medicine, Pathology Department	Thessaloniki	54006	Greece	NONE	17385
GSM631959	Public on Nov 26 2011	Nov 30 2010	Nov 26 2011	RNA	1	Patient 19, laryngeal cancer	Homo sapiens	tissue: laryngeal cancer	grade: 1	age: 44	disease-free survival (dfs): 107 months	disease-free survival (dfs) event: 0 (no recurrence)	dataset: validation	Tumor-cell content of more than 50%. All slides were once more reviewed by a single specialist pathologist. Formalin-fixed, paraffin-embedded (FFPE) samples were cut into 1-3 mm cores.	total RNA	Rneasy FFPE kit, Qiagen.	biotin	RNA was labelled using the WG-DASL kit from Illumina.	9606	Standard Illumina hybridization protocol.	Standard Illumina scanning protocol.	B118A	GenomeStudio v2009 was used to extract raw data and the lumi bioconductor package to perform quantile normalization. Analysis was performed using the BRB Array Tools software.	GPL8432	elena,,fountzilas	elenafou@gmail.com	Medical Oncology	Aristotle University of Thessaloniki, Greece	School of Medicine, Pathology Department	Thessaloniki	54006	Greece	NONE	17385
GSM631960	Public on Nov 26 2011	Nov 30 2010	Nov 26 2011	RNA	1	Patient 20, laryngeal cancer	Homo sapiens	tissue: laryngeal cancer	grade: 1	age: 60	disease-free survival (dfs): 83 months	disease-free survival (dfs) event: 0 (no recurrence)	dataset: validation	Tumor-cell content of more than 50%. All slides were once more reviewed by a single specialist pathologist. Formalin-fixed, paraffin-embedded (FFPE) samples were cut into 1-3 mm cores.	total RNA	Rneasy FFPE kit, Qiagen.	biotin	RNA was labelled using the WG-DASL kit from Illumina.	9606	Standard Illumina hybridization protocol.	Standard Illumina scanning protocol.	B099	GenomeStudio v2009 was used to extract raw data and the lumi bioconductor package to perform quantile normalization. Analysis was performed using the BRB Array Tools software.	GPL8432	elena,,fountzilas	elenafou@gmail.com	Medical Oncology	Aristotle University of Thessaloniki, Greece	School of Medicine, Pathology Department	Thessaloniki	54006	Greece	NONE	17385
GSM631961	Public on Nov 26 2011	Nov 30 2010	Nov 26 2011	RNA	1	Patient 21, laryngeal cancer	Homo sapiens	tissue: laryngeal cancer	grade: not available	age: 64	disease-free survival (dfs): 41 months	disease-free survival (dfs) event: 0 (no recurrence)	dataset: validation	Tumor-cell content of more than 50%. All slides were once more reviewed by a single specialist pathologist. Formalin-fixed, paraffin-embedded (FFPE) samples were cut into 1-3 mm cores.	total RNA	Rneasy FFPE kit, Qiagen.	biotin	RNA was labelled using the WG-DASL kit from Illumina.	9606	Standard Illumina hybridization protocol.	Standard Illumina scanning protocol.	a15	GenomeStudio v2009 was used to extract raw data and the lumi bioconductor package to perform quantile normalization. Analysis was performed using the BRB Array Tools software.	GPL8432	elena,,fountzilas	elenafou@gmail.com	Medical Oncology	Aristotle University of Thessaloniki, Greece	School of Medicine, Pathology Department	Thessaloniki	54006	Greece	NONE	17385
GSM631962	Public on Nov 26 2011	Nov 30 2010	Nov 26 2011	RNA	1	Patient 22, laryngeal cancer	Homo sapiens	tissue: laryngeal cancer	grade: 2	age: 48	disease-free survival (dfs): 39 months	disease-free survival (dfs) event: 0 (no recurrence)	dataset: training	Tumor-cell content of more than 50%. All slides were once more reviewed by a single specialist pathologist. Formalin-fixed, paraffin-embedded (FFPE) samples were cut into 1-3 mm cores.	total RNA	Rneasy FFPE kit, Qiagen.	biotin	RNA was labelled using the WG-DASL kit from Illumina.	9606	Standard Illumina hybridization protocol.	Standard Illumina scanning protocol.	a16	GenomeStudio v2009 was used to extract raw data and the lumi bioconductor package to perform quantile normalization. Analysis was performed using the BRB Array Tools software.	GPL8432	elena,,fountzilas	elenafou@gmail.com	Medical Oncology	Aristotle University of Thessaloniki, Greece	School of Medicine, Pathology Department	Thessaloniki	54006	Greece	NONE	17385
GSM631963	Public on Nov 26 2011	Nov 30 2010	Nov 26 2011	RNA	1	Patient 23, laryngeal cancer	Homo sapiens	tissue: laryngeal cancer	grade: 1	age: 68	disease-free survival (dfs): 28 months	disease-free survival (dfs) event: 0 (no recurrence)	dataset: training	Tumor-cell content of more than 50%. All slides were once more reviewed by a single specialist pathologist. Formalin-fixed, paraffin-embedded (FFPE) samples were cut into 1-3 mm cores.	total RNA	Rneasy FFPE kit, Qiagen.	biotin	RNA was labelled using the WG-DASL kit from Illumina.	9606	Standard Illumina hybridization protocol.	Standard Illumina scanning protocol.	a51	GenomeStudio v2009 was used to extract raw data and the lumi bioconductor package to perform quantile normalization. Analysis was performed using the BRB Array Tools software.	GPL8432	elena,,fountzilas	elenafou@gmail.com	Medical Oncology	Aristotle University of Thessaloniki, Greece	School of Medicine, Pathology Department	Thessaloniki	54006	Greece	NONE	17385
GSM631964	Public on Nov 26 2011	Nov 30 2010	Nov 26 2011	RNA	1	Patient 24, laryngeal cancer	Homo sapiens	tissue: laryngeal cancer	grade: 2	age: 54	disease-free survival (dfs): 31 months	disease-free survival (dfs) event: 0 (no recurrence)	dataset: training	Tumor-cell content of more than 50%. All slides were once more reviewed by a single specialist pathologist. Formalin-fixed, paraffin-embedded (FFPE) samples were cut into 1-3 mm cores.	total RNA	Rneasy FFPE kit, Qiagen.	biotin	RNA was labelled using the WG-DASL kit from Illumina.	9606	Standard Illumina hybridization protocol.	Standard Illumina scanning protocol.	a75	GenomeStudio v2009 was used to extract raw data and the lumi bioconductor package to perform quantile normalization. Analysis was performed using the BRB Array Tools software.	GPL8432	elena,,fountzilas	elenafou@gmail.com	Medical Oncology	Aristotle University of Thessaloniki, Greece	School of Medicine, Pathology Department	Thessaloniki	54006	Greece	NONE	17385
GSM631965	Public on Nov 26 2011	Nov 30 2010	Nov 26 2011	RNA	1	Patient 25, laryngeal cancer	Homo sapiens	tissue: laryngeal cancer	grade: 2	age: 58	disease-free survival (dfs): 2 months	disease-free survival (dfs) event: 0 (no recurrence)	dataset: validation	Tumor-cell content of more than 50%. All slides were once more reviewed by a single specialist pathologist. Formalin-fixed, paraffin-embedded (FFPE) samples were cut into 1-3 mm cores.	total RNA	Rneasy FFPE kit, Qiagen.	biotin	RNA was labelled using the WG-DASL kit from Illumina.	9606	Standard Illumina hybridization protocol.	Standard Illumina scanning protocol.	a84	GenomeStudio v2009 was used to extract raw data and the lumi bioconductor package to perform quantile normalization. Analysis was performed using the BRB Array Tools software.	GPL8432	elena,,fountzilas	elenafou@gmail.com	Medical Oncology	Aristotle University of Thessaloniki, Greece	School of Medicine, Pathology Department	Thessaloniki	54006	Greece	NONE	17385
GSM631966	Public on Nov 26 2011	Nov 30 2010	Nov 26 2011	RNA	1	Patient 26, laryngeal cancer	Homo sapiens	tissue: laryngeal cancer	grade: 1	age: 64	disease-free survival (dfs): 107 months	disease-free survival (dfs) event: 0 (no recurrence)	dataset: training	Tumor-cell content of more than 50%. All slides were once more reviewed by a single specialist pathologist. Formalin-fixed, paraffin-embedded (FFPE) samples were cut into 1-3 mm cores.	total RNA	Rneasy FFPE kit, Qiagen.	biotin	RNA was labelled using the WG-DASL kit from Illumina.	9606	Standard Illumina hybridization protocol.	Standard Illumina scanning protocol.	a85	GenomeStudio v2009 was used to extract raw data and the lumi bioconductor package to perform quantile normalization. Analysis was performed using the BRB Array Tools software.	GPL8432	elena,,fountzilas	elenafou@gmail.com	Medical Oncology	Aristotle University of Thessaloniki, Greece	School of Medicine, Pathology Department	Thessaloniki	54006	Greece	NONE	17385
GSM631967	Public on Nov 26 2011	Nov 30 2010	Nov 26 2011	RNA	1	Patient 27, laryngeal cancer	Homo sapiens	tissue: laryngeal cancer	grade: 1	age: 46	disease-free survival (dfs): 134 months	disease-free survival (dfs) event: 0 (no recurrence)	dataset: validation	Tumor-cell content of more than 50%. All slides were once more reviewed by a single specialist pathologist. Formalin-fixed, paraffin-embedded (FFPE) samples were cut into 1-3 mm cores.	total RNA	Rneasy FFPE kit, Qiagen.	biotin	RNA was labelled using the WG-DASL kit from Illumina.	9606	Standard Illumina hybridization protocol.	Standard Illumina scanning protocol.	b041	GenomeStudio v2009 was used to extract raw data and the lumi bioconductor package to perform quantile normalization. Analysis was performed using the BRB Array Tools software.	GPL8432	elena,,fountzilas	elenafou@gmail.com	Medical Oncology	Aristotle University of Thessaloniki, Greece	School of Medicine, Pathology Department	Thessaloniki	54006	Greece	NONE	17385
GSM631968	Public on Nov 26 2011	Nov 30 2010	Nov 26 2011	RNA	1	Patient 28, laryngeal cancer	Homo sapiens	tissue: laryngeal cancer	grade: not available	age: 56	disease-free survival (dfs): 92 months	disease-free survival (dfs) event: 0 (no recurrence)	dataset: validation	Tumor-cell content of more than 50%. All slides were once more reviewed by a single specialist pathologist. Formalin-fixed, paraffin-embedded (FFPE) samples were cut into 1-3 mm cores.	total RNA	Rneasy FFPE kit, Qiagen.	biotin	RNA was labelled using the WG-DASL kit from Illumina.	9606	Standard Illumina hybridization protocol.	Standard Illumina scanning protocol.	b092b	GenomeStudio v2009 was used to extract raw data and the lumi bioconductor package to perform quantile normalization. Analysis was performed using the BRB Array Tools software.	GPL8432	elena,,fountzilas	elenafou@gmail.com	Medical Oncology	Aristotle University of Thessaloniki, Greece	School of Medicine, Pathology Department	Thessaloniki	54006	Greece	NONE	17385
GSM631969	Public on Nov 26 2011	Nov 30 2010	Nov 26 2011	RNA	1	Patient 29, laryngeal cancer	Homo sapiens	tissue: laryngeal cancer	grade: 2	age: 69	disease-free survival (dfs): 89 months	disease-free survival (dfs) event: 0 (no recurrence)	dataset: validation	Tumor-cell content of more than 50%. All slides were once more reviewed by a single specialist pathologist. Formalin-fixed, paraffin-embedded (FFPE) samples were cut into 1-3 mm cores.	total RNA	Rneasy FFPE kit, Qiagen.	biotin	RNA was labelled using the WG-DASL kit from Illumina.	9606	Standard Illumina hybridization protocol.	Standard Illumina scanning protocol.	b096	GenomeStudio v2009 was used to extract raw data and the lumi bioconductor package to perform quantile normalization. Analysis was performed using the BRB Array Tools software.	GPL8432	elena,,fountzilas	elenafou@gmail.com	Medical Oncology	Aristotle University of Thessaloniki, Greece	School of Medicine, Pathology Department	Thessaloniki	54006	Greece	NONE	17385
GSM631970	Public on Nov 26 2011	Nov 30 2010	Nov 26 2011	RNA	1	Patient 30, laryngeal cancer	Homo sapiens	tissue: laryngeal cancer	grade: not available	age: 50	disease-free survival (dfs): 83 months	disease-free survival (dfs) event: 0 (no recurrence)	dataset: training	Tumor-cell content of more than 50%. All slides were once more reviewed by a single specialist pathologist. Formalin-fixed, paraffin-embedded (FFPE) samples were cut into 1-3 mm cores.	total RNA	Rneasy FFPE kit, Qiagen.	biotin	RNA was labelled using the WG-DASL kit from Illumina.	9606	Standard Illumina hybridization protocol.	Standard Illumina scanning protocol.	b110	GenomeStudio v2009 was used to extract raw data and the lumi bioconductor package to perform quantile normalization. Analysis was performed using the BRB Array Tools software.	GPL8432	elena,,fountzilas	elenafou@gmail.com	Medical Oncology	Aristotle University of Thessaloniki, Greece	School of Medicine, Pathology Department	Thessaloniki	54006	Greece	NONE	17385
GSM631971	Public on Nov 26 2011	Nov 30 2010	Nov 26 2011	RNA	1	Patient 31, laryngeal cancer	Homo sapiens	tissue: laryngeal cancer	grade: 2	age: 74	disease-free survival (dfs): 46 months	disease-free survival (dfs) event: 0 (no recurrence)	dataset: validation	Tumor-cell content of more than 50%. All slides were once more reviewed by a single specialist pathologist. Formalin-fixed, paraffin-embedded (FFPE) samples were cut into 1-3 mm cores.	total RNA	Rneasy FFPE kit, Qiagen.	biotin	RNA was labelled using the WG-DASL kit from Illumina.	9606	Standard Illumina hybridization protocol.	Standard Illumina scanning protocol.	b133	GenomeStudio v2009 was used to extract raw data and the lumi bioconductor package to perform quantile normalization. Analysis was performed using the BRB Array Tools software.	GPL8432	elena,,fountzilas	elenafou@gmail.com	Medical Oncology	Aristotle University of Thessaloniki, Greece	School of Medicine, Pathology Department	Thessaloniki	54006	Greece	NONE	17385
GSM631972	Public on Nov 26 2011	Nov 30 2010	Nov 26 2011	RNA	1	Patient 32, laryngeal cancer	Homo sapiens	tissue: laryngeal cancer	grade: not available	age: 65	disease-free survival (dfs): 101 months	disease-free survival (dfs) event: 0 (no recurrence)	dataset: training	Tumor-cell content of more than 50%. All slides were once more reviewed by a single specialist pathologist. Formalin-fixed, paraffin-embedded (FFPE) samples were cut into 1-3 mm cores.	total RNA	Rneasy FFPE kit, Qiagen.	biotin	RNA was labelled using the WG-DASL kit from Illumina.	9606	Standard Illumina hybridization protocol.	Standard Illumina scanning protocol.	b256	GenomeStudio v2009 was used to extract raw data and the lumi bioconductor package to perform quantile normalization. Analysis was performed using the BRB Array Tools software.	GPL8432	elena,,fountzilas	elenafou@gmail.com	Medical Oncology	Aristotle University of Thessaloniki, Greece	School of Medicine, Pathology Department	Thessaloniki	54006	Greece	NONE	17385
GSM631973	Public on Nov 26 2011	Nov 30 2010	Nov 26 2011	RNA	1	Patient 33, laryngeal cancer	Homo sapiens	tissue: laryngeal cancer	grade: not available	age: 68	disease-free survival (dfs): 107 months	disease-free survival (dfs) event: 0 (no recurrence)	dataset: training	Tumor-cell content of more than 50%. All slides were once more reviewed by a single specialist pathologist. Formalin-fixed, paraffin-embedded (FFPE) samples were cut into 1-3 mm cores.	total RNA	Rneasy FFPE kit, Qiagen.	biotin	RNA was labelled using the WG-DASL kit from Illumina.	9606	Standard Illumina hybridization protocol.	Standard Illumina scanning protocol.	b270	GenomeStudio v2009 was used to extract raw data and the lumi bioconductor package to perform quantile normalization. Analysis was performed using the BRB Array Tools software.	GPL8432	elena,,fountzilas	elenafou@gmail.com	Medical Oncology	Aristotle University of Thessaloniki, Greece	School of Medicine, Pathology Department	Thessaloniki	54006	Greece	NONE	17385
GSM631974	Public on Nov 26 2011	Nov 30 2010	Nov 26 2011	RNA	1	Patient 34, laryngeal cancer	Homo sapiens	tissue: laryngeal cancer	grade: 1	age: 54	disease-free survival (dfs): 18 months	disease-free survival (dfs) event: 1 (recurrence)	dataset: training	Tumor-cell content of more than 50%. All slides were once more reviewed by a single specialist pathologist. Formalin-fixed, paraffin-embedded (FFPE) samples were cut into 1-3 mm cores.	total RNA	Rneasy FFPE kit, Qiagen.	biotin	RNA was labelled using the WG-DASL kit from Illumina.	9606	Standard Illumina hybridization protocol.	Standard Illumina scanning protocol.	e27	GenomeStudio v2009 was used to extract raw data and the lumi bioconductor package to perform quantile normalization. Analysis was performed using the BRB Array Tools software.	GPL8432	elena,,fountzilas	elenafou@gmail.com	Medical Oncology	Aristotle University of Thessaloniki, Greece	School of Medicine, Pathology Department	Thessaloniki	54006	Greece	NONE	17385
GSM631975	Public on Nov 26 2011	Nov 30 2010	Nov 26 2011	RNA	1	Patient 35, laryngeal cancer	Homo sapiens	tissue: laryngeal cancer	grade: 2	age: 61	disease-free survival (dfs): 85 months	disease-free survival (dfs) event: 0 (no recurrence)	dataset: training	Tumor-cell content of more than 50%. All slides were once more reviewed by a single specialist pathologist. Formalin-fixed, paraffin-embedded (FFPE) samples were cut into 1-3 mm cores.	total RNA	Rneasy FFPE kit, Qiagen.	biotin	RNA was labelled using the WG-DASL kit from Illumina.	9606	Standard Illumina hybridization protocol.	Standard Illumina scanning protocol.	e33	GenomeStudio v2009 was used to extract raw data and the lumi bioconductor package to perform quantile normalization. Analysis was performed using the BRB Array Tools software.	GPL8432	elena,,fountzilas	elenafou@gmail.com	Medical Oncology	Aristotle University of Thessaloniki, Greece	School of Medicine, Pathology Department	Thessaloniki	54006	Greece	NONE	17385
GSM631976	Public on Nov 26 2011	Nov 30 2010	Nov 26 2011	RNA	1	Patient 36, laryngeal cancer	Homo sapiens	tissue: laryngeal cancer	grade: not available	age: 55	disease-free survival (dfs): 80 months	disease-free survival (dfs) event: 0 (no recurrence)	dataset: training	Tumor-cell content of more than 50%. All slides were once more reviewed by a single specialist pathologist. Formalin-fixed, paraffin-embedded (FFPE) samples were cut into 1-3 mm cores.	total RNA	Rneasy FFPE kit, Qiagen.	biotin	RNA was labelled using the WG-DASL kit from Illumina.	9606	Standard Illumina hybridization protocol.	Standard Illumina scanning protocol.	e38	GenomeStudio v2009 was used to extract raw data and the lumi bioconductor package to perform quantile normalization. Analysis was performed using the BRB Array Tools software.	GPL8432	elena,,fountzilas	elenafou@gmail.com	Medical Oncology	Aristotle University of Thessaloniki, Greece	School of Medicine, Pathology Department	Thessaloniki	54006	Greece	NONE	17385
GSM631977	Public on Nov 26 2011	Nov 30 2010	Nov 26 2011	RNA	1	Patient 37, laryngeal cancer	Homo sapiens	tissue: laryngeal cancer	grade: 2	age: not available	disease-free survival (dfs): 0 months	disease-free survival (dfs) event: 0 (no recurrence)	dataset: validation	Tumor-cell content of more than 50%. All slides were once more reviewed by a single specialist pathologist. Formalin-fixed, paraffin-embedded (FFPE) samples were cut into 1-3 mm cores.	total RNA	Rneasy FFPE kit, Qiagen.	biotin	RNA was labelled using the WG-DASL kit from Illumina.	9606	Standard Illumina hybridization protocol.	Standard Illumina scanning protocol.	m001	GenomeStudio v2009 was used to extract raw data and the lumi bioconductor package to perform quantile normalization. Analysis was performed using the BRB Array Tools software.	GPL8432	elena,,fountzilas	elenafou@gmail.com	Medical Oncology	Aristotle University of Thessaloniki, Greece	School of Medicine, Pathology Department	Thessaloniki	54006	Greece	NONE	17385
GSM631978	Public on Nov 26 2011	Nov 30 2010	Nov 26 2011	RNA	1	Patient 38, laryngeal cancer	Homo sapiens	tissue: laryngeal cancer	grade: 2	age: not available	disease-free survival (dfs): 3 months	disease-free survival (dfs) event: 0 (no recurrence)	dataset: validation	Tumor-cell content of more than 50%. All slides were once more reviewed by a single specialist pathologist. Formalin-fixed, paraffin-embedded (FFPE) samples were cut into 1-3 mm cores.	total RNA	Rneasy FFPE kit, Qiagen.	biotin	RNA was labelled using the WG-DASL kit from Illumina.	9606	Standard Illumina hybridization protocol.	Standard Illumina scanning protocol.	m002	GenomeStudio v2009 was used to extract raw data and the lumi bioconductor package to perform quantile normalization. Analysis was performed using the BRB Array Tools software.	GPL8432	elena,,fountzilas	elenafou@gmail.com	Medical Oncology	Aristotle University of Thessaloniki, Greece	School of Medicine, Pathology Department	Thessaloniki	54006	Greece	NONE	17385
GSM631979	Public on Nov 26 2011	Nov 30 2010	Nov 26 2011	RNA	1	Patient 39, laryngeal cancer	Homo sapiens	tissue: laryngeal cancer	grade: 1	age: not available	disease-free survival (dfs): 22 months	disease-free survival (dfs) event: 0 (no recurrence)	dataset: training	Tumor-cell content of more than 50%. All slides were once more reviewed by a single specialist pathologist. Formalin-fixed, paraffin-embedded (FFPE) samples were cut into 1-3 mm cores.	total RNA	Rneasy FFPE kit, Qiagen.	biotin	RNA was labelled using the WG-DASL kit from Illumina.	9606	Standard Illumina hybridization protocol.	Standard Illumina scanning protocol.	m003	GenomeStudio v2009 was used to extract raw data and the lumi bioconductor package to perform quantile normalization. Analysis was performed using the BRB Array Tools software.	GPL8432	elena,,fountzilas	elenafou@gmail.com	Medical Oncology	Aristotle University of Thessaloniki, Greece	School of Medicine, Pathology Department	Thessaloniki	54006	Greece	NONE	17385
GSM631980	Public on Nov 26 2011	Nov 30 2010	Nov 26 2011	RNA	1	Patient 40, laryngeal cancer	Homo sapiens	tissue: laryngeal cancer	grade: 2	age: not available	disease-free survival (dfs): 59 months	disease-free survival (dfs) event: 0 (no recurrence)	dataset: training	Tumor-cell content of more than 50%. All slides were once more reviewed by a single specialist pathologist. Formalin-fixed, paraffin-embedded (FFPE) samples were cut into 1-3 mm cores.	total RNA	Rneasy FFPE kit, Qiagen.	biotin	RNA was labelled using the WG-DASL kit from Illumina.	9606	Standard Illumina hybridization protocol.	Standard Illumina scanning protocol.	m004	GenomeStudio v2009 was used to extract raw data and the lumi bioconductor package to perform quantile normalization. Analysis was performed using the BRB Array Tools software.	GPL8432	elena,,fountzilas	elenafou@gmail.com	Medical Oncology	Aristotle University of Thessaloniki, Greece	School of Medicine, Pathology Department	Thessaloniki	54006	Greece	NONE	17385
GSM631981	Public on Nov 26 2011	Nov 30 2010	Nov 26 2011	RNA	1	Patient 41, laryngeal cancer	Homo sapiens	tissue: laryngeal cancer	grade: 1	age: not available	disease-free survival (dfs): 32 months	disease-free survival (dfs) event: 0 (no recurrence)	dataset: training	Tumor-cell content of more than 50%. All slides were once more reviewed by a single specialist pathologist. Formalin-fixed, paraffin-embedded (FFPE) samples were cut into 1-3 mm cores.	total RNA	Rneasy FFPE kit, Qiagen.	biotin	RNA was labelled using the WG-DASL kit from Illumina.	9606	Standard Illumina hybridization protocol.	Standard Illumina scanning protocol.	m005	GenomeStudio v2009 was used to extract raw data and the lumi bioconductor package to perform quantile normalization. Analysis was performed using the BRB Array Tools software.	GPL8432	elena,,fountzilas	elenafou@gmail.com	Medical Oncology	Aristotle University of Thessaloniki, Greece	School of Medicine, Pathology Department	Thessaloniki	54006	Greece	NONE	17385
GSM631982	Public on Nov 26 2011	Nov 30 2010	Nov 26 2011	RNA	1	Patient 42, laryngeal cancer	Homo sapiens	tissue: laryngeal cancer	grade: 3	age: not available	disease-free survival (dfs): 161 months	disease-free survival (dfs) event: 1 (recurrence)	dataset: validation	Tumor-cell content of more than 50%. All slides were once more reviewed by a single specialist pathologist. Formalin-fixed, paraffin-embedded (FFPE) samples were cut into 1-3 mm cores.	total RNA	Rneasy FFPE kit, Qiagen.	biotin	RNA was labelled using the WG-DASL kit from Illumina.	9606	Standard Illumina hybridization protocol.	Standard Illumina scanning protocol.	m007	GenomeStudio v2009 was used to extract raw data and the lumi bioconductor package to perform quantile normalization. Analysis was performed using the BRB Array Tools software.	GPL8432	elena,,fountzilas	elenafou@gmail.com	Medical Oncology	Aristotle University of Thessaloniki, Greece	School of Medicine, Pathology Department	Thessaloniki	54006	Greece	NONE	17385
GSM631983	Public on Nov 26 2011	Nov 30 2010	Nov 26 2011	RNA	1	Patient 43, laryngeal cancer	Homo sapiens	tissue: laryngeal cancer	grade: 2	age: not available	disease-free survival (dfs): 63 months	disease-free survival (dfs) event: 0 (no recurrence)	dataset: training	Tumor-cell content of more than 50%. All slides were once more reviewed by a single specialist pathologist. Formalin-fixed, paraffin-embedded (FFPE) samples were cut into 1-3 mm cores.	total RNA	Rneasy FFPE kit, Qiagen.	biotin	RNA was labelled using the WG-DASL kit from Illumina.	9606	Standard Illumina hybridization protocol.	Standard Illumina scanning protocol.	m008	GenomeStudio v2009 was used to extract raw data and the lumi bioconductor package to perform quantile normalization. Analysis was performed using the BRB Array Tools software.	GPL8432	elena,,fountzilas	elenafou@gmail.com	Medical Oncology	Aristotle University of Thessaloniki, Greece	School of Medicine, Pathology Department	Thessaloniki	54006	Greece	NONE	17385
GSM631984	Public on Nov 26 2011	Nov 30 2010	Nov 26 2011	RNA	1	Patient 44, laryngeal cancer	Homo sapiens	tissue: laryngeal cancer	grade: 2	age: not available	disease-free survival (dfs): 10 months	disease-free survival (dfs) event: 0 (no recurrence)	dataset: training	Tumor-cell content of more than 50%. All slides were once more reviewed by a single specialist pathologist. Formalin-fixed, paraffin-embedded (FFPE) samples were cut into 1-3 mm cores.	total RNA	Rneasy FFPE kit, Qiagen.	biotin	RNA was labelled using the WG-DASL kit from Illumina.	9606	Standard Illumina hybridization protocol.	Standard Illumina scanning protocol.	m012	GenomeStudio v2009 was used to extract raw data and the lumi bioconductor package to perform quantile normalization. Analysis was performed using the BRB Array Tools software.	GPL8432	elena,,fountzilas	elenafou@gmail.com	Medical Oncology	Aristotle University of Thessaloniki, Greece	School of Medicine, Pathology Department	Thessaloniki	54006	Greece	NONE	17385
GSM631985	Public on Nov 26 2011	Nov 30 2010	Nov 26 2011	RNA	1	Patient 45, laryngeal cancer	Homo sapiens	tissue: laryngeal cancer	grade: 2	age: not available	disease-free survival (dfs): 32 months	disease-free survival (dfs) event: 0 (no recurrence)	dataset: training	Tumor-cell content of more than 50%. All slides were once more reviewed by a single specialist pathologist. Formalin-fixed, paraffin-embedded (FFPE) samples were cut into 1-3 mm cores.	total RNA	Rneasy FFPE kit, Qiagen.	biotin	RNA was labelled using the WG-DASL kit from Illumina.	9606	Standard Illumina hybridization protocol.	Standard Illumina scanning protocol.	m013	GenomeStudio v2009 was used to extract raw data and the lumi bioconductor package to perform quantile normalization. Analysis was performed using the BRB Array Tools software.	GPL8432	elena,,fountzilas	elenafou@gmail.com	Medical Oncology	Aristotle University of Thessaloniki, Greece	School of Medicine, Pathology Department	Thessaloniki	54006	Greece	NONE	17385
GSM631986	Public on Nov 26 2011	Nov 30 2010	Nov 26 2011	RNA	1	Patient 46, laryngeal cancer	Homo sapiens	tissue: laryngeal cancer	grade: not available	age: not available	disease-free survival (dfs): 40 months	disease-free survival (dfs) event: 0 (no recurrence)	dataset: training	Tumor-cell content of more than 50%. All slides were once more reviewed by a single specialist pathologist. Formalin-fixed, paraffin-embedded (FFPE) samples were cut into 1-3 mm cores.	total RNA	Rneasy FFPE kit, Qiagen.	biotin	RNA was labelled using the WG-DASL kit from Illumina.	9606	Standard Illumina hybridization protocol.	Standard Illumina scanning protocol.	m014	GenomeStudio v2009 was used to extract raw data and the lumi bioconductor package to perform quantile normalization. Analysis was performed using the BRB Array Tools software.	GPL8432	elena,,fountzilas	elenafou@gmail.com	Medical Oncology	Aristotle University of Thessaloniki, Greece	School of Medicine, Pathology Department	Thessaloniki	54006	Greece	NONE	17385
GSM631987	Public on Nov 26 2011	Nov 30 2010	Nov 26 2011	RNA	1	Patient 47, laryngeal cancer	Homo sapiens	tissue: laryngeal cancer	grade: 1	age: not available	disease-free survival (dfs): 21 months	disease-free survival (dfs) event: 0 (no recurrence)	dataset: validation	Tumor-cell content of more than 50%. All slides were once more reviewed by a single specialist pathologist. Formalin-fixed, paraffin-embedded (FFPE) samples were cut into 1-3 mm cores.	total RNA	Rneasy FFPE kit, Qiagen.	biotin	RNA was labelled using the WG-DASL kit from Illumina.	9606	Standard Illumina hybridization protocol.	Standard Illumina scanning protocol.	m017	GenomeStudio v2009 was used to extract raw data and the lumi bioconductor package to perform quantile normalization. Analysis was performed using the BRB Array Tools software.	GPL8432	elena,,fountzilas	elenafou@gmail.com	Medical Oncology	Aristotle University of Thessaloniki, Greece	School of Medicine, Pathology Department	Thessaloniki	54006	Greece	NONE	17385
GSM631988	Public on Nov 26 2011	Nov 30 2010	Nov 26 2011	RNA	1	Patient 48, laryngeal cancer	Homo sapiens	tissue: laryngeal cancer	grade: 3	age: not available	disease-free survival (dfs): 1 months	disease-free survival (dfs) event: 0 (no recurrence)	dataset: training	Tumor-cell content of more than 50%. All slides were once more reviewed by a single specialist pathologist. Formalin-fixed, paraffin-embedded (FFPE) samples were cut into 1-3 mm cores.	total RNA	Rneasy FFPE kit, Qiagen.	biotin	RNA was labelled using the WG-DASL kit from Illumina.	9606	Standard Illumina hybridization protocol.	Standard Illumina scanning protocol.	m019	GenomeStudio v2009 was used to extract raw data and the lumi bioconductor package to perform quantile normalization. Analysis was performed using the BRB Array Tools software.	GPL8432	elena,,fountzilas	elenafou@gmail.com	Medical Oncology	Aristotle University of Thessaloniki, Greece	School of Medicine, Pathology Department	Thessaloniki	54006	Greece	NONE	17385
GSM631989	Public on Nov 26 2011	Nov 30 2010	Nov 26 2011	RNA	1	Patient 49, laryngeal cancer	Homo sapiens	tissue: laryngeal cancer	grade: 2	age: not available	disease-free survival (dfs): 16 months	disease-free survival (dfs) event: 1 (recurrence)	dataset: training	Tumor-cell content of more than 50%. All slides were once more reviewed by a single specialist pathologist. Formalin-fixed, paraffin-embedded (FFPE) samples were cut into 1-3 mm cores.	total RNA	Rneasy FFPE kit, Qiagen.	biotin	RNA was labelled using the WG-DASL kit from Illumina.	9606	Standard Illumina hybridization protocol.	Standard Illumina scanning protocol.	m023	GenomeStudio v2009 was used to extract raw data and the lumi bioconductor package to perform quantile normalization. Analysis was performed using the BRB Array Tools software.	GPL8432	elena,,fountzilas	elenafou@gmail.com	Medical Oncology	Aristotle University of Thessaloniki, Greece	School of Medicine, Pathology Department	Thessaloniki	54006	Greece	NONE	17385
GSM631990	Public on Nov 26 2011	Nov 30 2010	Nov 26 2011	RNA	1	Patient 50, laryngeal cancer	Homo sapiens	tissue: laryngeal cancer	grade: 2	age: not available	disease-free survival (dfs): 50 months	disease-free survival (dfs) event: 0 (no recurrence)	dataset: validation	Tumor-cell content of more than 50%. All slides were once more reviewed by a single specialist pathologist. Formalin-fixed, paraffin-embedded (FFPE) samples were cut into 1-3 mm cores.	total RNA	Rneasy FFPE kit, Qiagen.	biotin	RNA was labelled using the WG-DASL kit from Illumina.	9606	Standard Illumina hybridization protocol.	Standard Illumina scanning protocol.	m026	GenomeStudio v2009 was used to extract raw data and the lumi bioconductor package to perform quantile normalization. Analysis was performed using the BRB Array Tools software.	GPL8432	elena,,fountzilas	elenafou@gmail.com	Medical Oncology	Aristotle University of Thessaloniki, Greece	School of Medicine, Pathology Department	Thessaloniki	54006	Greece	NONE	17385
GSM631991	Public on Nov 26 2011	Nov 30 2010	Nov 26 2011	RNA	1	Patient 51, laryngeal cancer	Homo sapiens	tissue: laryngeal cancer	grade: 3	age: not available	disease-free survival (dfs): 2 months	disease-free survival (dfs) event: 1 (recurrence)	dataset: validation	Tumor-cell content of more than 50%. All slides were once more reviewed by a single specialist pathologist. Formalin-fixed, paraffin-embedded (FFPE) samples were cut into 1-3 mm cores.	total RNA	Rneasy FFPE kit, Qiagen.	biotin	RNA was labelled using the WG-DASL kit from Illumina.	9606	Standard Illumina hybridization protocol.	Standard Illumina scanning protocol.	m027	GenomeStudio v2009 was used to extract raw data and the lumi bioconductor package to perform quantile normalization. Analysis was performed using the BRB Array Tools software.	GPL8432	elena,,fountzilas	elenafou@gmail.com	Medical Oncology	Aristotle University of Thessaloniki, Greece	School of Medicine, Pathology Department	Thessaloniki	54006	Greece	NONE	17385
GSM631992	Public on Nov 26 2011	Nov 30 2010	Nov 26 2011	RNA	1	Patient 52, laryngeal cancer	Homo sapiens	tissue: laryngeal cancer	grade: 3	age: not available	disease-free survival (dfs): 3 months	disease-free survival (dfs) event: 1 (recurrence)	dataset: validation	Tumor-cell content of more than 50%. All slides were once more reviewed by a single specialist pathologist. Formalin-fixed, paraffin-embedded (FFPE) samples were cut into 1-3 mm cores.	total RNA	Rneasy FFPE kit, Qiagen.	biotin	RNA was labelled using the WG-DASL kit from Illumina.	9606	Standard Illumina hybridization protocol.	Standard Illumina scanning protocol.	m028	GenomeStudio v2009 was used to extract raw data and the lumi bioconductor package to perform quantile normalization. Analysis was performed using the BRB Array Tools software.	GPL8432	elena,,fountzilas	elenafou@gmail.com	Medical Oncology	Aristotle University of Thessaloniki, Greece	School of Medicine, Pathology Department	Thessaloniki	54006	Greece	NONE	17385
GSM631993	Public on Nov 26 2011	Nov 30 2010	Nov 26 2011	RNA	1	Patient 53, laryngeal cancer	Homo sapiens	tissue: laryngeal cancer	grade: 1	age: not available	disease-free survival (dfs): 9 months	disease-free survival (dfs) event: 1 (recurrence)	dataset: validation	Tumor-cell content of more than 50%. All slides were once more reviewed by a single specialist pathologist. Formalin-fixed, paraffin-embedded (FFPE) samples were cut into 1-3 mm cores.	total RNA	Rneasy FFPE kit, Qiagen.	biotin	RNA was labelled using the WG-DASL kit from Illumina.	9606	Standard Illumina hybridization protocol.	Standard Illumina scanning protocol.	m029	GenomeStudio v2009 was used to extract raw data and the lumi bioconductor package to perform quantile normalization. Analysis was performed using the BRB Array Tools software.	GPL8432	elena,,fountzilas	elenafou@gmail.com	Medical Oncology	Aristotle University of Thessaloniki, Greece	School of Medicine, Pathology Department	Thessaloniki	54006	Greece	NONE	17385
GSM631994	Public on Nov 26 2011	Nov 30 2010	Nov 26 2011	RNA	1	Patient 54, laryngeal cancer	Homo sapiens	tissue: laryngeal cancer	grade: 2	age: not available	disease-free survival (dfs): 13 months	disease-free survival (dfs) event: 1 (recurrence)	dataset: validation	Tumor-cell content of more than 50%. All slides were once more reviewed by a single specialist pathologist. Formalin-fixed, paraffin-embedded (FFPE) samples were cut into 1-3 mm cores.	total RNA	Rneasy FFPE kit, Qiagen.	biotin	RNA was labelled using the WG-DASL kit from Illumina.	9606	Standard Illumina hybridization protocol.	Standard Illumina scanning protocol.	m030	GenomeStudio v2009 was used to extract raw data and the lumi bioconductor package to perform quantile normalization. Analysis was performed using the BRB Array Tools software.	GPL8432	elena,,fountzilas	elenafou@gmail.com	Medical Oncology	Aristotle University of Thessaloniki, Greece	School of Medicine, Pathology Department	Thessaloniki	54006	Greece	NONE	17385
GSM631995	Public on Nov 26 2011	Nov 30 2010	Nov 26 2011	RNA	1	Patient 55, laryngeal cancer	Homo sapiens	tissue: laryngeal cancer	grade: 3	age: not available	disease-free survival (dfs): 7 months	disease-free survival (dfs) event: 1 (recurrence)	dataset: training	Tumor-cell content of more than 50%. All slides were once more reviewed by a single specialist pathologist. Formalin-fixed, paraffin-embedded (FFPE) samples were cut into 1-3 mm cores.	total RNA	Rneasy FFPE kit, Qiagen.	biotin	RNA was labelled using the WG-DASL kit from Illumina.	9606	Standard Illumina hybridization protocol.	Standard Illumina scanning protocol.	m031	GenomeStudio v2009 was used to extract raw data and the lumi bioconductor package to perform quantile normalization. Analysis was performed using the BRB Array Tools software.	GPL8432	elena,,fountzilas	elenafou@gmail.com	Medical Oncology	Aristotle University of Thessaloniki, Greece	School of Medicine, Pathology Department	Thessaloniki	54006	Greece	NONE	17385
GSM631996	Public on Nov 26 2011	Nov 30 2010	Nov 26 2011	RNA	1	Patient 56, laryngeal cancer	Homo sapiens	tissue: laryngeal cancer	grade: 1	age: not available	disease-free survival (dfs): 28 months	disease-free survival (dfs) event: 0 (no recurrence)	dataset: validation	Tumor-cell content of more than 50%. All slides were once more reviewed by a single specialist pathologist. Formalin-fixed, paraffin-embedded (FFPE) samples were cut into 1-3 mm cores.	total RNA	Rneasy FFPE kit, Qiagen.	biotin	RNA was labelled using the WG-DASL kit from Illumina.	9606	Standard Illumina hybridization protocol.	Standard Illumina scanning protocol.	m032	GenomeStudio v2009 was used to extract raw data and the lumi bioconductor package to perform quantile normalization. Analysis was performed using the BRB Array Tools software.	GPL8432	elena,,fountzilas	elenafou@gmail.com	Medical Oncology	Aristotle University of Thessaloniki, Greece	School of Medicine, Pathology Department	Thessaloniki	54006	Greece	NONE	17385
