# Supplementary material for: THBS1, a fatty acid-related metabolic gene, can promote the development of laryngeal cancer
Source: Sci Rep. 2022 Nov 5;12:18809. doi: 10.1038/s41598-022-23500-6 (PMC9637133; doi:10.1038/s41598-022-23500-6)
Supplement: Supplementary file 4 — Supplementary Information 4. [file 41598_2022_23500_MOESM4_ESM.xlsx]

## Sheet: diff
gene	conMean	treatMean	logFC	pValue	fdr
ABCC1	15.7256	39.6668	1.33481	0.00121753	0.00321429
ABCD1	1.86589	4.974	1.41454	8.78491e-06	4.9345e-05
ACAA1	7.24617	4.4369	-0.707665	2.48521e-06	1.77323e-05
ACAA2	2.01737	3.51742	0.802041	0.0026593	0.00662315
ACADL	0.356253	0.0989676	-1.84788	0.000173475	0.000619184
ACADM	13.5425	6.71195	-1.01269	6.64447e-06	4.17653e-05
ACADSB	5.93177	3.12263	-0.925703	3.76897e-05	0.000163116
ACAT1	7.12184	4.57309	-0.639079	0.0120654	0.0225905
ACBD6	2.48169	5.00998	1.01348	3.94004e-08	2.05261e-06
ACLY	18.6469	37.7695	1.01829	3.46476e-06	2.4071e-05
ACOT11	2.78409	1.69472	-0.71616	0.00484625	0.0103178
ACOT13	3.17145	4.78169	0.592378	0.00424044	0.00973459
ACOT2	2.66328	4.73852	0.83123	0.000703614	0.00206394
ACOT7	7.40848	19.6519	1.40742	4.61263e-07	6.40912e-06
ACOT9	3.47728	7.05138	1.01995	1.11303e-05	5.8768e-05
ACOX1	15.0467	8.53737	-0.81758	1.51998e-05	7.43101e-05
ACOX2	1.00909	0.356159	-1.50246	4.2548e-06	2.80817e-05
ACOX3	10.7844	4.94028	-1.12628	1.31685e-06	1.15883e-05
ACOXL	0.0244584	0.0754457	1.62511	0.000372779	0.00118571
ACSBG2	0.0135132	0.0337702	1.32138	0.0188375	0.0327178
ACSL4	7.25148	11.1844	0.625144	0.0129677	0.0239403
ACSM3	0.364779	0.215338	-0.760416	0.000306453	0.0010241
ACSS1	2.37473	5.60804	1.23973	0.00876633	0.017271
ADH1A	0.0339966	0.0145163	-1.22771	0.000570019	0.00172971
ADH1B	1.97093	0.11612	-4.08519	6.42215e-07	7.54465e-06
ADH4	0.43408	0.0329851	-3.71808	1.3822e-07	2.80693e-06
ADH5	16.6768	27.4498	0.71895	9.89142e-06	5.44028e-05
ADH7	87.4829	29.1051	-1.58773	1.20371e-05	6.11114e-05
ALAD	13.0387	7.93592	-0.716329	1.85138e-06	1.51956e-05
ALDH1B1	4.85475	8.57294	0.820394	0.0160427	0.0286167
ALDH3A1	416.107	118.12	-1.8167	0.000136541	0.00050065
ALDH3A2	33.5049	21.7453	-0.623668	0.00021987	0.000773941
ALDH9A1	46.6166	24.3488	-0.936993	5.04179e-07	6.65517e-06
ALOX12	11.5893	5.01967	-1.20713	0.000900247	0.00252835
ALOXE3	0.650935	3.71156	2.51144	0.000372779	0.00118571
APEX1	50.1725	79.7794	0.66912	0.000438064	0.00137677
AQP7	0.632909	0.0723916	-3.1281	1.07017e-05	5.76584e-05
BCKDHB	4.14546	2.44377	-0.762423	0.000986298	0.00271232
CA6	0.420248	0.177197	-1.24589	0.0149767	0.0268969
CD1D	0.276925	0.621247	1.16567	0.0172015	0.0302747
CIDEA	2.59895	0.807468	-1.68645	0.000122899	0.000456978
CPOX	5.95409	9.3898	0.657214	0.00163548	0.00427492
CPT1B	0.27496	0.625029	1.1847	0.00224504	0.00569894
CPT1C	0.518962	1.20972	1.22097	0.00380619	0.00889234
CPT2	9.08453	5.96178	-0.60767	1.01692e-06	1.03256e-05
CRAT	17.8525	11.1909	-0.673795	0.0294207	0.0491587
CROT	8.40591	5.30617	-0.663735	0.000621025	0.00186308
CYP2C19	0.0336149	0.0153249	-1.13322	0.00420389	0.00973459
CYP2C9	0.316131	0.193194	-0.71047	0.00833398	0.016668
CYP2J2	4.77868	1.38495	-1.78678	6.06734e-08	2.05261e-06
CYP4B1	28.9128	2.378	-3.60389	1.62488e-07	2.85978e-06
CYP4F22	12.3832	5.56145	-1.15486	0.00663167	0.0136778
DPEP1	0.0369614	0.453991	3.61857	1.61058e-05	7.7308e-05
DPEP2	0.319671	0.599643	0.907514	0.00876633	0.017271
DPEP3	0.0119795	0.380953	4.99098	0.00466991	0.0102964
ECI2	3.89911	5.97014	0.61462	0.00471917	0.0102964
EHHADH	2.94475	4.80261	0.705675	0.00370414	0.00873119
ELOVL2	0.105784	0.58408	2.46505	0.000661121	0.00196108
ELOVL3	0.0736941	0.45632	2.63042	7.49134e-06	4.4948e-05
ELOVL5	14.423	24.629	0.771984	0.00484625	0.0103178
ELOVL6	6.21361	2.58514	-1.26519	5.24369e-05	0.000219736
ELOVL7	1.86367	3.39128	0.863685	0.00968324	0.0183912
ENO2	1.29243	13.5903	3.39442	6.06734e-08	2.05261e-06
EPHX2	8.86979	3.15976	-1.48908	1.28884e-07	2.80693e-06
ETFDH	8.70698	3.58301	-1.281	4.13482e-08	2.05261e-06
FAAH2	6.31164	3.30165	-0.934829	0.000173559	0.000619184
FADS1	0.573799	6.37801	3.47449	5.51501e-08	2.05261e-06
FADS2	0.856497	9.6567	3.49501	3.68826e-07	5.72765e-06
GGT1	0.487082	3.02357	2.63402	1.93132e-06	1.51956e-05
GGT5	1.22311	5.40649	2.14414	8.18286e-07	9.00115e-06
GLUL	110.48	71.9044	-0.619629	0.0263902	0.0443758
GPD1	4.75663	0.291665	-4.02756	2.3161e-05	0.000107272
H2AZ1	53.9155	92.6778	0.781524	2.79701e-05	0.000127312
HACD2	10.6258	18.4702	0.797627	0.000251306	0.000872959
HACD3	7.29702	14.2743	0.968041	8.44312e-06	4.84562e-05
HMGCS2	1.27531	0.21567	-2.56395	1.16156e-05	6.01278e-05
HPGD	28.5864	1.92046	-3.8958	1.55158e-07	2.85978e-06
HSD17B3	0.252949	0.555588	1.13517	0.0149524	0.0268969
HSD17B4	15.7724	9.24927	-0.769987	9.73801e-07	1.02833e-05
HSP90AA1	158.309	283.739	0.841826	4.53105e-05	0.000192935
HSPH1	13.9248	26.5829	0.932845	0.000482206	0.00149767
IL4I1	0.680834	4.08412	2.58465	2.01457e-06	1.51956e-05
LDHA	102.142	169.136	0.727598	0.000846804	0.00240383
LGALS1	59.1973	292.336	2.30403	1.20848e-06	1.13943e-05
LTA4H	19.7814	12.4206	-0.67141	3.76897e-05	0.000163116
MAOA	24.431	15.5526	-0.65156	0.00646296	0.0134348
MGLL	28.9621	7.4326	-1.96223	9.73682e-08	2.33684e-06
MIF	22.8305	59.3364	1.37796	1.26155e-06	1.14844e-05
MIX23	5.06467	9.33062	0.881504	6.99953e-05	0.000284289
MORC2	5.13305	11.9627	1.22065	9.28994e-08	2.33684e-06
NCAPH2	10.9329	20.1681	0.8834	2.01457e-06	1.51956e-05
NTHL1	3.00124	6.30286	1.07045	7.19884e-06	4.41976e-05
ODC1	25.3163	208.465	3.04167	7.79729e-06	4.57441e-05
OSTC	30.7709	47.3302	0.621194	0.000114801	0.00043924
PDHB	12.8085	7.70242	-0.733724	4.03426e-07	5.91692e-06
PON2	7.25189	14.0425	0.953367	0.0008212	0.00235649
PPT1	17.3208	51.6631	1.57663	4.13482e-08	2.05261e-06
PRKAA2	2.11805	0.53045	-1.99745	0.00471917	0.0102964
PTGES3	61.6498	98.6239	0.677843	1.56228e-06	1.33046e-05
PTPRG	1.19426	2.20205	0.882736	0.00921461	0.0178872
RDH11	8.92801	14.3261	0.682236	5.43778e-05	0.000224308
RDH16	0.177468	1.46455	3.04483	5.65578e-06	3.64177e-05
SCD	43.2431	93.2395	1.10847	0.00237605	0.00597406
SCD5	2.59956	9.18922	1.82168	1.98913e-05	9.37734e-05
SCP2	14.7019	9.73028	-0.595447	2.28551e-06	1.67604e-05
SLC25A1	22.5225	41.2552	0.873208	6.57299e-07	7.54465e-06
SLC25A17	3.60492	6.91801	0.94039	6.67309e-08	2.05261e-06
SLC27A2	4.08898	1.63234	-1.3248	0.000565104	0.00172971
SLC27A3	2.67169	5.24114	0.972129	3.76225e-06	2.54675e-05
SMS	17.5531	46.7981	1.41472	1.10872e-06	1.08409e-05
SUCLG2	21.1635	10.3957	-1.0256	5.25745e-08	2.05261e-06
TDO2	0.0602757	1.03032	4.09537	6.99754e-08	2.05261e-06
TECR	45.6945	29.9894	-0.607565	0.000327225	0.00107984
THEM4	1.575	3.02752	0.942788	0.000118869	0.000448307
THEM5	2.18498	7.70934	1.81899	0.00538613	0.0113755
THRSP	0.34188	0.0645206	-2.40566	0.00929956	0.0179203
TP53INP2	64.722	16.7153	-1.95309	3.37099e-07	5.56213e-06
UBE2L6	24.2268	57.4179	1.2449	8.66723e-05	0.000341515
UGDH	13.9633	28.5762	1.03318	0.0129677	0.0239403
YWHAH	33.6615	62.3389	0.889031	5.75853e-07	7.23929e-06
